# Supplementary material for: Expression of Iron Metabolism Genes Is Potentially Regulated by DOF Transcription Factors in Dendrocalamus latiflorus Leaves
Source: Int J Mol Sci. 2024 Jul 25;25(15):8114. doi: 10.3390/ijms25158114 (PMC11311721; doi:10.3390/ijms25158114)
Supplement: Supplementary file 1 [file ijms-25-08114-s001.zip]

Archive with 2 entries (2 files):
- Figure S1-S2.pdf
- Table S1-S10.xlsx
