# Supplementary material for: Expression of Iron Metabolism Genes Is Potentially Regulated by DOF Transcription Factors in Dendrocalamus latiflorus Leaves
Source: Int J Mol Sci. 2024 Jul 25;25(15):8114. doi: 10.3390/ijms25158114 (PMC11311721; doi:10.3390/ijms25158114)
Supplement: Supplementary file 1 [file ijms-25-08114-s001.zip › Table S1-S10.xlsx]

## Sheet: Table S1
Supplementary Table S1. Information of IMR Genes in D. latiflorus.
Category	Gene ID	Chromosome	Subgenome	Gene Range	Num of mRNA	mRNA ID	mRNA Range	Num of Exon	Exon Range	Num of Intron	Intron Range	Num of CDS	CDS Range
Siderophore synthesis	Dl24AG000194	chr24.1	B	2871542:2889941	1	Dl24AG000194.mRNA1	2871542:2889941	10	2871542:2871676,2884077:2884131,2885002:2885177,2885297:2885497,2885576:2885835,2885952:2886265,2886513:2886736,2887060:2887412,2887660:2888081,2888181:2889941	9	2871677:2884076,2884132:2885001,2885178:2885296,2885498:2885575,2885836:2885951,2886266:2886512,2886737:2887059,2887413:2887659,2888082:2888180	10	2871542:2871676,2884077:2884131,2885002:2885177,2885297:2885497,2885576:2885835,2885952:2886265,2886513:2886736,2887060:2887412,2887660:2888081,2888181:2889661
Heme transport	Dl14AG001225	chr14.1	B	28146502:28153215	1	Dl14AG001225.mRNA1	28146502:28153215	7	28146502:28147076,28148749:28148878,28149319:28149849,28150297:28150404,28150637:28151182,28151873:28151995,28152684:28153215	6	28147077:28148748,28148879:28149318,28149850:28150296,28150405:28150636,28151183:28151872,28151996:28152683	7	28146502:28147076,28148749:28148878,28149319:28149849,28150297:28150404,28150637:28151182,28151873:28151995,28152684:28152857
Heme transport	Dl13AG001232	chr13.1	A	27994273:28000482	1	Dl13AG001232.mRNA1	27994273:28000482	7	27994273:27994859,27995034:27995163,27995773:27996303,27996751:27996858,27997207:27997752,27998258:27998344,27999934:28000482	6	27994860:27995033,27995164:27995772,27996304:27996750,27996859:27997206,27997753:27998257,27998345:27999933	7	27994273:27994859,27995034:27995163,27995773:27996303,27996751:27996858,27997207:27997752,27998258:27998344,27999934:28000113
Heme transport	Dl2AG002739	chr2.1	B	55067931:55073109	1	Dl2AG002739.mRNA1	55067931:55073109	7	55067931:55068589,55069174:55069303,55069634:55070164,55070429:55070536,55070681:55071226,55071850:55071972,55072510:55073109	6	55068590:55069173,55069304:55069633,55070165:55070428,55070537:55070680,55071227:55071849,55071973:55072509	7	55068024:55068589,55069174:55069303,55069634:55070164,55070429:55070536,55070681:55071226,55071850:55071972,55072510:55072671
Heme oxygenase	Dl17AG001379	chr17.1	B	30490325:30496077	1	Dl17AG001379.mRNA1	30490325:30496077	4	30490325:30490774,30490885:30490992,30491456:30491679,30495378:30496077	3	30490775:30490884,30490993:30491455,30491680:30495377	4	30490682:30490774,30490885:30490992,30491456:30491679,30495378:30495807
Heme oxygenase	Dl9AG000474	chr9.1	C	6257586:6261350	1	Dl9AG000474.mRNA1	6257586:6261350	4	6257586:6258112,6260099:6260322,6260852:6260959,6261072:6261350	3	6258113:6260098,6260323:6260851,6260960:6261071	4	6257701:6258112,6260099:6260322,6260852:6260959,6261072:6261164
Heme oxygenase	Dl7AG001455	chr7.1	A	22796697:22799893	1	Dl7AG001455.mRNA1	22796697:22799893	5	22796697:22796969,22797050:22797152,22797261:22797368,22798331:22798554,22799470:22799893	4	22796970:22797049,22797153:22797260,22797369:22798330,22798555:22799469	4	22797060:22797152,22797261:22797368,22798331:22798554,22799470:22799893
Heme oxygenase	Dl9AG001831	chr9.1	C	25894795:25899548	1	Dl9AG001831.mRNA1	25894795:25899548	4	25894795:25895466,25895569:25895676,25896417:25896640,25899131:25899548	3	25895467:25895568,25895677:25896416,25896641:25899130	4	25895374:25895466,25895569:25895676,25896417:25896640,25899131:25899548
Iron transport	Dl16AG001659	chr16.1	A	37040537:37047864	1	Dl16AG001659.mRNA1	37040537:37047864	14	37040537:37041263,37041357:37041452,37041589:37041720,37042240:37042344,37042773:37042946,37043369:37043438,37043530:37043711,37045346:37045455,37045709:37045813,37045919:37045997,37046149:37046189,37046288:37046366,37046734:37046896,37047643:37047864	13	37041264:37041356,37041453:37041588,37041721:37042239,37042345:37042772,37042947:37043368,37043439:37043529,37043712:37045345,37045456:37045708,37045814:37045918,37045998:37046148,37046190:37046287,37046367:37046733,37046897:37047642	13	37040910:37041263,37041357:37041452,37041589:37041720,37042240:37042344,37042773:37042946,37043369:37043438,37043530:37043711,37045346:37045455,37045709:37045813,37045919:37045997,37046149:37046189,37046288:37046366,37046734:37046862
Iron transport	Dl17AG001661	chr17.1	B	35759476:35769242	1	Dl17AG001661.mRNA1	35759476:35769242	13	35759476:35760063,35760151:35760246,35760367:35760498,35761216:35761320,35766458:35766631,35766878:35766947,35767033:35767214,35767742:35767851,35768117:35768221,35768332:35768410,35768551:35768591,35768688:35768766,35769114:35769242	12	35760064:35760150,35760247:35760366,35760499:35761215,35761321:35766457,35766632:35766877,35766948:35767032,35767215:35767741,35767852:35768116,35768222:35768331,35768411:35768550,35768592:35768687,35768767:35769113	13	35759710:35760063,35760151:35760246,35760367:35760498,35761216:35761320,35766458:35766631,35766878:35766947,35767033:35767214,35767742:35767851,35768117:35768221,35768332:35768410,35768551:35768591,35768688:35768766,35769114:35769242
Iron transport	Dl22AG000305	chr22.1	C	10004708:10010102	1	Dl22AG000305.mRNA1	10004708:10010102	13	10004708:10005004,10005093:10005188,10005386:10005517,10005733:10005837,10005903:10006076,10006222:10006291,10006586:10006767,10006937:10007046,10008577:10008681,10008769:10008847,10008976:10009016,10009094:10009172,10010001:10010102	12	10005005:10005092,10005189:10005385,10005518:10005732,10005838:10005902,10006077:10006221,10006292:10006585,10006768:10006936,10007047:10008576,10008682:10008768,10008848:10008975,10009017:10009093,10009173:10010000	13	10004708:10005004,10005093:10005188,10005386:10005517,10005733:10005837,10005903:10006076,10006222:10006291,10006586:10006767,10006937:10007046,10008577:10008681,10008769:10008847,10008976:10009016,10009094:10009172,10010001:10010102
Iron transport	Dl19AG000493	chr19.1	A	10165806:10172258	1	Dl19AG000493.mRNA1	10165806:10172258	13	10165806:10166126,10166639:10166734,10168691:10168822,10169037:10169141,10169349:10169522,10169612:10169681,10170072:10170253,10170465:10170574,10171154:10171258,10171360:10171438,10171641:10171681,10171779:10171857,10172148:10172258	12	10166127:10166638,10166735:10168690,10168823:10169036,10169142:10169348,10169523:10169611,10169682:10170071,10170254:10170464,10170575:10171153,10171259:10171359,10171439:10171640,10171682:10171778,10171858:10172147	13	10165806:10166126,10166639:10166734,10168691:10168822,10169037:10169141,10169349:10169522,10169612:10169681,10170072:10170253,10170465:10170574,10171154:10171258,10171360:10171438,10171641:10171681,10171779:10171857,10172148:10172258
Iron transport	Dl22AG000308	chr22.1	C	10094371:10105117	1	Dl22AG000308.mRNA1	10094371:10105117	13	10094371:10094670,10094949:10095027,10095111:10095151,10095347:10095425,10095524:10095628,10096048:10096157,10096363:10096544,10097836:10097905,10097995:10098168,10098284:10098388,10098612:10098743,10099084:10099179,10104560:10105117	12	10094671:10094948,10095028:10095110,10095152:10095346,10095426:10095523,10095629:10096047,10096158:10096362,10096545:10097835,10097906:10097994,10098169:10098283,10098389:10098611,10098744:10099083,10099180:10104559	13	10094560:10094670,10094949:10095027,10095111:10095151,10095347:10095425,10095524:10095628,10096048:10096157,10096363:10096544,10097836:10097905,10097995:10098168,10098284:10098388,10098612:10098743,10099084:10099179,10104560:10104880
Iron transport	Dl5AG000158	chr5.1	B	1446380:1452019	1	Dl5AG000158.mRNA1	1446380:1452019	14	1446380:1446452,1447625:1447860,1447958:1448033,1448137:1448177,1449456:1449534,1449632:1449736,1449823:1449932,1450041:1450222,1450325:1450394,1450486:1450659,1450866:1450970,1451141:1451272,1451398:1451493,1451626:1452019	13	1446453:1447624,1447861:1447957,1448034:1448136,1448178:1449455,1449535:1449631,1449737:1449822,1449933:1450040,1450223:1450324,1450395:1450485,1450660:1450865,1450971:1451140,1451273:1451397,1451494:1451625	14	1446380:1446452,1447625:1447860,1447958:1448033,1448137:1448177,1449456:1449534,1449632:1449736,1449823:1449932,1450041:1450222,1450325:1450394,1450486:1450659,1450866:1450970,1451141:1451272,1451398:1451493,1451626:1451949
Iron transport	Dl8AG000563	chr8.1	B	8762659:8767168	1	Dl8AG000563.mRNA1	8762659:8767168	5	8762659:8762672,8762762:8763176,8763679:8764331,8764423:8764559,8766548:8767168	4	8762673:8762761,8763177:8763678,8764332:8764422,8764560:8766547	4	8762970:8763176,8763679:8764331,8764423:8764559,8766548:8767101
Iron transport	Dl7AG000538	chr7.1	A	7177626:7183091	1	Dl7AG000538.mRNA1	7177626:7183091	4	7177626:7178229,7180451:7181103,7181195:7181331,7182464:7183091	3	7178230:7180450,7181104:7181194,7181332:7182463	4	7178023:7178229,7180451:7181103,7181195:7181331,7182464:7183014
Iron transport	Dl18AG001038	chr18.1	C	12073614:12077757	1	Dl18AG001038.mRNA1	12073614:12077757	4	12073614:12074355,12075685:12075821,12075902:12076554,12077102:12077757	3	12074356:12075684,12075822:12075901,12076555:12077101	4	12073751:12074355,12075685:12075821,12075902:12076554,12077102:12077311
Iron transport	Dl36AG000902	chr36.1	B	21495193:21500926	1	Dl36AG000902.mRNA1	21495193:21500926	4	21495193:21495792,21496344:21496996,21497077:21497213,21500210:21500926	3	21495793:21496343,21496997:21497076,21497214:21500209	4	21495583:21495792,21496344:21496996,21497077:21497213,21500210:21500844
Iron transport	Dl9AG002174	chr9.1	C	37005276:37015047	1	Dl9AG002174.mRNA1	37005276:37015047	4	37005276:37005521,37006248:37006900,37006995:37007131,37014437:37015047	3	37005522:37006247,37006901:37006994,37007132:37014436	4	37005276:37005521,37006248:37006900,37006995:37007131,37014437:37015047
Iron transport	Dl20AG000183	chr20.1	B	3368188:3375727	1	Dl20AG000183.mRNA1	3368188:3375727	8	3368188:3368925,3369108:3371750,3371869:3372048,3373050:3373262,3373363:3373476,3373640:3373726,3374083:3374797,3375578:3375727	7	3368926:3369107,3371751:3371868,3372049:3373049,3373263:3373362,3373477:3373639,3373727:3374082,3374798:3375577	7	3368608:3368925,3369108:3371750,3371869:3372048,3373050:3373262,3373363:3373476,3373640:3373726,3374083:3374334
Iron transport	Dl22AG000595	chr22.1	C	16455785:16463708	1	Dl22AG000595.mRNA1	16455785:16463708	9	16455785:16456721,16456902:16459523,16459643:16459822,16461093:16461305,16461406:16461519,16461689:16461775,16462184:16462677,16462759:16462816,16463591:16463708	8	16456722:16456901,16459524:16459642,16459823:16461092,16461306:16461405,16461520:16461688,16461776:16462183,16462678:16462758,16462817:16463590	7	16456404:16456721,16456902:16459523,16459643:16459822,16461093:16461305,16461406:16461519,16461689:16461775,16462184:16462435
Iron transport	Dl19AG000182	chr19.1	A	3671669:3678546	1	Dl19AG000182.mRNA1	3671669:3678546	8	3671669:3672174,3672285:3672820,3673251:3673337,3673511:3673624,3673724:3673936,3674522:3674701,3674820:3677462,3677636:3678546	7	3672175:3672284,3672821:3673250,3673338:3673510,3673625:3673723,3673937:3674521,3674702:3674819,3677463:3677635	7	3672569:3672820,3673251:3673337,3673511:3673624,3673724:3673936,3674522:3674701,3674820:3677462,3677636:3677953
Iron transport	Dl12AG000397	chr12.1	C	15553299:15554056	1	Dl12AG000397.mRNA1	15553299:15554056	2	15553299:15553416,15553617:15554056	1	15553417:15553616	2	15553299:15553416,15553617:15554056
Iron transport	Dl18AG000721	chr18.1	C	7905067:7907906	1	Dl18AG000721.mRNA1	7905067:7907906	4	7905067:7905249,7906859:7906945,7907097:7907210,7907601:7907906	3	7905250:7906858,7906946:7907096,7907211:7907600	4	7905067:7905249,7906859:7906945,7907097:7907210,7907601:7907906
Iron transport	Dl13AG000670	chr13.1	A	16195399:16200150	1	Dl13AG000670.mRNA1	16195399:16200150	6	16195399:16196530,16196615:16196712,16196992:16197120,16198191:16198475,16199123:16199689,16199925:16200150	5	16196531:16196614,16196713:16196991,16197121:16198190,16198476:16199122,16199690:16199924	5	16195717:16196530,16196615:16196712,16196992:16197120,16198191:16198475,16199123:16199530
Iron transport	Dl15AG000584	chr15.1	C	15999345:16003873	1	Dl15AG000584.mRNA1	15999345:16003873	6	15999345:16000405,16000490:16000587,16000693:16000821,16001872:16002156,16002841:16003408,16003656:16003873	5	16000406:16000489,16000588:16000692,16000822:16001871,16002157:16002840,16003409:16003655	5	15999592:16000405,16000490:16000587,16000693:16000821,16001872:16002156,16002841:16003248
Iron transport	Dl5AG000432	chr5.1	B	5622661:5628182	1	Dl5AG000432.mRNA1	5622661:5628182	12	5622661:5622795,5623572:5623630,5623723:5623815,5623922:5624011,5624123:5624204,5624395:5624450,5624634:5624690,5625416:5625456,5625913:5625980,5626060:5626116,5626192:5626309,5627655:5628182	11	5622796:5623571,5623631:5623722,5623816:5623921,5624012:5624122,5624205:5624394,5624451:5624633,5624691:5625415,5625457:5625912,5625981:5626059,5626117:5626191,5626310:5627654	12	5622732:5622795,5623572:5623630,5623723:5623815,5623922:5624011,5624123:5624204,5624395:5624450,5624634:5624690,5625416:5625456,5625913:5625980,5626060:5626116,5626192:5626309,5627655:5627700
Iron transport	Dl4AG000411	chr4.1	A	5078027:5086465	1	Dl4AG000411.mRNA1	5078027:5086465	12	5078027:5078090,5079238:5079296,5079408:5079500,5079607:5079696,5079806:5079890,5080441:5080496,5080711:5080767,5082634:5082674,5083141:5083195,5083297:5083353,5083429:5083546,5085752:5086465	11	5078091:5079237,5079297:5079407,5079501:5079606,5079697:5079805,5079891:5080440,5080497:5080710,5080768:5082633,5082675:5083140,5083196:5083296,5083354:5083428,5083547:5085751	10	5078027:5078090,5079238:5079296,5079408:5079500,5079607:5079696,5079806:5079890,5080441:5080496,5080711:5080767,5082634:5082674,5083141:5083195,5083297:5083320
Iron transport	Dl13AG001804	chr13.1	A	34689428:34697935	1	Dl13AG001804.mRNA1	34689428:34697935	13	34689428:34690513,34691401:34691459,34691579:34691671,34691742:34691828,34691928:34692009,34692740:34692801,34692943:34692999,34693361:34693401,34693859:34693926,34694518:34694574,34694674:34694791,34696526:34696633,34697442:34697935	12	34690514:34691400,34691460:34691578,34691672:34691741,34691829:34691927,34692010:34692739,34692802:34692942,34693000:34693360,34693402:34693858,34693927:34694517,34694575:34694673,34694792:34696525,34696634:34697441	12	34690450:34690513,34691401:34691459,34691579:34691671,34691742:34691828,34691928:34692009,34692740:34692801,34692943:34692999,34693361:34693401,34693859:34693926,34694518:34694574,34694674:34694791,34696526:34696571
Iron transport	Dl31AG000033	chr31.1	C	1475173:1482858	1	Dl31AG000033.mRNA1	1475173:1482858	13	1475173:1475645,1476538:1476596,1476740:1476832,1476903:1476989,1477090:1477171,1477861:1477922,1478488:1478544,1478844:1478884,1479180:1479247,1480010:1480066,1480151:1480268,1481850:1481964,1482780:1482858	12	1475646:1476537,1476597:1476739,1476833:1476902,1476990:1477089,1477172:1477860,1477923:1478487,1478545:1478843,1478885:1479179,1479248:1480009,1480067:1480150,1480269:1481849,1481965:1482779	12	1475582:1475645,1476538:1476596,1476740:1476832,1476903:1476989,1477090:1477171,1477861:1477922,1478488:1478544,1478844:1478884,1479180:1479247,1480010:1480066,1480151:1480268,1481850:1481895
Iron transport	Dl31AG000028	chr31.1	C	1395282:1404348	1	Dl31AG000028.mRNA1	1395282:1404348	13	1395282:1395597,1396423:1396529,1398391:1398508,1398593:1398649,1400212:1400279,1400575:1400615,1400979:1401035,1401601:1401662,1402376:1402457,1402558:1402644,1402715:1402807,1402951:1403009,1403889:1404348	12	1395598:1396422,1396530:1398390,1398509:1398592,1398650:1400211,1400280:1400574,1400616:1400978,1401036:1401600,1401663:1402375,1402458:1402557,1402645:1402714,1402808:1402950,1403010:1403888	12	1396484:1396529,1398391:1398508,1398593:1398649,1400212:1400279,1400575:1400615,1400979:1401035,1401601:1401662,1402376:1402457,1402558:1402644,1402715:1402807,1402951:1403009,1403889:1403952
Iron transport	Dl7AG001277	chr7.1	A	19010356:19016326	1	Dl7AG001277.mRNA1	19010356:19016326	12	19010356:19010679,19010753:19010822,19011462:19011559,19011729:19011877,19012396:19012511,19012859:19012955,19014607:19014691,19014800:19014862,19015017:19015122,19015484:19015623,19015988:19016079,19016164:19016326	11	19010680:19010752,19010823:19011461,19011560:19011728,19011878:19012395,19012512:19012858,19012956:19014606,19014692:19014799,19014863:19015016,19015123:19015483,19015624:19015987,19016080:19016163	12	19010356:19010679,19010753:19010822,19011462:19011559,19011729:19011877,19012396:19012511,19012859:19012955,19014607:19014691,19014800:19014862,19015017:19015122,19015484:19015623,19015988:19016079,19016164:19016326
Iron transport	Dl5AG002376	chr5.1	B	45166834:45169324	1	Dl5AG002376.mRNA1	45166834:45169324	7	45166834:45167319,45167446:45167579,45167839:45167989,45168146:45168324,45168428:45168626,45168725:45168906,45169003:45169324	6	45167320:45167445,45167580:45167838,45167990:45168145,45168325:45168427,45168627:45168724,45168907:45169002	7	45167140:45167319,45167446:45167579,45167839:45167989,45168146:45168324,45168428:45168626,45168725:45168906,45169003:45169210
Iron transport	Dl7AG000673	chr7.1	A	9150434:9155106	1	Dl7AG000673.mRNA1	9150434:9155106	7	9150434:9151057,9151388:9151521,9151929:9152079,9152176:9152354,9152534:9152732,9152812:9152984,9154743:9155106	6	9151058:9151387,9151522:9151928,9152080:9152175,9152355:9152533,9152733:9152811,9152985:9154742	7	9150878:9151057,9151388:9151521,9151929:9152079,9152176:9152354,9152534:9152732,9152812:9152984,9154743:9154926
Iron transport	Dl2AG002679	chr2.1	B	54201844:54224121	1	Dl2AG002679.mRNA1	54201844:54224121	6	54201844:54202211,54220405:54220520,54220641:54220886,54221367:54221447,54223186:54223419,54223488:54224121	5	54202212:54220404,54220521:54220640,54220887:54221366,54221448:54223185,54223420:54223487	6	54202004:54202211,54220405:54220520,54220641:54220886,54221367:54221447,54223186:54223419,54223488:54223838
Iron transport	Dl14AG001174	chr14.1	B	27308794:27318855	1	Dl14AG001174.mRNA1	27308794:27318855	6	27308794:27309166,27310344:27310459,27310583:27310828,27317237:27317317,27317765:27317998,27318218:27318855	5	27309167:27310343,27310460:27310582,27310829:27317236,27317318:27317764,27317999:27318217	6	27308971:27309166,27310344:27310459,27310583:27310828,27317237:27317317,27317765:27317998,27318218:27318568
Iron transport	Dl1AG000152	chr1.1	A	2304218:2316317	1	Dl1AG000152.mRNA1	2304218:2316317	6	2304218:2304846,2304950:2305180,2305277:2305357,2305668:2305913,2306056:2306171,2316124:2316317	5	2304847:2304949,2305181:2305276,2305358:2305667,2305914:2306055,2306172:2316123	6	2304502:2304846,2304950:2305180,2305277:2305357,2305668:2305913,2306056:2306171,2316124:2316256
Iron transport	Dl13AG001182	chr13.1	A	27157159:27163724	1	Dl13AG001182.mRNA1	27157159:27163724	6	27157159:27157357,27158517:27158632,27158751:27158996,27161900:27161980,27162418:27162651,27162883:27163724	5	27157358:27158516,27158633:27158750,27158997:27161899,27161981:27162417,27162652:27162882	6	27157159:27157357,27158517:27158632,27158751:27158996,27161900:27161980,27162418:27162651,27162883:27163233
Iron transport	Dl9AG001614	chr9.1	C	21270415:21286002	1	Dl9AG001614.mRNA1	21270415:21286002	9	21270415:21270741,21270816:21270885,21271879:21271976,21272146:21272294,21273047:21273162,21273523:21273619,21274175:21274259,21285341:21285432,21285517:21286002	8	21270742:21270815,21270886:21271878,21271977:21272145,21272295:21273046,21273163:21273522,21273620:21274174,21274260:21285340,21285433:21285516	9	21270415:21270741,21270816:21270885,21271879:21271976,21272146:21272294,21273047:21273162,21273523:21273619,21274175:21274259,21285341:21285432,21285517:21285679
Iron transport	Dl12AG000423	chr12.1	C	16199955:16219251	1	Dl12AG000423.mRNA1	16199955:16219251	13	16199955:16200417,16200490:16200550,16201269:16201336,16210086:16210158,16210234:16210335,16216176:16216295,16216517:16216635,16216712:16216769,16216886:16217000,16217279:16217334,16217439:16217571,16218606:16218663,16218760:16219251	12	16200418:16200489,16200551:16201268,16201337:16210085,16210159:16210233,16210336:16216175,16216296:16216516,16216636:16216711,16216770:16216885,16217001:16217278,16217335:16217438,16217572:16218605,16218664:16218759	13	16200293:16200417,16200490:16200550,16201269:16201336,16210086:16210158,16210234:16210335,16216176:16216295,16216517:16216635,16216712:16216769,16216886:16217000,16217279:16217334,16217439:16217571,16218606:16218663,16218760:16219054
Iron transport	Dl10AG000485	chr10.1	A	18033566:18040869	1	Dl10AG000485.mRNA1	18033566:18040869	13	18033566:18033877,18033950:18034010,18034709:18034776,18035485:18035557,18035633:18035734,18038047:18038166,18038388:18038506,18038576:18038633,18038750:18038864,18039173:18039228,18039330:18039462,18040150:18040207,18040303:18040869	12	18033878:18033949,18034011:18034708,18034777:18035484,18035558:18035632,18035735:18038046,18038167:18038387,18038507:18038575,18038634:18038749,18038865:18039172,18039229:18039329,18039463:18040149,18040208:18040302	13	18033753:18033877,18033950:18034010,18034709:18034776,18035485:18035557,18035633:18035734,18038047:18038166,18038388:18038506,18038576:18038633,18038750:18038864,18039173:18039228,18039330:18039462,18040150:18040207,18040303:18040582
Iron transport	Dl11AG000379	chr11.1	B	13189608:13196427	1	Dl11AG000379.mRNA1	13189608:13196427	14	13189608:13189830,13190657:13190767,13190840:13190900,13191530:13191597,13191773:13191845,13191922:13192023,13193684:13193803,13194018:13194136,13194209:13194266,13194371:13194485,13194787:13194842,13194943:13195075,13195765:13195822,13195922:13196427	13	13189831:13190656,13190768:13190839,13190901:13191529,13191598:13191772,13191846:13191921,13192024:13193683,13193804:13194017,13194137:13194208,13194267:13194370,13194486:13194786,13194843:13194942,13195076:13195764,13195823:13195921	14	13189715:13189830,13190657:13190767,13190840:13190900,13191530:13191597,13191773:13191845,13191922:13192023,13193684:13193803,13194018:13194136,13194209:13194266,13194371:13194485,13194787:13194842,13194943:13195075,13195765:13195822,13195922:13196243
Iron transport	Dl23AG001187	chr23.1	A	30720028:30722942	1	Dl23AG001187.mRNA1	30720028:30722942	1	30720028:30722942	0		1	30720488:30722869
Iron transport	Dl2AG000119	chr2.1	B	1943000:2002619	1	Dl2AG000119.mRNA1	1943000:2002619	15	1943000:1943236,1943597:1943728,1943809:1943888,1943986:1944115,1944198:1944330,1944554:1944675,1944789:1944926,1946242:1946338,1946933:1947018,1947367:1947723,1999129:1999467,1999555:1999785,1999894:2000489,2000623:2000738,2002253:2002619	14	1943237:1943596,1943729:1943808,1943889:1943985,1944116:1944197,1944331:1944553,1944676:1944788,1944927:1946241,1946339:1946932,1947019:1947366,1947724:1999128,1999468:1999554,1999786:1999893,2000490:2000622,2000739:2002252	13	1943000:1943236,1943597:1943728,1943809:1943888,1943986:1944115,1944198:1944330,1944554:1944675,1944789:1944926,1946242:1946338,1946933:1947018,1947367:1947723,1999129:1999467,1999555:1999785,1999894:1999950
Iron transport	Dl15AG000973	chr15.1	C	22381885:22384561	1	Dl15AG000973.mRNA1	22381885:22384561	6	22381885:22381915,22382083:22382198,22382320:22382565,22383222:22383302,22383742:22383975,22384268:22384561	5	22381916:22382082,22382199:22382319,22382566:22383221,22383303:22383741,22383976:22384267	6	22381885:22381915,22382083:22382198,22382320:22382565,22383222:22383302,22383742:22383975,22384268:22384561
Siderophore synthesis	Dl7AG000398	chr7.1	A	5212967:5218226	1	Dl7AG000398.mRNA1	5212967:5218226	9	5212967:5213887,5214017:5214071,5214164:5214339,5214429:5214593,5214696:5214907,5215094:5215410,5215492:5215715,5215812:5217725,5217879:5218226	8	5213888:5214016,5214072:5214163,5214340:5214428,5214594:5214695,5214908:5215093,5215411:5215491,5215716:5215811,5217726:5217878	9	5212967:5213887,5214017:5214071,5214164:5214339,5214429:5214593,5214696:5214907,5215094:5215410,5215492:5215715,5215812:5217725,5217879:5218226
Siderophore synthesis	Dl1AG000936	chr1.1	A	15192748:15199932	1	Dl1AG000936.mRNA1	15192748:15199932	12	15192748:15193726,15193841:15194134,15194225:15194488,15194658:15194924,15195009:15195847,15195936:15196209,15196308:15196833,15197801:15198039,15198122:15198343,15198458:15198633,15198737:15199274,15199850:15199932	11	15193727:15193840,15194135:15194224,15194489:15194657,15194925:15195008,15195848:15195935,15196210:15196307,15196834:15197800,15198040:15198121,15198344:15198457,15198634:15198736,15199275:15199849	11	15193373:15193726,15193841:15194134,15194225:15194488,15194658:15194924,15195009:15195847,15195936:15196209,15196308:15196833,15197801:15198039,15198122:15198343,15198458:15198633,15198737:15199112
Siderophore synthesis	Dl14AG000176	chr14.1	B	2159127:2165414	1	Dl14AG000176.mRNA1	2159127:2165414	10	2159127:2160236,2160311:2160708,2160789:2161027,2161672:2162197,2162377:2162650,2162760:2163622,2163760:2164026,2164246:2164509,2164619:2164912,2165061:2165414	9	2160237:2160310,2160709:2160788,2161028:2161671,2162198:2162376,2162651:2162759,2163623:2163759,2164027:2164245,2164510:2164618,2164913:2165060	10	2159867:2160236,2160311:2160708,2160789:2161027,2161672:2162197,2162377:2162650,2162760:2163622,2163760:2164026,2164246:2164509,2164619:2164912,2165061:2165414
Siderophore synthesis	Dl8AG000413	chr8.1	B	6695570:6701260	1	Dl8AG000413.mRNA1	6695570:6701260	9	6695570:6696490,6696839:6696893,6696983:6697158,6697245:6697409,6697535:6697746,6697933:6698249,6698351:6698574,6698729:6700642,6700769:6701260	8	6696491:6696838,6696894:6696982,6697159:6697244,6697410:6697534,6697747:6697932,6698250:6698350,6698575:6698728,6700643:6700768	9	6695570:6696490,6696839:6696893,6696983:6697158,6697245:6697409,6697535:6697746,6697933:6698249,6698351:6698574,6698729:6700642,6700769:6701116
Siderophore synthesis	Dl24AG001563	chr24.1	B	32690622:32695818	1	Dl24AG001563.mRNA1	32690622:32695818	5	32690622:32691245,32691340:32691976,32692079:32692395,32692857:32693080,32693239:32695818	4	32691246:32691339,32691977:32692078,32692396:32692856,32693081:32693238	5	32690684:32691245,32691340:32691976,32692079:32692395,32692857:32693080,32693239:32695587
Siderophore synthesis	Dl23AG001864	chr23.1	A	43168749:43175365	1	Dl23AG001864.mRNA1	43168749:43175365	5	43168749:43169483,43169562:43170198,43170300:43170616,43171172:43171395,43172682:43175365	4	43169484:43169561,43170199:43170299,43170617:43171171,43171396:43172681	5	43168934:43169483,43169562:43170198,43170300:43170616,43171172:43171395,43172682:43175012
Siderophore synthesis	Dl4AG001997	chr4.1	A	39797165:39807372	1	Dl4AG001997.mRNA1	39797165:39807372	9	39797165:39797762,39797867:39798279,39798350:39798597,39798692:39799352,39799427:39800353,39800437:39800897,39806409:39806584,39806692:39806746,39806876:39807372	8	39797763:39797866,39798280:39798349,39798598:39798691,39799353:39799426,39800354:39800436,39800898:39806408,39806585:39806691,39806747:39806875	9	39797200:39797762,39797867:39798279,39798350:39798597,39798692:39799352,39799427:39800353,39800437:39800897,39806409:39806584,39806692:39806746,39806876:39807172
Siderophore synthesis	Dl13AG000132	chr13.1	A	1680568:1690777	1	Dl13AG000132.mRNA1	1680568:1690777	11	1680568:1680796,1680902:1681404,1681479:1681876,1681960:1682198,1686841:1687366,1687546:1687819,1687929:1688791,1688927:1689193,1689411:1689674,1689795:1690088,1690232:1690777	10	1680797:1680901,1681405:1681478,1681877:1681959,1682199:1686840,1687367:1687545,1687820:1687928,1688792:1688926,1689194:1689410,1689675:1689794,1690089:1690231	10	1681038:1681404,1681479:1681876,1681960:1682198,1686841:1687366,1687546:1687819,1687929:1688791,1688927:1689193,1689411:1689674,1689795:1690088,1690232:1690585
Siderophore synthesis	Dl3AG000038	chr3.1	C	1167283:1173790	1	Dl3AG000038.mRNA1	1167283:1173790	5	1167283:1170015,1171303:1171526,1172065:1172381,1172515:1173151,1173232:1173790	4	1170016:1171302,1171527:1172064,1172382:1172514,1173152:1173231	5	1167670:1170015,1171303:1171526,1172065:1172381,1172515:1173151,1173232:1173790
Siderophore synthesis	Dl5AG001941	chr5.1	B	39807848:39819556	1	Dl5AG001941.mRNA1	39807848:39819556	10	39807848:39808643,39808736:39809148,39809229:39809476,39810688:39811348,39811444:39812370,39812465:39812724,39812813:39813013,39818684:39818859,39818996:39819050,39819185:39819556	9	39808644:39808735,39809149:39809228,39809477:39810687,39811349:39811443,39812371:39812464,39812725:39812812,39813014:39818683,39818860:39818995,39819051:39819184	10	39808084:39808643,39808736:39809148,39809229:39809476,39810688:39811348,39811444:39812370,39812465:39812724,39812813:39813013,39818684:39818859,39818996:39819050,39819185:39819481
Siderophore synthesis	Dl1AG002126	chr1.1	A	45531363:45539845	1	Dl1AG002126.mRNA1	45531363:45539845	12	45531363:45531639,45534587:45534641,45535144:45535319,45535430:45535651,45535772:45536010,45536101:45536626,45536710:45536983,45537085:45537724,45537815:45538043,45538297:45538563,45538714:45538977,45539062:45539845	11	45531640:45534586,45534642:45535143,45535320:45535429,45535652:45535771,45536011:45536100,45536627:45536709,45536984:45537084,45537725:45537814,45538044:45538296,45538564:45538713,45538978:45539061	12	45531388:45531639,45534587:45534641,45535144:45535319,45535430:45535651,45535772:45536010,45536101:45536626,45536710:45536983,45537085:45537724,45537815:45538043,45538297:45538563,45538714:45538977,45539062:45539706
Siderophore synthesis	Dl25AG001092	chr25.1	C	25647245:25656389	1	Dl25AG001092.mRNA1	25647245:25656389	12	25647245:25647298,25647763:25648300,25648410:25648585,25648694:25648915,25648987:25649225,25652366:25652891,25652990:25653263,25653357:25654198,25654283:25654549,25654725:25654988,25655079:25655372,25655494:25656389	11	25647299:25647762,25648301:25648409,25648586:25648693,25648916:25648986,25649226:25652365,25652892:25652989,25653264:25653356,25654199:25654282,25654550:25654724,25654989:25655078,25655373:25655493	11	25647925:25648300,25648410:25648585,25648694:25648915,25648987:25649225,25652366:25652891,25652990:25653263,25653357:25654198,25654283:25654549,25654725:25654988,25655079:25655372,25655494:25655847
Siderophore synthesis	Dl2AG000830	chr2.1	B	13550412:13556820	1	Dl2AG000830.mRNA1	13550412:13556820	12	13550412:13551025,13551140:13551433,13551522:13551785,13551943:13552209,13552287:13553128,13553222:13553495,13553594:13554119,13554978:13555216,13555297:13555518,13555634:13555809,13555938:13556465,13556653:13556820	11	13551026:13551139,13551434:13551521,13551786:13551942,13552210:13552286,13553129:13553221,13553496:13553593,13554120:13554977,13555217:13555296,13555519:13555633,13555810:13555937,13556466:13556652	11	13550675:13551025,13551140:13551433,13551522:13551785,13551943:13552209,13552287:13553128,13553222:13553495,13553594:13554119,13554978:13555216,13555297:13555518,13555634:13555809,13555938:13556304
Siderophore synthesis	Dl10AG001234	chr10.1	A	38794106:38800714	1	Dl10AG001234.mRNA1	38794106:38800714	10	38794106:38795543,38796719:38796960,38797042:38797867,38798118:38798341,38798418:38798734,38798825:38799084,38799485:38799685,38799780:38799955,38800057:38800111,38800226:38800714	9	38795544:38796718,38796961:38797041,38797868:38798117,38798342:38798417,38798735:38798824,38799085:38799484,38799686:38799779,38799956:38800056,38800112:38800225	10	38794335:38795543,38796719:38796960,38797042:38797867,38798118:38798341,38798418:38798734,38798825:38799084,38799485:38799685,38799780:38799955,38800057:38800111,38800226:38800510
Siderophore synthesis	Dl11AG000898	chr11.1	B	23626372:23642636	1	Dl11AG000898.mRNA1	23626372:23642636	14	23626372:23627824,23632901:23633142,23633224:23634049,23634300:23634523,23634600:23634916,23635009:23635268,23635709:23635909,23636004:23636179,23636281:23636335,23636440:23636855,23641209:23641323,23642065:23642157,23642279:23642329,23642403:23642636	13	23627825:23632900,23633143:23633223,23634050:23634299,23634524:23634599,23634917:23635008,23635269:23635708,23635910:23636003,23636180:23636280,23636336:23636439,23636856:23641208,23641324:23642064,23642158:23642278,23642330:23642402	14	23626616:23627824,23632901:23633142,23633224:23634049,23634300:23634523,23634600:23634916,23635009:23635268,23635709:23635909,23636004:23636179,23636281:23636335,23636440:23636855,23641209:23641323,23642065:23642157,23642279:23642329,23642403:23642636
Siderophore synthesis	Dl2AG002039	chr2.1	B	43828972:43839118	1	Dl2AG002039.mRNA1	43828972:43839118	12	43828972:43829277,43832084:43832138,43832716:43832891,43833424:43833645,43833732:43833970,43834361:43834886,43834976:43835249,43835361:43835994,43836079:43836307,43836528:43836794,43836874:43837137,43837806:43839118	11	43829278:43832083,43832139:43832715,43832892:43833423,43833646:43833731,43833971:43834360,43834887:43834975,43835250:43835360,43835995:43836078,43836308:43836527,43836795:43836873,43837138:43837805	12	43829020:43829277,43832084:43832138,43832716:43832891,43833424:43833645,43833732:43833970,43834361:43834886,43834976:43835249,43835361:43835994,43836079:43836307,43836528:43836794,43836874:43837137,43837806:43838450
Iron transport	Dl28AG001491	chr28.1	C	29602706:29606830	1	Dl28AG001491.mRNA1	29602706:29606830	9	29602706:29603620,29603867:29604208,29604349:29604489,29604597:29604776,29604979:29605134,29605250:29605351,29605430:29605558,29606066:29606170,29606281:29606830	8	29603621:29603866,29604209:29604348,29604490:29604596,29604777:29604978,29605135:29605249,29605352:29605429,29605559:29606065,29606171:29606280	9	29602790:29603620,29603867:29604208,29604349:29604489,29604597:29604776,29604979:29605134,29605250:29605351,29605430:29605558,29606066:29606170,29606281:29606376
Siderophore synthesis	Dl3AG000924	chr3.1	C	22803642:22808877	1	Dl3AG000924.mRNA1	22803642:22808877	9	22803642:22804503,22804763:22805026,22805116:22805382,22805486:22805714,22805812:22806445,22806539:22806812,22806908:22807433,22808219:22808457,22808548:22808877	8	22804504:22804762,22805027:22805115,22805383:22805485,22805715:22805811,22806446:22806538,22806813:22806907,22807434:22808218,22808458:22808547	9	22803859:22804503,22804763:22805026,22805116:22805382,22805486:22805714,22805812:22806445,22806539:22806812,22806908:22807433,22808219:22808457,22808548:22808685
Siderophore synthesis	Dl12AG001776	chr12.1	C	37813434:37820515	1	Dl12AG001776.mRNA1	37813434:37820515	9	37813434:37814967,37815559:37815800,37815891:37816716,37816794:37817017,37817113:37817429,37817553:37817812,37818934:37819310,37819692:37819746,37819916:37820515	8	37814968:37815558,37815801:37815890,37816717:37816793,37817018:37817112,37817430:37817552,37817813:37818933,37819311:37819691,37819747:37819915	9	37813759:37814967,37815559:37815800,37815891:37816716,37816794:37817017,37817113:37817429,37817553:37817812,37818934:37819310,37819692:37819746,37819916:37820209
Siderophore synthesis	Dl10AG000324	chr10.1	A	10903665:10913163	1	Dl10AG000324.mRNA1	10903665:10913163	11	10903665:10904103,10904330:10904569,10905436:10905499,10905590:10905895,10906095:10906309,10906703:10906997,10907093:10907257,10907591:10908214,10908515:10908601,10909329:10909649,10910894:10913163	10	10904104:10904329,10904570:10905435,10905500:10905589,10905896:10906094,10906310:10906702,10906998:10907092,10907258:10907590,10908215:10908514,10908602:10909328,10909650:10910893	11	10904003:10904103,10904330:10904569,10905436:10905499,10905590:10905895,10906095:10906309,10906703:10906997,10907093:10907257,10907591:10908214,10908515:10908601,10909329:10909649,10910894:10913104
Siderophore synthesis	Dl13AG001553	chr13.1	A	31963180:31969043	1	Dl13AG001553.mRNA1	31963180:31969043	12	31963180:31963452,31963700:31963754,31964347:31964522,31964799:31965020,31965093:31965331,31965502:31966027,31966114:31966387,31966478:31967108,31967184:31967412,31967668:31967934,31968018:31968281,31968399:31969043	11	31963453:31963699,31963755:31964346,31964523:31964798,31965021:31965092,31965332:31965501,31966028:31966113,31966388:31966477,31967109:31967183,31967413:31967667,31967935:31968017,31968282:31968398	12	31963180:31963452,31963700:31963754,31964347:31964522,31964799:31965020,31965093:31965331,31965502:31966027,31966114:31966387,31966478:31967108,31967184:31967412,31967668:31967934,31968018:31968281,31968399:31969043
Siderophore synthesis	Dl34AG000118	chr34.1	C	1763429:1772779	1	Dl34AG000118.mRNA1	1763429:1772779	12	1763429:1764274,1764359:1764622,1764768:1765034,1765289:1765517,1765608:1766250,1766352:1766625,1766710:1767235,1767326:1767564,1767681:1767902,1768011:1768186,1770979:1771033,1772528:1772779	11	1764275:1764358,1764623:1764767,1765035:1765288,1765518:1765607,1766251:1766351,1766626:1766709,1767236:1767325,1767565:1767680,1767903:1768010,1768187:1770978,1771034:1772527	12	1763618:1764274,1764359:1764622,1764768:1765034,1765289:1765517,1765608:1766250,1766352:1766625,1766710:1767235,1767326:1767564,1767681:1767902,1768011:1768186,1770979:1771033,1772528:1772779
Siderophore synthesis	Dl2AG003026	chr2.1	B	59420332:59425603	1	Dl2AG003026.mRNA1	59420332:59425603	10	59420332:59420453,59420572:59420811,59420912:59420975,59421165:59421685,59421927:59422221,59422298:59422462,59422548:59423135,59423364:59423450,59423739:59425186,59425276:59425603	9	59420454:59420571,59420812:59420911,59420976:59421164,59421686:59421926,59422222:59422297,59422463:59422547,59423136:59423363,59423451:59423738,59425187:59425275	10	59420332:59420453,59420572:59420811,59420912:59420975,59421165:59421685,59421927:59422221,59422298:59422462,59422548:59423135,59423364:59423450,59423739:59425186,59425276:59425603
Siderophore synthesis	Dl3AG000923	chr3.1	C	22784961:22802326	1	Dl3AG000923.mRNA1	22784961:22802326	12	22784961:22785146,22796276:22796330,22796874:22797049,22797281:22797502,22797589:22797827,22798233:22798758,22798848:22799121,22799231:22799858,22799942:22800170,22800391:22800657,22800737:22801000,22801682:22802326	11	22785147:22796275,22796331:22796873,22797050:22797280,22797503:22797588,22797828:22798232,22798759:22798847,22799122:22799230,22799859:22799941,22800171:22800390,22800658:22800736,22801001:22801681	12	22784961:22785146,22796276:22796330,22796874:22797049,22797281:22797502,22797589:22797827,22798233:22798758,22798848:22799121,22799231:22799858,22799942:22800170,22800391:22800657,22800737:22801000,22801682:22802326
Iron transport	Dl3AG000042	chr3.1	C	1349194:1352806	1	Dl3AG000042.mRNA1	1349194:1352806	5	1349194:1349534,1350191:1350264,1350355:1350565,1350703:1350937,1351493:1352806	4	1349535:1350190,1350265:1350354,1350566:1350702,1350938:1351492	5	1349331:1349534,1350191:1350264,1350355:1350565,1350703:1350937,1351493:1352550
Siderophore synthesis	Dl28AG001267	chr28.1	C	26868127:26882501	1	Dl28AG001267.mRNA1	26868127:26882501	10	26868127:26869604,26869718:26870142,26877838:26878190,26878958:26879181,26879381:26879694,26880673:26880932,26881044:26881244,26881333:26881508,26882020:26882074,26882202:26882501	9	26869605:26869717,26870143:26877837,26878191:26878957,26879182:26879380,26879695:26880672,26880933:26881043,26881245:26881332,26881509:26882019,26882075:26882201	10	26868127:26869604,26869718:26870142,26877838:26878190,26878958:26879181,26879381:26879694,26880673:26880932,26881044:26881244,26881333:26881508,26882020:26882074,26882202:26882501
Siderophore synthesis	Dl10AG000325	chr10.1	A	10920337:10929310	1	Dl10AG000325.mRNA1	10920337:10929310	11	10920337:10920452,10920576:10920815,10921421:10921484,10921584:10921889,10922009:10922223,10923350:10923644,10923772:10923936,10924026:10924661,10924981:10925049,10926313:10926633,10927196:10929310	10	10920453:10920575,10920816:10921420,10921485:10921583,10921890:10922008,10922224:10923349,10923645:10923771,10923937:10924025,10924662:10924980,10925050:10926312,10926634:10927195	11	10920337:10920452,10920576:10920815,10921421:10921484,10921584:10921889,10922009:10922223,10923350:10923644,10923772:10923936,10924026:10924661,10924981:10925049,10926313:10926633,10927196:10929283
Siderophore synthesis	Dl2AG001060	chr2.1	B	18958106:18982678	1	Dl2AG001060.mRNA1	18958106:18982678	13	18958106:18958563,18958727:18958966,18959232:18959295,18959374:18959679,18959835:18960049,18960393:18960687,18960796:18960960,18961062:18961694,18962153:18962239,18962491:18962811,18977346:18977607,18977695:18978191,18981208:18982678	12	18958564:18958726,18958967:18959231,18959296:18959373,18959680:18959834,18960050:18960392,18960688:18960795,18960961:18961061,18961695:18962152,18962240:18962490,18962812:18977345,18977608:18977694,18978192:18981207	13	18958463:18958563,18958727:18958966,18959232:18959295,18959374:18959679,18959835:18960049,18960393:18960687,18960796:18960960,18961062:18961694,18962153:18962239,18962491:18962811,18977346:18977607,18977695:18978191,18981208:18982548
Siderophore synthesis	Dl13AG001313	chr13.1	A	29121661:29131910	1	Dl13AG001313.mRNA1	29121661:29131910	10	29121661:29121957,29122087:29122141,29122249:29122424,29127928:29128388,29128472:29128719,29128764:29129394,29129469:29130126,29130257:29130465,29130536:29130948,29131053:29131910	9	29121958:29122086,29122142:29122248,29122425:29127927,29128389:29128471,29128720:29128763,29129395:29129468,29130127:29130256,29130466:29130535,29130949:29131052	10	29121661:29121957,29122087:29122141,29122249:29122424,29127928:29128388,29128472:29128719,29128764:29129394,29129469:29130126,29130257:29130465,29130536:29130948,29131053:29131615
Siderophore transport	Dl9AG002050	chr9.1	C	31571118:31575832	1	Dl9AG002050.mRNA1	31571118:31575832	3	31571118:31571573,31573470:31573548,31573644:31575832	2	31571574:31573469,31573549:31573643	1	31573655:31575790
Iron transport	Dl24AG001562	chr24.1	B	32674890:32678663	1	Dl24AG001562.mRNA1	32674890:32678663	5	32674890:32676154,32676722:32676956,32677126:32677336,32677427:32677500,32678324:32678663	4	32676155:32676721,32676957:32677125,32677337:32677426,32677501:32678323	5	32675097:32676154,32676722:32676956,32677126:32677336,32677427:32677500,32678324:32678524
Siderophore synthesis	Dl1AG001104	chr1.1	A	19142009:19155211	1	Dl1AG001104.mRNA1	19142009:19155211	12	19142009:19142236,19142346:19142400,19143140:19143291,19143532:19143753,19143844:19144082,19144870:19145395,19145490:19145973,19147383:19147659,19147749:19147857,19153688:19153954,19154044:19154307,19154567:19155211	11	19142237:19142345,19142401:19143139,19143292:19143531,19143754:19143843,19144083:19144869,19145396:19145489,19145974:19147382,19147660:19147748,19147858:19153687,19153955:19154043,19154308:19154566	12	19142009:19142236,19142346:19142400,19143140:19143291,19143532:19143753,19143844:19144082,19144870:19145395,19145490:19145973,19147383:19147659,19147749:19147857,19153688:19153954,19154044:19154307,19154567:19155211
Siderophore synthesis	Dl18AG001424	chr18.1	C	16664898:16673715	1	Dl18AG001424.mRNA1	16664898:16673715	13	16664898:16665452,16665813:16666052,16666310:16666373,16666689:16666994,16667088:16667302,16667924:16668218,16668388:16668552,16668653:16669243,16669582:16669668,16669749:16670069,16670718:16672753,16672884:16672948,16673554:16673715	12	16665453:16665812,16666053:16666309,16666374:16666688,16666995:16667087,16667303:16667923,16668219:16668387,16668553:16668652,16669244:16669581,16669669:16669748,16670070:16670717,16672754:16672883,16672949:16673553	12	16665343:16665452,16665813:16666052,16666310:16666373,16666689:16666994,16667088:16667302,16667924:16668218,16668388:16668552,16668653:16669243,16669582:16669668,16669749:16670069,16670718:16672753,16672884:16672899
Siderophore synthesis	Dl16AG000241	chr16.1	A	2568418:2593062	1	Dl16AG000241.mRNA1	2568418:2593062	13	2568418:2568527,2568874:2569113,2571404:2571467,2571787:2572092,2572184:2572398,2576859:2577153,2577318:2577482,2577580:2578176,2578502:2578588,2578665:2578985,2579481:2581507,2586833:2586886,2592696:2593062	12	2568528:2568873,2569114:2571403,2571468:2571786,2572093:2572183,2572399:2576858,2577154:2577317,2577483:2577579,2578177:2578501,2578589:2578664,2578986:2579480,2581508:2586832,2586887:2592695	13	2568418:2568527,2568874:2569113,2571404:2571467,2571787:2572092,2572184:2572398,2576859:2577153,2577318:2577482,2577580:2578176,2578502:2578588,2578665:2578985,2579481:2581507,2586833:2586886,2592696:2593062
Iron transport	Dl27AG001171	chr27.1	B	26800976:26806013	1	Dl27AG001171.mRNA1	26800976:26806013	5	26800976:26802340,26803623:26803857,26804005:26804215,26804312:26804385,26805695:26806013	4	26802341:26803622,26803858:26804004,26804216:26804311,26804386:26805694	5	26801283:26802340,26803623:26803857,26804005:26804215,26804312:26804385,26805695:26805892
Siderophore synthesis	Dl2AG001338	chr2.1	B	28532058:28551872	1	Dl2AG001338.mRNA1	28532058:28551872	12	28532058:28532327,28545101:28545155,28545360:28545538,28546247:28546468,28546559:28546797,28547343:28547868,28547934:28548228,28548672:28549338,28550037:28550265,28550355:28550621,28550703:28550966,28551063:28551872	11	28532328:28545100,28545156:28545359,28545539:28546246,28546469:28546558,28546798:28547342,28547869:28547933,28548229:28548671,28549339:28550036,28550266:28550354,28550622:28550702,28550967:28551062	12	28532058:28532327,28545101:28545155,28545360:28545538,28546247:28546468,28546559:28546797,28547343:28547868,28547934:28548228,28548672:28549338,28550037:28550265,28550355:28550621,28550703:28550966,28551063:28551707
Siderophore synthesis	Dl3AG001027	chr3.1	C	24296873:24302736	1	Dl3AG001027.mRNA1	24296873:24302736	9	24296873:24297224,24297331:24297728,24297859:24299136,24299217:24299396,24299478:24300018,24300115:24300572,24301684:24301862,24302316:24302370,24302500:24302736	8	24297225:24297330,24297729:24297858,24299137:24299216,24299397:24299477,24300019:24300114,24300573:24301683,24301863:24302315,24302371:24302499	9	24296873:24297224,24297331:24297728,24297859:24299136,24299217:24299396,24299478:24300018,24300115:24300572,24301684:24301862,24302316:24302370,24302500:24302736
Siderophore transport	Dl7AG001748	chr7.1	A	33395090:33398428	1	Dl7AG001748.mRNA1	33395090:33398428	2	33395090:33397837,33398358:33398428	1	33397838:33398357	1	33395125:33397257
Iron transport	Dl2AG000292	chr2.1	B	4396748:4411639	1	Dl2AG000292.mRNA1	4396748:4411639	24	4396748:4397020,4398727:4398981,4399066:4399237,4399331:4399558,4399651:4399784,4399866:4399949,4400120:4400410,4400731:4401063,4401151:4401245,4401346:4401465,4401547:4401703,4406717:4406820,4406913:4407073,4407165:4407481,4408018:4408299,4408381:4408682,4408808:4408898,4409273:4409326,4409409:4409485,4409559:4409718,4410070:4410154,4410236:4410324,4410604:4410724,4411267:4411639	23	4397021:4398726,4398982:4399065,4399238:4399330,4399559:4399650,4399785:4399865,4399950:4400119,4400411:4400730,4401064:4401150,4401246:4401345,4401466:4401546,4401704:4406716,4406821:4406912,4407074:4407164,4407482:4408017,4408300:4408380,4408683:4408807,4408899:4409272,4409327:4409408,4409486:4409558,4409719:4410069,4410155:4410235,4410325:4410603,4410725:4411266	24	4396748:4397020,4398727:4398981,4399066:4399237,4399331:4399558,4399651:4399784,4399866:4399949,4400120:4400410,4400731:4401063,4401151:4401245,4401346:4401465,4401547:4401703,4406717:4406820,4406913:4407073,4407165:4407481,4408018:4408299,4408381:4408682,4408808:4408898,4409273:4409326,4409409:4409485,4409559:4409718,4410070:4410154,4410236:4410324,4410604:4410724,4411267:4411556
Iron transport	Dl5AG002683	chr5.1	B	49405194:49410474	1	Dl5AG002683.mRNA1	49405194:49410474	10	49405194:49405311,49405391:49405480,49406004:49406308,49406403:49406598,49406695:49406877,49407731:49407997,49409085:49409330,49409581:49409701,49409789:49409906,49409997:49410474	9	49405312:49405390,49405481:49406003,49406309:49406402,49406599:49406694,49406878:49407730,49407998:49409084,49409331:49409580,49409702:49409788,49409907:49409996	8	49405195:49405311,49405391:49405480,49406004:49406308,49406403:49406598,49406695:49406877,49407731:49407997,49409085:49409330,49409581:49409700
Iron transport	Dl26AG001683	chr26.1	A	40075893:40078758	1	Dl26AG001683.mRNA1	40075893:40078758	5	40075893:40077234,40077326:40077560,40077701:40077911,40077999:40078072,40078455:40078758	4	40077235:40077325,40077561:40077700,40077912:40077998,40078073:40078454	5	40076171:40077234,40077326:40077560,40077701:40077911,40077999:40078072,40078455:40078646
Siderophore synthesis	Dl1AG000326	chr1.1	A	5022043:5061105	1	Dl1AG000326.mRNA1	5022043:5061105	10	5022043:5022733,5022803:5022889,5022973:5023614,5023700:5023864,5023937:5024231,5024341:5024555,5025079:5025384,5025494:5025557,5025718:5025957,5060656:5061105	9	5022734:5022802,5022890:5022972,5023615:5023699,5023865:5023936,5024232:5024340,5024556:5025078,5025385:5025493,5025558:5025717,5025958:5060655	10	5022044:5022733,5022803:5022889,5022973:5023614,5023700:5023864,5023937:5024231,5024341:5024555,5025079:5025384,5025494:5025557,5025718:5025957,5060656:5060765
Siderophore synthesis	Dl1AG001140	chr1.1	A	20192062:20209832	1	Dl1AG001140.mRNA1	20192062:20209832	13	20192062:20192580,20192750:20192989,20193274:20193337,20193416:20193721,20193876:20194090,20194419:20194713,20194815:20194979,20195079:20195717,20195918:20196004,20196221:20196541,20202738:20202999,20203119:20203615,20208313:20209832	12	20192581:20192749,20192990:20193273,20193338:20193415,20193722:20193875,20194091:20194418,20194714:20194814,20194980:20195078,20195718:20195917,20196005:20196220,20196542:20202737,20203000:20203118,20203616:20208312	13	20192480:20192580,20192750:20192989,20193274:20193337,20193416:20193721,20193876:20194090,20194419:20194713,20194815:20194979,20195079:20195717,20195918:20196004,20196221:20196541,20202738:20202999,20203119:20203615,20208313:20209659
Siderophore synthesis	Dl10AG001358	chr10.1	A	40296913:40302352	1	Dl10AG001358.mRNA1	40296913:40302352	8	40296913:40297119,40297222:40297276,40298395:40298582,40298690:40299147,40299236:40299776,40299878:40300578,40300663:40301871,40301965:40302352	7	40297120:40297221,40297277:40298394,40298583:40298689,40299148:40299235,40299777:40299877,40300579:40300662,40301872:40301964	8	40296913:40297119,40297222:40297276,40298395:40298582,40298690:40299147,40299236:40299776,40299878:40300578,40300663:40301871,40301965:40302352
Iron transport	Dl1AG000349	chr1.1	A	5421593:5430534	1	Dl1AG000349.mRNA1	5421593:5430534	24	5421593:5422147,5422715:5422969,5423057:5423228,5423328:5423555,5423639:5423772,5423856:5423939,5424114:5424404,5424487:5424819,5424911:5425005,5425111:5425230,5425318:5425474,5425751:5425854,5425948:5426108,5426213:5426529,5426933:5427214,5427296:5427597,5427723:5427813,5428189:5428242,5428322:5428398,5428472:5428631,5428939:5429023,5429102:5429190,5429451:5429571,5430211:5430534	23	5422148:5422714,5422970:5423056,5423229:5423327,5423556:5423638,5423773:5423855,5423940:5424113,5424405:5424486,5424820:5424910,5425006:5425110,5425231:5425317,5425475:5425750,5425855:5425947,5426109:5426212,5426530:5426932,5427215:5427295,5427598:5427722,5427814:5428188,5428243:5428321,5428399:5428471,5428632:5428938,5429024:5429101,5429191:5429450,5429572:5430210	24	5421875:5422147,5422715:5422969,5423057:5423228,5423328:5423555,5423639:5423772,5423856:5423939,5424114:5424404,5424487:5424819,5424911:5425005,5425111:5425230,5425318:5425474,5425751:5425854,5425948:5426108,5426213:5426529,5426933:5427214,5427296:5427597,5427723:5427813,5428189:5428242,5428322:5428398,5428472:5428631,5428939:5429023,5429102:5429190,5429451:5429571,5430211:5430512
Iron transport	Dl31AG000223	chr31.1	C	8345595:8361182	1	Dl31AG000223.mRNA1	8345595:8361182	22	8345595:8345861,8346156:8346322,8346498:8346585,8346666:8346837,8348408:8348635,8348745:8348878,8349778:8349861,8349942:8350232,8350311:8350640,8350714:8350841,8351394:8351486,8351572:8351728,8352106:8352126,8353585:8353863,8353942:8354243,8354393:8354537,8354613:8354689,8357766:8357928,8358075:8358159,8359590:8359678,8360616:8360736,8360866:8361182	21	8345862:8346155,8346323:8346497,8346586:8346665,8346838:8348407,8348636:8348744,8348879:8349777,8349862:8349941,8350233:8350310,8350641:8350713,8350842:8351393,8351487:8351571,8351729:8352105,8352127:8353584,8353864:8353941,8354244:8354392,8354538:8354612,8354690:8357765,8357929:8358074,8358160:8359589,8359679:8360615,8360737:8360865	22	8345595:8345861,8346156:8346322,8346498:8346585,8346666:8346837,8348408:8348635,8348745:8348878,8349778:8349861,8349942:8350232,8350311:8350640,8350714:8350841,8351394:8351486,8351572:8351728,8352106:8352126,8353585:8353863,8353942:8354243,8354393:8354537,8354613:8354689,8357766:8357928,8358075:8358159,8359590:8359678,8360616:8360736,8360866:8361182
Iron transport	Dl24AG001475	chr24.1	B	31645050:31654928	1	Dl24AG001475.mRNA1	31645050:31654928	21	31645050:31645201,31645373:31645493,31648022:31648110,31648360:31648444,31648576:31648735,31648929:31649008,31649091:31649301,31649676:31649977,31650122:31650717,31650811:31650971,31651084:31651187,31651329:31651488,31651572:31651735,31651820:31652152,31652234:31652524,31652856:31652939,31653010:31653143,31653246:31653473,31653568:31653739,31653833:31654087,31654441:31654928	20	31645202:31645372,31645494:31648021,31648111:31648359,31648445:31648575,31648736:31648928,31649009:31649090,31649302:31649675,31649978:31650121,31650718:31650810,31650972:31651083,31651188:31651328,31651489:31651571,31651736:31651819,31652153:31652233,31652525:31652855,31652940:31653009,31653144:31653245,31653474:31653567,31653740:31653832,31654088:31654440	21	31645050:31645201,31645373:31645493,31648022:31648110,31648360:31648444,31648576:31648735,31648929:31649008,31649091:31649301,31649676:31649977,31650122:31650717,31650811:31650971,31651084:31651187,31651329:31651488,31651572:31651735,31651820:31652152,31652234:31652524,31652856:31652939,31653010:31653143,31653246:31653473,31653568:31653739,31653833:31654087,31654441:31654710
Siderophore synthesis	Dl3AG002462	chr3.1	C	42121978:42133803	1	Dl3AG002462.mRNA1	42121978:42133803	10	42121978:42122513,42122619:42122858,42128751:42128814,42128924:42129229,42129440:42129654,42129756:42130050,42130124:42130288,42130375:42131019,42131103:42131189,42131262:42133803	9	42122514:42122618,42122859:42128750,42128815:42128923,42129230:42129439,42129655:42129755,42130051:42130123,42130289:42130374,42131020:42131102,42131190:42131261	10	42122404:42122513,42122619:42122858,42128751:42128814,42128924:42129229,42129440:42129654,42129756:42130050,42130124:42130288,42130375:42131019,42131103:42131189,42131262:42133664
Iron transport	Dl2AG001256	chr2.1	B	25740179:25767046	1	Dl2AG001256.mRNA1	25740179:25767046	18	25740179:25740633,25740743:25740997,25741087:25741258,25741339:25741566,25760004:25760137,25760233:25760316,25760390:25760680,25760893:25761225,25761324:25761532,25761626:25761782,25761866:25761969,25762047:25762207,25762963:25763276,25763914:25764195,25764281:25764582,25764807:25764897,25765016:25765066,25766702:25767046	17	25740634:25740742,25740998:25741086,25741259:25741338,25741567:25760003,25760138:25760232,25760317:25760389,25760681:25760892,25761226:25761323,25761533:25761625,25761783:25761865,25761970:25762046,25762208:25762962,25763277:25763913,25764196:25764280,25764583:25764806,25764898:25765015,25765067:25766701	17	25740376:25740633,25740743:25740997,25741087:25741258,25741339:25741566,25760004:25760137,25760233:25760316,25760390:25760680,25760893:25761225,25761324:25761532,25761626:25761782,25761866:25761969,25762047:25762207,25762963:25763276,25763914:25764195,25764281:25764582,25764807:25764897,25765016:25765021
Siderophore synthesis	Dl1AG002127	chr1.1	A	45559472:45565216	1	Dl1AG002127.mRNA1	45559472:45565216	12	45559472:45559732,45559825:45559879,45560699:45560874,45560982:45561203,45561289:45561527,45561614:45562139,45562243:45562516,45562612:45563251,45563346:45563574,45563786:45564052,45564195:45564458,45564566:45565216	11	45559733:45559824,45559880:45560698,45560875:45560981,45561204:45561288,45561528:45561613,45562140:45562242,45562517:45562611,45563252:45563345,45563575:45563785,45564053:45564194,45564459:45564565	12	45559472:45559732,45559825:45559879,45560699:45560874,45560982:45561203,45561289:45561527,45561614:45562139,45562243:45562516,45562612:45563251,45563346:45563574,45563786:45564052,45564195:45564458,45564566:45565216
Iron transport	Dl3AG001229	chr3.1	C	26829550:26837113	1	Dl3AG001229.mRNA1	26829550:26837113	5	26829550:26829759,26830226:26830348,26830426:26830551,26831188:26831274,26836817:26837113	4	26829760:26830225,26830349:26830425,26830552:26831187,26831275:26836816	5	26829550:26829759,26830226:26830348,26830426:26830551,26831188:26831274,26836817:26837113
Siderophore synthesis	Dl12AG001698	chr12.1	C	36921140:36935692	1	Dl12AG001698.mRNA1	36921140:36935692	29	36921140:36921682,36922000:36922321,36922545:36922646,36923262:36923507,36924146:36924267,36924420:36925176,36925263:36925586,36925688:36925868,36926158:36926552,36928401:36928553,36928775:36928873,36928962:36929168,36929661:36929801,36930090:36930257,36930564:36930657,36930739:36930845,36931404:36931538,36931680:36931787,36932296:36932370,36932520:36932585,36932825:36932881,36933002:36933026,369…	28	36921683:36921999,36922322:36922544,36922647:36923261,36923508:36924145,36924268:36924419,36925177:36925262,36925587:36925687,36925869:36926157,36926553:36928400,36928554:36928774,36928874:36928961,36929169:36929660,36929802:36930089,36930258:36930563,36930658:36930738,36930846:36931403,36931539:36931679,36931788:36932295,36932371:36932519,36932586:36932824,36932882:36933001,36933027:36933127,369…	28	36921588:36921682,36922000:36922321,36922545:36922646,36923262:36923507,36924146:36924267,36924420:36925176,36925263:36925586,36925688:36925868,36926158:36926552,36928401:36928553,36928775:36928873,36928962:36929168,36929661:36929801,36930090:36930257,36930564:36930657,36930739:36930845,36931404:36931538,36931680:36931787,36932296:36932370,36932520:36932585,36932825:36932881,36933002:36933026,369…
Iron transport	Dl28AG000247	chr28.1	C	9213829:9230702	1	Dl28AG000247.mRNA1	9213829:9230702	23	9213829:9214098,9220441:9220695,9220783:9220954,9221052:9221279,9221397:9221530,9221601:9221684,9221896:9222186,9222278:9222610,9222695:9222861,9222944:9223103,9223217:9223323,9223434:9223594,9223686:9224284,9225409:9225710,9226278:9226368,9226442:9226492,9226583:9226650,9226885:9227041,9227161:9227245,9227471:9227559,9228732:9228758,9230364:9230481,9230614:9230702	22	9214099:9220440,9220696:9220782,9220955:9221051,9221280:9221396,9221531:9221600,9221685:9221895,9222187:9222277,9222611:9222694,9222862:9222943,9223104:9223216,9223324:9223433,9223595:9223685,9224285:9225408,9225711:9226277,9226369:9226441,9226493:9226582,9226651:9226884,9227042:9227160,9227246:9227470,9227560:9228731,9228759:9230363,9230482:9230613	23	9213829:9214098,9220441:9220695,9220783:9220954,9221052:9221279,9221397:9221530,9221601:9221684,9221896:9222186,9222278:9222610,9222695:9222861,9222944:9223103,9223217:9223323,9223434:9223594,9223686:9224284,9225409:9225710,9226278:9226368,9226442:9226492,9226583:9226650,9226885:9227041,9227161:9227245,9227471:9227559,9228732:9228758,9230364:9230481,9230614:9230702
Siderophore synthesis	Dl10AG001856	chr10.1	A	47110952:47130496	1	Dl10AG001856.mRNA1	47110952:47130496	11	47110952:47111363,47117887:47120249,47120448:47120534,47120620:47121285,47121376:47121540,47127899:47128193,47128290:47128504,47129104:47129409,47129586:47129649,47129778:47130017,47130114:47130496	10	47111364:47117886,47120250:47120447,47120535:47120619,47121286:47121375,47121541:47127898,47128194:47128289,47128505:47129103,47129410:47129585,47129650:47129777,47130018:47130113	11	47111267:47111363,47117887:47120249,47120448:47120534,47120620:47121285,47121376:47121540,47127899:47128193,47128290:47128504,47129104:47129409,47129586:47129649,47129778:47130017,47130114:47130235
Siderophore synthesis	Dl1AG001105	chr1.1	A	19164038:19170479	1	Dl1AG001105.mRNA1	19164038:19170479	10	19164038:19164670,19165123:19165386,19165466:19165732,19166743:19166950,19167042:19167669,19167780:19168038,19168128:19168653,19169059:19169297,19169384:19169605,19169836:19170479	9	19164671:19165122,19165387:19165465,19165733:19166742,19166951:19167041,19167670:19167779,19168039:19168127,19168654:19169058,19169298:19169383,19169606:19169835	10	19164038:19164670,19165123:19165386,19165466:19165732,19166743:19166950,19167042:19167669,19167780:19168038,19168128:19168653,19169059:19169297,19169384:19169605,19169836:19169994
Siderophore synthesis	Dl10AG002027	chr10.1	A	49729296:49741685	1	Dl10AG002027.mRNA1	49729296:49741685	20	49729296:49729733,49730056:49730377,49730593:49730694,49731569:49731814,49732175:49732296,49732449:49733205,49733292:49733615,49733721:49733901,49734172:49734566,49737309:49737461,49737689:49737787,49737877:49738083,49738544:49738684,49738978:49739145,49739453:49739546,49739628:49739734,49740291:49740425,49740565:49740672,49741201:49741275,49741425:49741685	19	49729734:49730055,49730378:49730592,49730695:49731568,49731815:49732174,49732297:49732448,49733206:49733291,49733616:49733720,49733902:49734171,49734567:49737308,49737462:49737688,49737788:49737876,49738084:49738543,49738685:49738977,49739146:49739452,49739547:49739627,49739735:49740290,49740426:49740564,49740673:49741200,49741276:49741424	20	49729639:49729733,49730056:49730377,49730593:49730694,49731569:49731814,49732175:49732296,49732449:49733205,49733292:49733615,49733721:49733901,49734172:49734566,49737309:49737461,49737689:49737787,49737877:49738083,49738544:49738684,49738978:49739145,49739453:49739546,49739628:49739734,49740291:49740425,49740565:49740672,49741201:49741275,49741425:49741487
Iron transport	Dl2AG002409	chr2.1	B	49849813:49853441	1	Dl2AG002409.mRNA1	49849813:49853441	5	49849813:49850228,49850685:49850807,49850885:49851010,49851987:49852073,49853105:49853441	4	49850229:49850684,49850808:49850884,49851011:49851986,49852074:49853104	5	49850019:49850228,49850685:49850807,49850885:49851010,49851987:49852073,49853105:49853404
Siderophore synthesis	Dl9AG000560	chr9.1	C	7623920:7635626	1	Dl9AG000560.mRNA1	7623920:7635626	21	7623920:7624441,7625810:7626264,7626389:7626465,7627002:7627055,7628073:7628163,7630365:7630666,7630754:7631035,7631121:7631437,7631522:7631682,7631771:7631886,7631963:7632119,7632205:7632324,7632418:7632593,7632702:7633049,7633339:7633629,7633752:7633835,7633944:7634077,7634200:7634427,7634510:7634681,7634787:7635041,7635131:7635626	20	7624442:7625809,7626265:7626388,7626466:7627001,7627056:7628072,7628164:7630364,7630667:7630753,7631036:7631120,7631438:7631521,7631683:7631770,7631887:7631962,7632120:7632204,7632325:7632417,7632594:7632701,7633050:7633338,7633630:7633751,7633836:7633943,7634078:7634199,7634428:7634509,7634682:7634786,7635042:7635130	21	7624029:7624441,7625810:7626264,7626389:7626465,7627002:7627055,7628073:7628163,7630365:7630666,7630754:7631035,7631121:7631437,7631522:7631682,7631771:7631886,7631963:7632119,7632205:7632324,7632418:7632593,7632702:7633049,7633339:7633629,7633752:7633835,7633944:7634077,7634200:7634427,7634510:7634681,7634787:7635041,7635131:7635400
Siderophore synthesis	Dl17AG001236	chr17.1	B	27481449:27693443	1	Dl17AG001236.mRNA1	27481449:27693443	12	27481449:27481674,27687864:27689809,27689900:27690220,27690308:27690394,27690477:27691082,27691208:27691372,27691485:27691779,27691889:27692103,27692186:27692491,27692727:27692790,27692903:27693142,27693334:27693443	11	27481675:27687863,27689810:27689899,27690221:27690307,27690395:27690476,27691083:27691207,27691373:27691484,27691780:27691888,27692104:27692185,27692492:27692726,27692791:27692902,27693143:27693333	12	27481638:27481674,27687864:27689809,27689900:27690220,27690308:27690394,27690477:27691082,27691208:27691372,27691485:27691779,27691889:27692103,27692186:27692491,27692727:27692790,27692903:27693142,27693334:27693443
Siderophore synthesis	Dl3AG000581	chr3.1	C	17258705:17267305	1	Dl3AG000581.mRNA1	17258705:17267305	22	17258705:17259291,17259391:17259645,17259839:17260010,17260113:17260340,17260432:17260565,17260657:17260740,17260840:17261130,17261220:17261552,17261641:17261894,17262008:17262164,17262245:17262348,17262475:17262635,17262805:17263118,17263195:17263476,17263567:17263868,17264029:17264119,17264230:17264283,17264443:17264519,17264613:17264857,17264971:17265059,17266611:17266731,17266817:17267305	21	17259292:17259390,17259646:17259838,17260011:17260112,17260341:17260431,17260566:17260656,17260741:17260839,17261131:17261219,17261553:17261640,17261895:17262007,17262165:17262244,17262349:17262474,17262636:17262804,17263119:17263194,17263477:17263566,17263869:17264028,17264120:17264229,17264284:17264442,17264520:17264612,17264858:17264970,17265060:17266610,17266732:17266816	22	17259031:17259291,17259391:17259645,17259839:17260010,17260113:17260340,17260432:17260565,17260657:17260740,17260840:17261130,17261220:17261552,17261641:17261894,17262008:17262164,17262245:17262348,17262475:17262635,17262805:17263118,17263195:17263476,17263567:17263868,17264029:17264119,17264230:17264283,17264443:17264519,17264613:17264857,17264971:17265059,17266611:17266731,17266817:17267145
Iron transport	Dl17AG001194	chr17.1	B	26262728:26285370	1	Dl17AG001194.mRNA1	26262728:26285370	22	26262728:26262797,26262841:26263142,26263246:26263417,26263499:26263726,26263849:26263982,26264091:26264174,26264294:26264584,26270156:26270503,26270610:26270785,26270875:26270994,26271080:26271236,26271312:26271427,26271517:26271677,26271766:26272082,26272165:26272446,26272785:26273086,26278774:26278864,26280231:26280284,26281003:26281138,26281240:26281508,26281640:26281667,26285027:26285370	21	26262798:26262840,26263143:26263245,26263418:26263498,26263727:26263848,26263983:26264090,26264175:26264293,26264585:26270155,26270504:26270609,26270786:26270874,26270995:26271079,26271237:26271311,26271428:26271516,26271678:26271765,26272083:26272164,26272447:26272784,26273087:26278773,26278865:26280230,26280285:26281002,26281139:26281239,26281509:26281639,26281668:26285026	22	26262728:26262797,26262841:26263142,26263246:26263417,26263499:26263726,26263849:26263982,26264091:26264174,26264294:26264584,26270156:26270503,26270610:26270785,26270875:26270994,26271080:26271236,26271312:26271427,26271517:26271677,26271766:26272082,26272165:26272446,26272785:26273086,26278774:26278864,26280231:26280284,26281003:26281138,26281240:26281508,26281640:26281667,26285027:26285370
Siderophore synthesis	Dl28AG000367	chr28.1	C	12459521:12478789	1	Dl28AG000367.mRNA1	12459521:12478789	19	12459521:12459694,12459789:12459872,12459979:12460269,12460629:12460961,12461094:12461200,12461285:12461419,12461509:12461665,12461757:12461860,12462010:12462170,12462287:12462603,12462758:12463039,12463353:12463654,12463804:12463956,12464240:12464326,12464417:12464576,12464698:12464782,12464853:12464941,12478178:12478298,12478473:12478789	18	12459695:12459788,12459873:12459978,12460270:12460628,12460962:12461093,12461201:12461284,12461420:12461508,12461666:12461756,12461861:12462009,12462171:12462286,12462604:12462757,12463040:12463352,12463655:12463803,12463957:12464239,12464327:12464416,12464577:12464697,12464783:12464852,12464942:12478177,12478299:12478472	19	12459557:12459694,12459789:12459872,12459979:12460269,12460629:12460961,12461094:12461200,12461285:12461419,12461509:12461665,12461757:12461860,12462010:12462170,12462287:12462603,12462758:12463039,12463353:12463654,12463804:12463956,12464240:12464326,12464417:12464576,12464698:12464782,12464853:12464941,12478178:12478298,12478473:12478789
Siderophore synthesis	Dl27AG000335	chr27.1	B	14301194:14310773	1	Dl27AG000335.mRNA1	14301194:14310773	24	14301194:14301707,14301847:14302101,14302374:14302545,14302673:14302900,14303281:14303414,14303512:14303595,14303714:14304004,14304289:14304621,14304765:14304907,14305002:14305127,14305224:14305380,14305465:14305568,14305719:14305879,14305954:14306270,14306369:14306650,14306971:14307272,14307375:14307465,14307632:14307685,14307819:14307895,14307958:14308117,14308228:14308312,14308392:14308480,143…	23	14301708:14301846,14302102:14302373,14302546:14302672,14302901:14303280,14303415:14303511,14303596:14303713,14304005:14304288,14304622:14304764,14304908:14305001,14305128:14305223,14305381:14305464,14305569:14305718,14305880:14305953,14306271:14306368,14306651:14306970,14307273:14307374,14307466:14307631,14307686:14307818,14307896:14307957,14308118:14308227,14308313:14308391,14308481:14309797,143…	24	14301450:14301707,14301847:14302101,14302374:14302545,14302673:14302900,14303281:14303414,14303512:14303595,14303714:14304004,14304289:14304621,14304765:14304907,14305002:14305127,14305224:14305380,14305465:14305568,14305719:14305879,14305954:14306270,14306369:14306650,14306971:14307272,14307375:14307465,14307632:14307685,14307819:14307895,14307958:14308117,14308228:14308312,14308392:14308480,143…
Siderophore synthesis	Dl14AG000432	chr14.1	B	6732377:6738071	1	Dl14AG000432.mRNA1	6732377:6738071	11	6732377:6734447,6734537:6734857,6734932:6735018,6735092:6735694,6735782:6735946,6736023:6736317,6736420:6736634,6736727:6737032,6737196:6737259,6737372:6737611,6737739:6738071	10	6734448:6734536,6734858:6734931,6735019:6735091,6735695:6735781,6735947:6736022,6736318:6736419,6736635:6736726,6737033:6737195,6737260:6737371,6737612:6737738	11	6732555:6734447,6734537:6734857,6734932:6735018,6735092:6735694,6735782:6735946,6736023:6736317,6736420:6736634,6736727:6737032,6737196:6737259,6737372:6737611,6737739:6737836
Siderophore synthesis	Dl12AG001562	chr12.1	C	35304811:35314047	1	Dl12AG001562.mRNA1	35304811:35314047	11	35304811:35305168,35307122:35309484,35309746:35309832,35309924:35310589,35310686:35310850,35311027:35311321,35311432:35311646,35312271:35312576,35313063:35313126,35313265:35313504,35313605:35314047	10	35305169:35307121,35309485:35309745,35309833:35309923,35310590:35310685,35310851:35311026,35311322:35311431,35311647:35312270,35312577:35313062,35313127:35313264,35313505:35313604	11	35305003:35305168,35307122:35309484,35309746:35309832,35309924:35310589,35310686:35310850,35311027:35311321,35311432:35311646,35312271:35312576,35313063:35313126,35313265:35313504,35313605:35313726
Siderophore synthesis	Dl28AG000364	chr28.1	C	12334583:12343201	1	Dl28AG000364.mRNA1	12334583:12343201	24	12334583:12335066,12335238:12335492,12335732:12335903,12336013:12336240,12336586:12336719,12336814:12336897,12336998:12337288,12337643:12337975,12338111:12338253,12338348:12338473,12338570:12338726,12338850:12338953,12339103:12339263,12339349:12339665,12339820:12340101,12340413:12340714,12340818:12340908,12341077:12341130,12341266:12341342,12341426:12341585,12341708:12341792,12341860:12341948,123…	23	12335067:12335237,12335493:12335731,12335904:12336012,12336241:12336585,12336720:12336813,12336898:12336997,12337289:12337642,12337976:12338110,12338254:12338347,12338474:12338569,12338727:12338849,12338954:12339102,12339264:12339348,12339666:12339819,12340102:12340412,12340715:12340817,12340909:12341076,12341131:12341265,12341343:12341425,12341586:12341707,12341793:12341859,12341949:12342623,123…	24	12334809:12335066,12335238:12335492,12335732:12335903,12336013:12336240,12336586:12336719,12336814:12336897,12336998:12337288,12337643:12337975,12338111:12338253,12338348:12338473,12338570:12338726,12338850:12338953,12339103:12339263,12339349:12339665,12339820:12340101,12340413:12340714,12340818:12340908,12341077:12341130,12341266:12341342,12341426:12341585,12341708:12341792,12341860:12341948,123…
Iron transport	Dl17AG001195	chr17.1	B	26304173:26332506	1	Dl17AG001195.mRNA1	26304173:26332506	22	26304173:26304197,26309512:26309738,26309829:26310083,26310187:26310358,26310440:26310667,26310790:26310923,26311032:26311115,26311235:26311525,26317097:26317444,26317551:26317726,26317816:26317935,26318021:26318177,26318253:26318368,26318458:26318618,26318707:26319023,26319106:26319387,26319726:26320027,26325713:26325803,26327172:26327225,26327945:26328021,26328156:26328610,26331945:26332506	21	26304198:26309511,26309739:26309828,26310084:26310186,26310359:26310439,26310668:26310789,26310924:26311031,26311116:26311234,26311526:26317096,26317445:26317550,26317727:26317815,26317936:26318020,26318178:26318252,26318369:26318457,26318619:26318706,26319024:26319105,26319388:26319725,26320028:26325712,26325804:26327171,26327226:26327944,26328022:26328155,26328611:26331944	22	26304173:26304197,26309512:26309738,26309829:26310083,26310187:26310358,26310440:26310667,26310790:26310923,26311032:26311115,26311235:26311525,26317097:26317444,26317551:26317726,26317816:26317935,26318021:26318177,26318253:26318368,26318458:26318618,26318707:26319023,26319106:26319387,26319726:26320027,26325713:26325803,26327172:26327225,26327945:26328021,26328156:26328610,26331945:26332354
Siderophore synthesis	Dl1AG001696	chr1.1	A	36657178:36666167	1	Dl1AG001696.mRNA1	36657178:36666167	21	36657178:36657864,36657978:36658232,36658418:36658589,36658685:36658912,36659011:36659327,36659427:36659717,36659866:36660198,36660287:36660540,36660646:36660802,36660883:36660986,36661110:36661270,36661441:36661754,36661825:36662106,36662198:36662499,36662664:36662754,36662865:36662918,36663051:36663127,36663219:36663463,36663578:36663666,36665454:36665574,36665697:36666167	20	36657865:36657977,36658233:36658417,36658590:36658684,36658913:36659010,36659328:36659426,36659718:36659865,36660199:36660286,36660541:36660645,36660803:36660882,36660987:36661109,36661271:36661440,36661755:36661824,36662107:36662197,36662500:36662663,36662755:36662864,36662919:36663050,36663128:36663218,36663464:36663577,36663667:36665453,36665575:36665696	21	36657604:36657864,36657978:36658232,36658418:36658589,36658685:36658912,36659011:36659327,36659427:36659717,36659866:36660198,36660287:36660540,36660646:36660802,36660883:36660986,36661110:36661270,36661441:36661754,36661825:36662106,36662198:36662499,36662664:36662754,36662865:36662918,36663051:36663127,36663219:36663463,36663578:36663666,36665454:36665574,36665697:36666025
Siderophore synthesis	Dl19AG000936	chr19.1	A	21957426:21968726	1	Dl19AG000936.mRNA1	21957426:21968726	18	21957426:21957787,21957983:21958103,21960336:21960418,21960785:21960869,21960953:21961243,21961521:21961611,21962111:21963011,21963120:21963280,21963495:21963598,21963831:21963987,21964447:21964640,21964898:21965230,21965790:21966080,21966173:21966256,21966767:21966900,21967059:21967286,21967435:21967606,21968053:21968726	17	21957788:21957982,21958104:21960335,21960419:21960784,21960870:21960952,21961244:21961520,21961612:21962110,21963012:21963119,21963281:21963494,21963599:21963830,21963988:21964446,21964641:21964897,21965231:21965789,21966081:21966172,21966257:21966766,21966901:21967058,21967287:21967434,21967607:21968052	18	21957426:21957787,21957983:21958103,21960336:21960418,21960785:21960869,21960953:21961243,21961521:21961611,21962111:21963011,21963120:21963280,21963495:21963598,21963831:21963987,21964447:21964640,21964898:21965230,21965790:21966080,21966173:21966256,21966767:21966900,21967059:21967286,21967435:21967606,21968053:21968358
Siderophore synthesis	Dl18AG000005	chr18.1	C	84180:95115	1	Dl18AG000005.mRNA1	84180:95115	20	84180:84683,84795:85049,85502:85673,85786:86013,86183:86316,86513:86596,86709:86999,87112:87444,87579:87685,87836:87982,88077:88242,88346:88449,88581:88741,88847:89747,89860:89950,90052:90342,90433:90517,92603:92685,94376:94496,94631:95115	19	84684:84794,85050:85501,85674:85785,86014:86182,86317:86512,86597:86708,87000:87111,87445:87578,87686:87835,87983:88076,88243:88345,88450:88580,88742:88846,89748:89859,89951:90051,90343:90432,90518:92602,92686:94375,94497:94630	20	84414:84683,84795:85049,85502:85673,85786:86013,86183:86316,86513:86596,86709:86999,87112:87444,87579:87685,87836:87982,88077:88242,88346:88449,88581:88741,88847:89747,89860:89950,90052:90342,90433:90517,92603:92685,94376:94496,94631:95028
Siderophore synthesis	Dl28AG000366	chr28.1	C	12413946:12425791	1	Dl28AG000366.mRNA1	12413946:12425791	24	12413946:12414203,12414374:12414628,12414866:12415037,12415164:12415391,12415726:12415859,12415936:12416019,12416081:12416410,12416790:12417122,12417423:12417551,12417688:12417785,12417861:12418017,12418128:12418231,12418381:12418541,12418627:12418949,12419099:12419380,12419626:12419988,12420074:12420222,12420517:12420603,12420686:12420845,12420968:12421052,12421120:12421208,12424854:12424974,124…	23	12414204:12414373,12414629:12414865,12415038:12415163,12415392:12415725,12415860:12415935,12416020:12416080,12416411:12416789,12417123:12417422,12417552:12417687,12417786:12417860,12418018:12418127,12418232:12418380,12418542:12418626,12418950:12419098,12419381:12419625,12419989:12420073,12420223:12420516,12420604:12420685,12420846:12420967,12421053:12421119,12421209:12424853,12424975:12425148,124…	24	12413946:12414203,12414374:12414628,12414866:12415037,12415164:12415391,12415726:12415859,12415936:12416019,12416081:12416410,12416790:12417122,12417423:12417551,12417688:12417785,12417861:12418017,12418128:12418231,12418381:12418541,12418627:12418949,12419099:12419380,12419626:12419988,12420074:12420222,12420517:12420603,12420686:12420845,12420968:12421052,12421120:12421208,12424854:12424974,124…
Siderophore synthesis	Dl3AG001028	chr3.1	C	24345218:24365029	1	Dl3AG001028.mRNA1	24345218:24365029	23	24345218:24345570,24345660:24345869,24345961:24346045,24349228:24349390,24349510:24349586,24349684:24349731,24350433:24350523,24350647:24350948,24351819:24352100,24352301:24352617,24352718:24352878,24353260:24353369,24353456:24353606,24353780:24353923,24354027:24354190,24354596:24354928,24362686:24362976,24363075:24363158,24363346:24363479,24363715:24363942,24364040:24364211,24364407:24364661,243…	22	24345571:24345659,24345870:24345960,24346046:24349227,24349391:24349509,24349587:24349683,24349732:24350432,24350524:24350646,24350949:24351818,24352101:24352300,24352618:24352717,24352879:24353259,24353370:24353455,24353607:24353779,24353924:24354026,24354191:24354595,24354929:24362685,24362977:24363074,24363159:24363345,24363480:24363714,24363943:24364039,24364212:24364406,24364662:24364759	23	24345218:24345570,24345660:24345869,24345961:24346045,24349228:24349390,24349510:24349586,24349684:24349731,24350433:24350523,24350647:24350948,24351819:24352100,24352301:24352617,24352718:24352878,24353260:24353369,24353456:24353606,24353780:24353923,24354027:24354190,24354596:24354928,24362686:24362976,24363075:24363158,24363346:24363479,24363715:24363942,24364040:24364211,24364407:24364661,243…
Siderophore transport	Dl6AG002287	chr6.1	C	38305082:38332626	1	Dl6AG002287.mRNA1	38305082:38332626	18	38305082:38305433,38305542:38305604,38305729:38305814,38327227:38327314,38327508:38327594,38327976:38328070,38328175:38328257,38328499:38328558,38328641:38328687,38328859:38328921,38329527:38329673,38329806:38329907,38329976:38330104,38330414:38330572,38330688:38330896,38331238:38331427,38331593:38331808,38332381:38332626	17	38305434:38305541,38305605:38305728,38305815:38327226,38327315:38327507,38327595:38327975,38328071:38328174,38328258:38328498,38328559:38328640,38328688:38328858,38328922:38329526,38329674:38329805,38329908:38329975,38330105:38330413,38330573:38330687,38330897:38331237,38331428:38331592,38331809:38332380	18	38305314:38305433,38305542:38305604,38305729:38305814,38327227:38327314,38327508:38327594,38327976:38328070,38328175:38328257,38328499:38328558,38328641:38328687,38328859:38328921,38329527:38329673,38329806:38329907,38329976:38330104,38330414:38330572,38330688:38330896,38331238:38331427,38331593:38331808,38332381:38332587
Iron transport	Dl36AG000582	chr36.1	B	15561462:15584544	1	Dl36AG000582.mRNA1	15561462:15584544	12	15561462:15561646,15562384:15562469,15562575:15562672,15562787:15562904,15563051:15563140,15563752:15564056,15564152:15564347,15564423:15564605,15565697:15565966,15571320:15571565,15584030:15584166,15584270:15584544	11	15561647:15562383,15562470:15562574,15562673:15562786,15562905:15563050,15563141:15563751,15564057:15564151,15564348:15564422,15564606:15565696,15565967:15571319,15571566:15584029,15584167:15584269	11	15561544:15561646,15562384:15562469,15562575:15562672,15562787:15562904,15563051:15563140,15563752:15564056,15564152:15564347,15564423:15564605,15565697:15565966,15571320:15571565,15584030:15584149
Iron transport	Dl28AG001411	chr28.1	C	28728670:28734214	1	Dl28AG001411.mRNA1	28728670:28734214	12	28728670:28728907,28729370:28729455,28729547:28729644,28729764:28729881,28730031:28730120,28730587:28730891,28730990:28731185,28731262:28731444,28732326:28732595,28733060:28733305,28733556:28733676,28733802:28734214	11	28728908:28729369,28729456:28729546,28729645:28729763,28729882:28730030,28730121:28730586,28730892:28730989,28731186:28731261,28731445:28732325,28732596:28733059,28733306:28733555,28733677:28733801	11	28728805:28728907,28729370:28729455,28729547:28729644,28729764:28729881,28730031:28730120,28730587:28730891,28730990:28731185,28731262:28731444,28732326:28732595,28733060:28733305,28733556:28733675
Siderophore synthesis	Dl16AG000329	chr16.1	A	3826072:3845156	1	Dl16AG000329.mRNA1	3826072:3845156	36	3826072:3827236,3827479:3827646,3827812:3828001,3828124:3828311,3828382:3828543,3828614:3828724,3828812:3828904,3829019:3829117,3829264:3829386,3829821:3829874,3829977:3830088,3830163:3830338,3830495:3830642,3830741:3831027,3831208:3831355,3831435:3831566,3831716:3831783,3831864:3831965,3832404:3832658,3832743:3832823,3832906:3833022,3833109:3833226,3833512:3833578,3833925:3834022,3834121:3834239…	35	3827237:3827478,3827647:3827811,3828002:3828123,3828312:3828381,3828544:3828613,3828725:3828811,3828905:3829018,3829118:3829263,3829387:3829820,3829875:3829976,3830089:3830162,3830339:3830494,3830643:3830740,3831028:3831207,3831356:3831434,3831567:3831715,3831784:3831863,3831966:3832403,3832659:3832742,3832824:3832905,3833023:3833108,3833227:3833511,3833579:3833924,3834023:3834120,3834240:3834776…	36	3827156:3827236,3827479:3827646,3827812:3828001,3828124:3828311,3828382:3828543,3828614:3828724,3828812:3828904,3829019:3829117,3829264:3829386,3829821:3829874,3829977:3830088,3830163:3830338,3830495:3830642,3830741:3831027,3831208:3831355,3831435:3831566,3831716:3831783,3831864:3831965,3832404:3832658,3832743:3832823,3832906:3833022,3833109:3833226,3833512:3833578,3833925:3834022,3834121:3834239…
Iron transport	Dl15AG000006	chr15.1	C	690159:701431	1	Dl15AG000006.mRNA1	690159:701431	17	690159:690425,690821:691075,691461:691632,692626:692853,693136:693269,693383:693466,694772:695062,695380:695685,696370:696726,696807:696910,696999:697159,698737:699050,699248:699523,699962:700263,700751:700841,700920:700973,701426:701431	16	690426:690820,691076:691460,691633:692625,692854:693135,693270:693382,693467:694771,695063:695379,695686:696369,696727:696806,696911:696998,697160:698736,699051:699247,699524:699961,700264:700750,700842:700919,700974:701425	17	690159:690425,690821:691075,691461:691632,692626:692853,693136:693269,693383:693466,694772:695062,695380:695685,696370:696726,696807:696910,696999:697159,698737:699050,699248:699523,699962:700263,700751:700841,700920:700973,701426:701431
Siderophore transport	Dl4AG002658	chr4.1	A	48297730:48306104	1	Dl4AG002658.mRNA1	48297730:48306104	18	48297730:48298133,48298243:48298305,48298437:48298522,48298691:48298778,48298958:48299044,48299424:48299518,48299626:48299708,48301891:48301950,48302034:48302080,48302252:48302314,48302912:48303058,48303192:48303293,48303362:48303490,48303808:48303966,48304081:48304289,48304631:48304820,48304986:48305201,48305782:48306104	17	48298134:48298242,48298306:48298436,48298523:48298690,48298779:48298957,48299045:48299423,48299519:48299625,48299709:48301890,48301951:48302033,48302081:48302251,48302315:48302911,48303059:48303191,48303294:48303361,48303491:48303807,48303967:48304080,48304290:48304630,48304821:48304985,48305202:48305781	18	48298014:48298133,48298243:48298305,48298437:48298522,48298691:48298778,48298958:48299044,48299424:48299518,48299626:48299708,48301891:48301950,48302034:48302080,48302252:48302314,48302912:48303058,48303192:48303293,48303362:48303490,48303808:48303966,48304081:48304289,48304631:48304820,48304986:48305201,48305782:48305988
Iron transport	Dl33AG000892	chr33.1	B	26532658:26539135	1	Dl33AG000892.mRNA1	26532658:26539135	12	26532658:26532946,26533466:26533551,26533643:26533740,26533861:26533978,26534127:26534216,26534835:26535139,26535234:26535429,26535506:26535688,26536929:26537198,26537921:26538166,26538401:26538521,26538650:26539135	11	26532947:26533465,26533552:26533642,26533741:26533860,26533979:26534126,26534217:26534834,26535140:26535233,26535430:26535505,26535689:26536928,26537199:26537920,26538167:26538400,26538522:26538649	11	26532844:26532946,26533466:26533551,26533643:26533740,26533861:26533978,26534127:26534216,26534835:26535139,26535234:26535429,26535506:26535688,26536929:26537198,26537921:26538166,26538401:26538520
Siderophore synthesis	Dl2AG002187	chr2.1	B	46403182:46410733	1	Dl2AG002187.mRNA1	46403182:46410733	17	46403182:46403373,46403490:46403791,46404093:46404374,46404578:46404894,46404995:46405155,46406012:46406121,46406201:46406351,46406532:46406675,46406787:46406950,46407364:46407696,46407880:46408170,46408272:46408355,46408535:46408668,46409191:46409418,46409516:46409687,46409883:46410137,46410237:46410733	16	46403374:46403489,46403792:46404092,46404375:46404577,46404895:46404994,46405156:46406011,46406122:46406200,46406352:46406531,46406676:46406786,46406951:46407363,46407697:46407879,46408171:46408271,46408356:46408534,46408669:46409190,46409419:46409515,46409688:46409882,46410138:46410236	17	46403298:46403373,46403490:46403791,46404093:46404374,46404578:46404894,46404995:46405155,46406012:46406121,46406201:46406351,46406532:46406675,46406787:46406950,46407364:46407696,46407880:46408170,46408272:46408355,46408535:46408668,46409191:46409418,46409516:46409687,46409883:46410137,46410237:46410506
Siderophore synthesis	Dl32AG000021	chr32.1	A	313516:332579	1	Dl32AG000021.mRNA1	313516:332579	23	313516:314138,314239:314493,314619:314790,314907:315140,315256:315389,315741:315824,316772:317062,317176:317508,317821:317894,317990:318112,318339:318492,318589:318692,318801:318961,327777:328090,328908:329189,329789:330090,330572:330662,330742:330795,330997:331073,331153:331312,331592:331768,331856:331979,332068:332579	22	314139:314238,314494:314618,314791:314906,315141:315255,315390:315740,315825:316771,317063:317175,317509:317820,317895:317989,318113:318338,318493:318588,318693:318800,318962:327776,328091:328907,329190:329788,330091:330571,330663:330741,330796:330996,331074:331152,331313:331591,331769:331855,331980:332067	23	313869:314138,314239:314493,314619:314790,314907:315140,315256:315389,315741:315824,316772:317062,317176:317508,317821:317894,317990:318112,318339:318492,318589:318692,318801:318961,327777:328090,328908:329189,329789:330090,330572:330662,330742:330795,330997:331073,331153:331312,331592:331768,331856:331979,332068:332579
Siderophore synthesis	Dl23AG001068	chr23.1	A	27507395:27517469	1	Dl23AG001068.mRNA1	27507395:27517469	23	27507395:27508072,27508180:27508681,27508803:27509030,27509136:27509269,27509426:27509509,27509605:27509895,27509971:27510303,27510664:27510806,27510890:27510994,27511077:27511233,27511317:27511420,27511511:27511671,27511833:27512149,27512398:27512679,27513079:27513380,27513741:27513831,27513902:27513955,27515512:27515588,27515677:27515836,27515932:27516016,27516209:27516297,27516379:27516499,275…	22	27508073:27508179,27508682:27508802,27509031:27509135,27509270:27509425,27509510:27509604,27509896:27509970,27510304:27510663,27510807:27510889,27510995:27511076,27511234:27511316,27511421:27511510,27511672:27511832,27512150:27512397,27512680:27513078,27513381:27513740,27513832:27513901,27513956:27515511,27515589:27515676,27515837:27515931,27516017:27516208,27516298:27516378,27516500:27516854	23	27507815:27508072,27508180:27508681,27508803:27509030,27509136:27509269,27509426:27509509,27509605:27509895,27509971:27510303,27510664:27510806,27510890:27510994,27511077:27511233,27511317:27511420,27511511:27511671,27511833:27512149,27512398:27512679,27513079:27513380,27513741:27513831,27513902:27513955,27515512:27515588,27515677:27515836,27515932:27516016,27516209:27516297,27516379:27516499,275…
Iron transport	Dl3AG000949	chr3.1	C	23181928:23184825	1	Dl3AG000949.mRNA1	23181928:23184825	4	23181928:23182525,23182790:23183652,23183712:23184203,23184301:23184825	3	23182526:23182789,23183653:23183711,23184204:23184300	4	23182186:23182525,23182790:23183652,23183712:23184203,23184301:23184825
Iron transport	Dl1AG001294	chr1.1	A	24667100:24717697	1	Dl1AG001294.mRNA1	24667100:24717697	23	24667100:24667366,24667509:24667588,24668074:24668245,24669309:24669391,24669566:24669782,24669929:24670158,24670448:24670508,24670611:24670697,24672202:24672434,24672520:24672634,24672730:24672819,24674157:24674374,24674457:24674569,24675269:24675375,24676552:24676614,24681128:24681214,24682072:24682170,24682249:24682433,24684863:24684917,24684995:24685066,24705164:24705850,24706040:24706218,247…	22	24667367:24667508,24667589:24668073,24668246:24669308,24669392:24669565,24669783:24669928,24670159:24670447,24670509:24670610,24670698:24672201,24672435:24672519,24672635:24672729,24672820:24674156,24674375:24674456,24674570:24675268,24675376:24676551,24676615:24681127,24681215:24682071,24682171:24682248,24682434:24684862,24684918:24684994,24685067:24705163,24705851:24706039,24706219:24717669	23	24667250:24667366,24667509:24667588,24668074:24668245,24669309:24669391,24669566:24669782,24669929:24670158,24670448:24670508,24670611:24670697,24672202:24672434,24672520:24672634,24672730:24672819,24674157:24674374,24674457:24674569,24675269:24675375,24676552:24676614,24681128:24681214,24682072:24682170,24682249:24682433,24684863:24684917,24684995:24685066,24705164:24705850,24706040:24706218,247…
Iron transport	Dl8AG000940	chr8.1	B	15188416:15190782	1	Dl8AG000940.mRNA1	15188416:15190782	1	15188416:15190782	0		1	15188416:15190761
Iron transport	Dl34AG000146	chr34.1	C	2117138:2120733	1	Dl34AG000146.mRNA1	2117138:2120733	11	2117138:2117670,2117763:2117904,2118098:2118182,2118428:2118476,2118583:2118669,2118802:2118916,2119035:2119168,2119247:2119298,2119377:2119456,2120270:2120327,2120404:2120733	10	2117671:2117762,2117905:2118097,2118183:2118427,2118477:2118582,2118670:2118801,2118917:2119034,2119169:2119246,2119299:2119376,2119457:2120269,2120328:2120403	10	2117826:2117904,2118098:2118182,2118428:2118476,2118583:2118669,2118802:2118916,2119035:2119168,2119247:2119298,2119377:2119456,2120270:2120327,2120404:2120468
Siderophore synthesis	Dl24AG000849	chr24.1	B	19433343:19449506	1	Dl24AG000849.mRNA1	19433343:19449506	24	19433343:19433603,19433679:19433933,19434015:19434186,19435356:19435583,19435683:19435816,19435971:19436054,19436150:19436440,19436516:19436848,19437458:19437615,19437670:19437789,19437872:19438028,19438112:19438215,19438306:19438466,19438629:19438945,19439187:19439468,19439870:19440171,19440501:19440591,19440662:19440715,19442637:19442713,19442801:19442960,19443057:19443141,19448454:19448542,194…	23	19433604:19433678,19433934:19434014,19434187:19435355,19435584:19435682,19435817:19435970,19436055:19436149,19436441:19436515,19436849:19437457,19437616:19437669,19437790:19437871,19438029:19438111,19438216:19438305,19438467:19438628,19438946:19439186,19439469:19439869,19440172:19440500,19440592:19440661,19440716:19442636,19442714:19442800,19442961:19443056,19443142:19448453,19448543:19448628,194…	24	19433343:19433603,19433679:19433933,19434015:19434186,19435356:19435583,19435683:19435816,19435971:19436054,19436150:19436440,19436516:19436848,19437458:19437615,19437670:19437789,19437872:19438028,19438112:19438215,19438306:19438466,19438629:19438945,19439187:19439468,19439870:19440171,19440501:19440591,19440662:19440715,19442637:19442713,19442801:19442960,19443057:19443141,19448454:19448542,194…
Siderophore synthesis	Dl14AG001492	chr14.1	B	31898911:31906150	1	Dl14AG001492.mRNA1	31898911:31906150	24	31898911:31899318,31899419:31899673,31899806:31899977,31900086:31900313,31900408:31900541,31900640:31900723,31900828:31901118,31901199:31901531,31901619:31901743,31901838:31901960,31902081:31902243,31902355:31902458,31902570:31902730,31902823:31903139,31903250:31903531,31903621:31903922,31904011:31904101,31904239:31904289,31904799:31904875,31904965:31905124,31905207:31905291,31905398:31905486,319…	23	31899319:31899418,31899674:31899805,31899978:31900085,31900314:31900407,31900542:31900639,31900724:31900827,31901119:31901198,31901532:31901618,31901744:31901837,31901961:31902080,31902244:31902354,31902459:31902569,31902731:31902822,31903140:31903249,31903532:31903620,31903923:31904010,31904102:31904238,31904290:31904798,31904876:31904964,31905125:31905206,31905292:31905397,31905487:31905566,319…	24	31899058:31899318,31899419:31899673,31899806:31899977,31900086:31900313,31900408:31900541,31900640:31900723,31900828:31901118,31901199:31901531,31901619:31901743,31901838:31901960,31902081:31902243,31902355:31902458,31902570:31902730,31902823:31903139,31903250:31903531,31903621:31903922,31904011:31904101,31904239:31904289,31904799:31904875,31904965:31905124,31905207:31905291,31905398:31905486,319…
Iron transport	Dl26AG000282	chr26.1	A	10252377:10268934	1	Dl26AG000282.mRNA1	10252377:10268934	22	10252377:10252992,10253078:10253332,10253433:10253604,10253701:10253928,10254038:10254171,10254242:10254322,10254570:10254860,10254962:10255294,10255383:10255549,10255632:10255791,10255924:10256027,10256150:10256310,10256399:10256994,10258672:10258973,10259679:10259769,10259859:10259909,10259994:10260064,10260543:10260699,10260843:10260927,10261188:10261276,10267226:10267349,10268849:10268934	21	10252993:10253077,10253333:10253432,10253605:10253700,10253929:10254037,10254172:10254241,10254323:10254569,10254861:10254961,10255295:10255382,10255550:10255631,10255792:10255923,10256028:10256149,10256311:10256398,10256995:10258671,10258974:10259678,10259770:10259858,10259910:10259993,10260065:10260542,10260700:10260842,10260928:10261187,10261277:10267225,10267350:10268848	22	10252723:10252992,10253078:10253332,10253433:10253604,10253701:10253928,10254038:10254171,10254242:10254322,10254570:10254860,10254962:10255294,10255383:10255549,10255632:10255791,10255924:10256027,10256150:10256310,10256399:10256994,10258672:10258973,10259679:10259769,10259859:10259909,10259994:10260064,10260543:10260699,10260843:10260927,10261188:10261276,10267226:10267349,10268849:10268934
Iron transport	Dl10AG002059	chr10.1	A	50585845:50592785	1	Dl10AG002059.mRNA1	50585845:50592785	5	50585845:50586104,50586451:50586494,50588999:50589067,50589898:50589959,50592120:50592785	4	50586105:50586450,50586495:50588998,50589068:50589897,50589960:50592119	5	50586061:50586104,50586451:50586494,50588999:50589067,50589898:50589959,50592120:50592785
Siderophore transport	Dl34AG001003	chr34.1	C	21320241:21322448	1	Dl34AG001003.mRNA1	21320241:21322448	7	21320241:21320429,21320667:21321008,21321149:21321289,21321398:21321577,21321780:21321935,21322074:21322175,21322254:21322448	6	21320430:21320666,21321009:21321148,21321290:21321397,21321578:21321779,21321936:21322073,21322176:21322253	7	21320241:21320429,21320667:21321008,21321149:21321289,21321398:21321577,21321780:21321935,21322074:21322175,21322254:21322448
Iron transport	Dl12AG001719	chr12.1	C	37203110:37204795	1	Dl12AG001719.mRNA1	37203110:37204795	2	37203110:37204469,37204751:37204795	1	37204470:37204750	2	37203405:37204469,37204751:37204795
Iron transport	Dl9AG001318	chr9.1	C	17278205:17280794	1	Dl9AG001318.mRNA1	17278205:17280794	1	17278205:17280794	0		1	17278226:17280577
Iron transport	Dl11AG000238	chr11.1	B	7471573:7477438	1	Dl11AG000238.mRNA1	7471573:7477438	14	7471573:7471729,7471839:7471963,7472058:7472347,7472429:7472577,7472662:7473123,7473209:7473505,7473581:7474470,7474688:7474761,7474863:7474897,7475012:7475155,7475247:7475310,7475424:7475702,7476832:7476908,7477085:7477438	13	7471730:7471838,7471964:7472057,7472348:7472428,7472578:7472661,7473124:7473208,7473506:7473580,7474471:7474687,7474762:7474862,7474898:7475011,7475156:7475246,7475311:7475423,7475703:7476831,7476909:7477084	14	7471573:7471729,7471839:7471963,7472058:7472347,7472429:7472577,7472662:7473123,7473209:7473505,7473581:7474470,7474688:7474761,7474863:7474897,7475012:7475155,7475247:7475310,7475424:7475702,7476832:7476908,7477085:7477323
Siderophore synthesis	Dl15AG000095	chr15.1	C	5023430:5031232	1	Dl15AG000095.mRNA1	5023430:5031232	8	5023430:5023697,5023943:5024022,5028426:5028890,5029232:5029357,5029454:5029579,5029758:5030315,5030403:5030510,5030595:5031232	7	5023698:5023942,5024023:5028425,5028891:5029231,5029358:5029453,5029580:5029757,5030316:5030402,5030511:5030594	8	5023433:5023697,5023943:5024022,5028426:5028890,5029232:5029357,5029454:5029579,5029758:5030315,5030403:5030510,5030595:5030960
Iron transport	Dl14AG000526	chr14.1	B	9315350:9321590	1	Dl14AG000526.mRNA1	9315350:9321590	8	9315350:9315944,9316026:9316133,9316224:9316781,9316933:9317058,9317150:9317275,9317898:9318362,9320703:9320782,9321329:9321590	7	9315945:9316025,9316134:9316223,9316782:9316932,9317059:9317149,9317276:9317897,9318363:9320702,9320783:9321328	8	9315579:9315944,9316026:9316133,9316224:9316781,9316933:9317058,9317150:9317275,9317898:9318362,9320703:9320782,9321329:9321590
Iron transport	Dl12AG002031	chr12.1	C	40782101:40784148	1	Dl12AG002031.mRNA1	40782101:40784148	1	40782101:40784148	0		1	40782103:40784148
Iron transport	Dl12AG000326	chr12.1	C	12055002:12061824	1	Dl12AG000326.mRNA1	12055002:12061824	14	12055002:12055281,12055436:12055512,12056899:12057174,12057287:12057350,12057443:12057586,12057702:12057736,12057838:12057911,12058120:12059006,12059093:12059389,12059476:12059937,12060024:12060172,12060715:12061004,12061091:12061215,12061518:12061824	13	12055282:12055435,12055513:12056898,12057175:12057286,12057351:12057442,12057587:12057701,12057737:12057837,12057912:12058119,12059007:12059092,12059390:12059475,12059938:12060023,12060173:12060714,12061005:12061090,12061216:12061517	14	12055046:12055281,12055436:12055512,12056899:12057174,12057287:12057350,12057443:12057586,12057702:12057736,12057838:12057911,12058120:12059006,12059093:12059389,12059476:12059937,12060024:12060172,12060715:12061004,12061091:12061215,12061518:12061674
Siderophore synthesis	Dl2AG001620	chr2.1	B	35355232:35380835	1	Dl2AG001620.mRNA1	35355232:35380835	20	35355232:35355489,35355594:35355848,35355928:35356099,35356211:35356438,35369816:35369949,35370038:35370121,35370288:35370578,35370656:35370988,35371077:35371327,35371556:35371822,35371909:35372069,35372851:35373167,35373261:35373542,35373629:35373930,35374016:35374164,35374518:35374696,35375195:35375279,35380108:35380196,35380273:35380393,35380489:35380835	19	35355490:35355593,35355849:35355927,35356100:35356210,35356439:35369815,35369950:35370037,35370122:35370287,35370579:35370655,35370989:35371076,35371328:35371555,35371823:35371908,35372070:35372850,35373168:35373260,35373543:35373628,35373931:35374015,35374165:35374517,35374697:35375194,35375280:35380107,35380197:35380272,35380394:35380488	20	35355232:35355489,35355594:35355848,35355928:35356099,35356211:35356438,35369816:35369949,35370038:35370121,35370288:35370578,35370656:35370988,35371077:35371327,35371556:35371822,35371909:35372069,35372851:35373167,35373261:35373542,35373629:35373930,35374016:35374164,35374518:35374696,35375195:35375279,35380108:35380196,35380273:35380393,35380489:35380835
Siderophore synthesis	Dl6AG000059	chr6.1	C	1901163:1910635	1	Dl6AG000059.mRNA1	1901163:1910635	11	1901163:1901886,1902649:1902703,1903025:1903200,1903348:1903548,1904257:1904516,1904609:1904919,1905002:1905222,1905325:1905665,1906611:1907389,1907644:1907885,1908713:1910635	10	1901887:1902648,1902704:1903024,1903201:1903347,1903549:1904256,1904517:1904608,1904920:1905001,1905223:1905324,1905666:1906610,1907390:1907643,1907886:1908712	11	1901509:1901886,1902649:1902703,1903025:1903200,1903348:1903548,1904257:1904516,1904609:1904919,1905002:1905222,1905325:1905665,1906611:1907389,1907644:1907885,1908713:1909942
Iron transport	Dl10AG001565	chr10.1	A	42944520:42950487	1	Dl10AG001565.mRNA1	42944520:42950487	10	42944520:42945048,42946535:42946824,42946971:42947142,42947266:42947388,42947482:42947610,42947737:42947931,42948065:42948151,42948238:42948510,42949169:42949276,42949365:42950487	9	42945049:42946534,42946825:42946970,42947143:42947265,42947389:42947481,42947611:42947736,42947932:42948064,42948152:42948237,42948511:42949168,42949277:42949364	10	42944620:42945048,42946535:42946824,42946971:42947142,42947266:42947388,42947482:42947610,42947737:42947931,42948065:42948151,42948238:42948510,42949169:42949276,42949365:42949685
Iron transport	Dl23AG001102	chr23.1	A	28804548:28809759	1	Dl23AG001102.mRNA1	28804548:28809759	17	28804548:28804938,28805045:28805151,28805229:28805370,28805555:28805674,28805774:28805898,28806214:28806372,28806466:28806631,28806719:28806844,28806926:28807009,28807101:28807453,28807526:28807726,28807970:28808079,28808175:28808259,28808674:28808802,28808891:28808996,28809098:28809186,28809358:28809759	16	28804939:28805044,28805152:28805228,28805371:28805554,28805675:28805773,28805899:28806213,28806373:28806465,28806632:28806718,28806845:28806925,28807010:28807100,28807454:28807525,28807727:28807969,28808080:28808174,28808260:28808673,28808803:28808890,28808997:28809097,28809187:28809357	17	28804548:28804938,28805045:28805151,28805229:28805370,28805555:28805674,28805774:28805898,28806214:28806372,28806466:28806631,28806719:28806844,28806926:28807009,28807101:28807453,28807526:28807726,28807970:28808079,28808175:28808259,28808674:28808802,28808891:28808996,28809098:28809186,28809358:28809657
Iron transport	Dl1AG001755	chr1.1	A	38314692:38316902	1	Dl1AG001755.mRNA1	38314692:38316902	1	38314692:38316902	0		1	38314957:38316792
Siderophore synthesis	Dl9AG001303	chr9.1	C	17115795:17123483	1	Dl9AG001303.mRNA1	17115795:17123483	11	17115795:17117402,17118089:17118330,17118513:17119300,17119896:17120236,17120368:17120588,17120667:17120977,17121058:17121317,17121562:17121762,17121864:17122039,17122116:17122170,17122641:17123483	10	17117403:17118088,17118331:17118512,17119301:17119895,17120237:17120367,17120589:17120666,17120978:17121057,17121318:17121561,17121763:17121863,17122040:17122115,17122171:17122640	11	17116173:17117402,17118089:17118330,17118513:17119300,17119896:17120236,17120368:17120588,17120667:17120977,17121058:17121317,17121562:17121762,17121864:17122039,17122116:17122170,17122641:17123051
Siderophore synthesis	Dl7AG000926	chr7.1	A	12867008:12878604	1	Dl7AG000926.mRNA1	12867008:12878604	11	12867008:12868609,12869420:12869661,12869783:12870570,12871167:12871507,12874149:12874369,12874448:12874758,12874835:12875094,12875383:12875583,12875685:12875860,12875937:12875991,12877839:12878604	10	12868610:12869419,12869662:12869782,12870571:12871166,12871508:12874148,12874370:12874447,12874759:12874834,12875095:12875382,12875584:12875684,12875861:12875936,12875992:12877838	11	12867380:12868609,12869420:12869661,12869783:12870570,12871167:12871507,12874149:12874369,12874448:12874758,12874835:12875094,12875383:12875583,12875685:12875860,12875937:12875991,12877839:12878249
Siderophore synthesis	Dl10AG000992	chr10.1	A	34934880:34939263	1	Dl10AG000992.mRNA1	34934880:34939263	10	34934880:34935473,34935863:34935949,34936034:34936141,34936229:34936495,34937057:34937140,34937508:34937724,34937890:34937975,34938253:34938440,34938590:34938719,34938836:34939263	9	34935474:34935862,34935950:34936033,34936142:34936228,34936496:34937056,34937141:34937507,34937725:34937889,34937976:34938252,34938441:34938589,34938720:34938835	10	34934880:34935473,34935863:34935949,34936034:34936141,34936229:34936495,34937057:34937140,34937508:34937724,34937890:34937975,34938253:34938440,34938590:34938719,34938836:34938997
Iron transport	Dl2AG000103	chr2.1	B	1562374:1568038	1	Dl2AG000103.mRNA1	1562374:1568038	11	1562374:1562819,1563161:1563245,1563338:1563550,1563675:1563895,1564070:1564201,1564734:1565010,1565465:1565666,1566300:1566432,1566845:1566995,1567073:1567263,1567717:1568038	10	1562820:1563160,1563246:1563337,1563551:1563674,1563896:1564069,1564202:1564733,1565011:1565464,1565667:1566299,1566433:1566844,1566996:1567072,1567264:1567716	11	1562643:1562819,1563161:1563245,1563338:1563550,1563675:1563895,1564070:1564201,1564734:1565010,1565465:1565666,1566300:1566432,1566845:1566995,1567073:1567263,1567717:1567935
Iron transport	Dl5AG000482	chr5.1	B	6537291:6545073	1	Dl5AG000482.mRNA1	6537291:6545073	18	6537291:6537350,6537986:6538367,6538442:6538521,6538601:6538757,6539115:6539234,6539322:6539464,6540016:6540174,6540334:6540496,6540775:6540900,6540992:6541079,6541460:6541823,6542421:6542621,6542855:6542964,6543077:6543161,6544109:6544237,6544357:6544462,6544581:6544669,6544771:6545073	17	6537351:6537985,6538368:6538441,6538522:6538600,6538758:6539114,6539235:6539321,6539465:6540015,6540175:6540333,6540497:6540774,6540901:6540991,6541080:6541459,6541824:6542420,6542622:6542854,6542965:6543076,6543162:6544108,6544238:6544356,6544463:6544580,6544670:6544770	18	6537291:6537350,6537986:6538367,6538442:6538521,6538601:6538757,6539115:6539234,6539322:6539464,6540016:6540174,6540334:6540496,6540775:6540900,6540992:6541079,6541460:6541823,6542421:6542621,6542855:6542964,6543077:6543161,6544109:6544237,6544357:6544462,6544581:6544669,6544771:6545073
Siderophore synthesis	Dl16AG001742	chr16.1	A	38058347:38064093	1	Dl16AG001742.mRNA1	38058347:38064093	4	38058347:38058468,38058575:38058928,38062766:38062953,38063090:38064093	3	38058469:38058574,38058929:38062765,38062954:38063089	4	38058453:38058468,38058575:38058928,38062766:38062953,38063090:38063341
Siderophore synthesis	Dl17AG001753	chr17.1	B	37061160:37075654	1	Dl17AG001753.mRNA1	37061160:37075654	4	37061160:37061913,37062053:37062240,37075042:37075383,37075479:37075654	3	37061914:37062052,37062241:37075041,37075384:37075478	4	37061662:37061913,37062053:37062240,37075042:37075383,37075479:37075623
Siderophore synthesis	Dl1AG003373	chr1.1	A	64397385:64409541	1	Dl1AG003373.mRNA1	64397385:64409541	26	64397385:64397573,64398683:64398800,64398894:64399176,64399534:64399758,64400424:64400621,64400809:64401263,64401867:64402005,64402083:64402161,64403345:64403583,64403704:64404008,64404087:64404198,64404277:64404441,64404694:64404793,64404978:64405086,64405352:64405442,64405595:64405719,64405803:64405952,64406047:64406119,64406426:64406606,64406695:64406853,64407504:64407650,64407738:64407944,644…	25	64397574:64398682,64398801:64398893,64399177:64399533,64399759:64400423,64400622:64400808,64401264:64401866,64402006:64402082,64402162:64403344,64403584:64403703,64404009:64404086,64404199:64404276,64404442:64404693,64404794:64404977,64405087:64405351,64405443:64405594,64405720:64405802,64405953:64406046,64406120:64406425,64406607:64406694,64406854:64407503,64407651:64407737,64407945:64408231,644…	25	64398739:64398800,64398894:64399176,64399534:64399758,64400424:64400621,64400809:64401263,64401867:64402005,64402083:64402161,64403345:64403583,64403704:64404008,64404087:64404198,64404277:64404441,64404694:64404793,64404978:64405086,64405352:64405442,64405595:64405719,64405803:64405952,64406047:64406119,64406426:64406606,64406695:64406853,64407504:64407650,64407738:64407944,64408232:64408386,644…
Siderophore transport	Dl31AG000492	chr31.1	C	16148377:16159275	1	Dl31AG000492.mRNA1	16148377:16159275	14	16148377:16148608,16149417:16149674,16150035:16150098,16150200:16150343,16150442:16150476,16150882:16150955,16151437:16152137,16154742:16155038,16155407:16155853,16155931:16156079,16157225:16157514,16157605:16157729,16158751:16158903,16158996:16159275	13	16148609:16149416,16149675:16150034,16150099:16150199,16150344:16150441,16150477:16150881,16150956:16151436,16152138:16154741,16155039:16155406,16155854:16155930,16156080:16157224,16157515:16157604,16157730:16158750,16158904:16158995	13	16148605:16148608,16149417:16149674,16150035:16150098,16150200:16150343,16150442:16150476,16150882:16150955,16151437:16152137,16154742:16155038,16155407:16155853,16155931:16156079,16157225:16157514,16157605:16157729,16158751:16158901
Siderophore synthesis	Dl19AG000716	chr19.1	A	17443678:17465564	1	Dl19AG000716.mRNA1	17443678:17465564	15	17443678:17444047,17444133:17444320,17446390:17446443,17446736:17446826,17460492:17460592,17460752:17460802,17461558:17461686,17462049:17462111,17462204:17462462,17463048:17463196,17463277:17463366,17463586:17463720,17463800:17463856,17463947:17464003,17465163:17465564	14	17444048:17444132,17444321:17446389,17446444:17446735,17446827:17460491,17460593:17460751,17460803:17461557,17461687:17462048,17462112:17462203,17462463:17463047,17463197:17463276,17463367:17463585,17463721:17463799,17463857:17463946,17464004:17465162	15	17443678:17444047,17444133:17444320,17446390:17446443,17446736:17446826,17460492:17460592,17460752:17460802,17461558:17461686,17462049:17462111,17462204:17462462,17463048:17463196,17463277:17463366,17463586:17463720,17463800:17463856,17463947:17464003,17465163:17465399
Siderophore synthesis	Dl22AG000155	chr22.1	C	5464588:5479821	1	Dl22AG000155.mRNA1	5464588:5479821	16	5464588:5464992,5465082:5465269,5466187:5466210,5466967:5467068,5467314:5467404,5468265:5468365,5468508:5468558,5474848:5474976,5476607:5476669,5476762:5477020,5477873:5478021,5478102:5478191,5478381:5478515,5478630:5478686,5478779:5478835,5479373:5479821	15	5464993:5465081,5465270:5466186,5466211:5466966,5467069:5467313,5467405:5468264,5468366:5468507,5468559:5474847,5474977:5476606,5476670:5476761,5477021:5477872,5478022:5478101,5478192:5478380,5478516:5478629,5478687:5478778,5478836:5479372	16	5464623:5464992,5465082:5465269,5466187:5466210,5466967:5467068,5467314:5467404,5468265:5468365,5468508:5468558,5474848:5474976,5476607:5476669,5476762:5477020,5477873:5478021,5478102:5478191,5478381:5478515,5478630:5478686,5478779:5478835,5479373:5479609
Siderophore synthesis	Dl16AG001368	chr16.1	A	32389606:32393153	1	Dl16AG001368.mRNA1	32389606:32393153	8	32389606:32389761,32390338:32390618,32390819:32390974,32391236:32391419,32391514:32392053,32392160:32392444,32392654:32392761,32392884:32393153	7	32389762:32390337,32390619:32390818,32390975:32391235,32391420:32391513,32392054:32392159,32392445:32392653,32392762:32392883	8	32389606:32389761,32390338:32390618,32390819:32390974,32391236:32391419,32391514:32392053,32392160:32392444,32392654:32392761,32392884:32393153
Siderophore synthesis	Dl15AG000542	chr15.1	C	14690701:14702011	1	Dl15AG000542.mRNA1	14690701:14702011	25	14690701:14690762,14690860:14691148,14691813:14692037,14692906:14693103,14693261:14693715,14694375:14694513,14694596:14694674,14695581:14695819,14695927:14696231,14696317:14696422,14696512:14696676,14696989:14697088,14697159:14697267,14697529:14697619,14697934:14698058,14698156:14698305,14698399:14698471,14699163:14699343,14699435:14699593,14700661:14700807,14700906:14701112,14701266:14701420,147…	24	14690763:14690859,14691149:14691812,14692038:14692905,14693104:14693260,14693716:14694374,14694514:14694595,14694675:14695580,14695820:14695926,14696232:14696316,14696423:14696511,14696677:14696988,14697089:14697158,14697268:14697528,14697620:14697933,14698059:14698155,14698306:14698398,14698472:14699162,14699344:14699434,14699594:14700660,14700808:14700905,14701113:14701265,14701421:14701543,147…	25	14690701:14690762,14690860:14691148,14691813:14692037,14692906:14693103,14693261:14693715,14694375:14694513,14694596:14694674,14695581:14695819,14695927:14696231,14696317:14696422,14696512:14696676,14696989:14697088,14697159:14697267,14697529:14697619,14697934:14698058,14698156:14698305,14698399:14698471,14699163:14699343,14699435:14699593,14700661:14700807,14700906:14701112,14701266:14701420,147…
Siderophore transport	Dl14AG000086	chr14.1	B	960767:963177	1	Dl14AG000086.mRNA1	960767:963177	1	960767:963177	0		1	961012:963081
Siderophore synthesis	Dl5AG000395	chr5.1	B	4872961:4884295	1	Dl5AG000395.mRNA1	4872961:4884295	7	4872961:4874331,4874411:4875171,4875631:4875748,4882461:4883001,4883112:4883748,4883839:4883893,4884017:4884295	6	4874332:4874410,4875172:4875630,4875749:4882460,4883002:4883111,4883749:4883838,4883894:4884016	7	4872961:4874331,4874411:4875171,4875631:4875748,4882461:4883001,4883112:4883748,4883839:4883893,4884017:4884295
Siderophore synthesis	Dl8AG000302	chr8.1	B	5186729:5192232	1	Dl8AG000302.mRNA1	5186729:5192232	10	5186729:5187269,5187438:5187545,5187964:5188248,5188333:5188620,5188707:5189027,5189091:5189274,5189366:5189521,5191335:5191561,5191655:5191725,5191830:5192232	9	5187270:5187437,5187546:5187963,5188249:5188332,5188621:5188706,5189028:5189090,5189275:5189365,5189522:5191334,5191562:5191654,5191726:5191829	10	5187048:5187269,5187438:5187545,5187964:5188248,5188333:5188620,5188707:5189027,5189091:5189274,5189366:5189521,5191335:5191561,5191655:5191725,5191830:5192232
Siderophore synthesis	Dl7AG000280	chr7.1	A	3589123:3606607	1	Dl7AG000280.mRNA1	3589123:3606607	10	3589123:3589601,3589749:3589856,3590230:3590514,3590636:3590923,3591089:3591331,3591404:3591587,3591668:3591823,3605723:3605949,3606053:3606123,3606229:3606607	9	3589602:3589748,3589857:3590229,3590515:3590635,3590924:3591088,3591332:3591403,3591588:3591667,3591824:3605722,3605950:3606052,3606124:3606228	10	3589380:3589601,3589749:3589856,3590230:3590514,3590636:3590923,3591089:3591331,3591404:3591587,3591668:3591823,3605723:3605949,3606053:3606123,3606229:3606607
Siderophore transport	Dl14AG000088	chr14.1	B	973238:975307	1	Dl14AG000088.mRNA1	973238:975307	1	973238:975307	0		1	973238:975307
Siderophore synthesis	Dl13AG000037	chr13.1	A	450696:466464	1	Dl13AG000037.mRNA1	450696:466464	25	450696:451263,451431:451509,451600:451652,451781:451935,452073:452279,452379:452525,453120:453278,453364:453544,454250:454322,454423:454572,454677:454801,455102:455192,455456:455564,455643:455742,456048:456212,456296:456401,456477:456781,456889:457127,462595:462673,462756:462894,463004:463458,463613:463810,464617:464841,465630:465918,466016:466464	24	451264:451430,451510:451599,451653:451780,451936:452072,452280:452378,452526:453119,453279:453363,453545:454249,454323:454422,454573:454676,454802:455101,455193:455455,455565:455642,455743:456047,456213:456295,456402:456476,456782:456888,457128:462594,462674:462755,462895:463003,463459:463612,463811:464616,464842:465629,465919:466015	25	451177:451263,451431:451509,451600:451652,451781:451935,452073:452279,452379:452525,453120:453278,453364:453544,454250:454322,454423:454572,454677:454801,455102:455192,455456:455564,455643:455742,456048:456212,456296:456401,456477:456781,456889:457127,462595:462673,462756:462894,463004:463458,463613:463810,464617:464841,465630:465918,466016:466077
Siderophore transport	Dl7AG000940	chr7.1	A	13100540:13102838	1	Dl7AG000940.mRNA1	13100540:13102838	2	13100540:13101556,13101609:13102838	1	13101557:13101608	2	13100540:13101556,13101609:13102838
Siderophore synthesis	Dl8AG002447	chr8.1	B	51969115:51984957	1	Dl8AG002447.mRNA1	51969115:51984957	24	51969115:51969202,51969330:51969377,51969503:51969538,51969649:51969723,51970126:51970250,51970494:51970593,51970693:51970864,51971289:51971407,51971601:51971711,51971784:51971928,51972113:51972251,51972341:51972416,51977289:51977354,51977470:51977577,51978110:51978217,51978288:51978485,51978638:51978828,51981235:51981509,51982049:51983656,51983757:51983838,51983923:51983989,51984081:51984266,519…	23	51969203:51969329,51969378:51969502,51969539:51969648,51969724:51970125,51970251:51970493,51970594:51970692,51970865:51971288,51971408:51971600,51971712:51971783,51971929:51972112,51972252:51972340,51972417:51977288,51977355:51977469,51977578:51978109,51978218:51978287,51978486:51978637,51978829:51981234,51981510:51982048,51983657:51983756,51983839:51983922,51983990:51984080,51984267:51984361,519…	24	51969137:51969202,51969330:51969377,51969503:51969538,51969649:51969723,51970126:51970250,51970494:51970593,51970693:51970864,51971289:51971407,51971601:51971711,51971784:51971928,51972113:51972251,51972341:51972416,51977289:51977354,51977470:51977577,51978110:51978217,51978288:51978485,51978638:51978828,51981235:51981509,51982049:51983656,51983757:51983838,51983923:51983989,51984081:51984266,519…
Siderophore synthesis	Dl7AG002495	chr7.1	A	49285136:49320835	1	Dl7AG002495.mRNA1	49285136:49320835	33	49285136:49285922,49286030:49286118,49286539:49286646,49286776:49286883,49287126:49287216,49287329:49287381,49288245:49288307,49288788:49288832,49288958:49288993,49289383:49289438,49290656:49290737,49290844:49290960,49291040:49291145,49291685:49291835,49291952:49292189,49292326:49292526,49292620:49292705,49315814:49315892,49316008:49316043,49316124:49316198,49316604:49316728,49316966:49317065,493…	32	49285923:49286029,49286119:49286538,49286647:49286775,49286884:49287125,49287217:49287328,49287382:49288244,49288308:49288787,49288833:49288957,49288994:49289382,49289439:49290655,49290738:49290843,49290961:49291039,49291146:49291684,49291836:49291951,49292190:49292325,49292527:49292619,49292706:49315813,49315893:49316007,49316044:49316123,49316199:49316603,49316729:49316965,49317066:49317167,493…	33	49285136:49285922,49286030:49286118,49286539:49286646,49286776:49286883,49287126:49287216,49287329:49287381,49288245:49288307,49288788:49288832,49288958:49288993,49289383:49289438,49290656:49290737,49290844:49290960,49291040:49291145,49291685:49291835,49291952:49292189,49292326:49292526,49292620:49292705,49315814:49315892,49316008:49316043,49316124:49316198,49316604:49316728,49316966:49317065,493…
Siderophore synthesis	Dl22AG000238	chr22.1	C	8399454:8408181	1	Dl22AG000238.mRNA1	8399454:8408181	8	8399454:8400252,8400337:8400423,8400506:8400694,8400801:8400926,8401049:8401132,8404737:8405201,8405281:8405360,8407734:8408181	7	8400253:8400336,8400424:8400505,8400695:8400800,8400927:8401048,8401133:8404736,8405202:8405280,8405361:8407733	8	8399632:8400252,8400337:8400423,8400506:8400694,8400801:8400926,8401049:8401132,8404737:8405201,8405281:8405360,8407734:8408181
Siderophore synthesis	Dl24AG000261	chr24.1	B	4069683:4074688	1	Dl24AG000261.mRNA1	4069683:4074688	3	4069683:4070080,4070243:4071098,4073256:4074688	2	4070081:4070242,4071099:4073255	3	4069835:4070080,4070243:4071098,4073256:4074289
Siderophore synthesis	Dl1AG003036	chr1.1	A	59826838:59830607	1	Dl1AG003036.mRNA1	59826838:59830607	5	59826838:59827023,59827118:59827705,59827916:59828002,59828254:59829701,59829788:59830607	4	59827024:59827117,59827706:59827915,59828003:59828253,59829702:59829787	5	59826838:59827023,59827118:59827705,59827916:59828002,59828254:59829701,59829788:59830607
Siderophore synthesis	Dl4AG002625	chr4.1	A	48004050:48009612	1	Dl4AG002625.mRNA1	48004050:48009612	14	48004050:48004429,48004544:48004620,48004964:48005245,48005675:48005738,48005823:48005969,48006128:48006162,48006257:48006330,48006430:48007283,48007364:48007660,48007748:48008221,48008316:48008464,48008559:48008848,48008953:48009074,48009186:48009612	13	48004430:48004543,48004621:48004963,48005246:48005674,48005739:48005822,48005970:48006127,48006163:48006256,48006331:48006429,48007284:48007363,48007661:48007747,48008222:48008315,48008465:48008558,48008849:48008952,48009075:48009185	14	48004155:48004429,48004544:48004620,48004964:48005245,48005675:48005738,48005823:48005969,48006128:48006162,48006257:48006330,48006430:48007283,48007364:48007660,48007748:48008221,48008316:48008464,48008559:48008848,48008953:48009074,48009186:48009342
Siderophore synthesis	Dl26AG000139	chr26.1	A	4675610:4684002	1	Dl26AG000139.mRNA1	4675610:4684002	8	4675610:4676388,4678176:4678262,4678362:4678550,4678651:4678766,4678867:4678966,4679050:4679514,4680045:4680124,4683549:4684002	7	4676389:4678175,4678263:4678361,4678551:4678650,4678767:4678866,4678967:4679049,4679515:4680044,4680125:4683548	8	4675723:4676388,4678176:4678262,4678362:4678550,4678651:4678766,4678867:4678966,4679050:4679514,4680045:4680124,4683549:4684002
Siderophore synthesis	Dl27AG000078	chr27.1	B	2601465:2612546	1	Dl27AG000078.mRNA1	2601465:2612546	8	2601465:2602218,2602893:2602979,2603065:2603253,2603339:2603467,2603569:2603655,2603753:2604217,2604287:2604366,2612108:2612546	7	2602219:2602892,2602980:2603064,2603254:2603338,2603468:2603568,2603656:2603752,2604218:2604286,2604367:2612107	8	2601553:2602218,2602893:2602979,2603065:2603253,2603339:2603467,2603569:2603655,2603753:2604217,2604287:2604366,2612108:2612546
Siderophore synthesis	Dl26AG001175	chr26.1	A	33874898:33881194	1	Dl26AG001175.mRNA1	33874898:33881194	8	33874898:33875372,33875600:33875679,33875822:33876286,33879586:33879672,33879791:33879919,33880024:33880215,33880355:33880441,33880544:33881194	7	33875373:33875599,33875680:33875821,33876287:33879585,33879673:33879790,33879920:33880023,33880216:33880354,33880442:33880543	8	33874898:33875372,33875600:33875679,33875822:33876286,33879586:33879672,33879791:33879919,33880024:33880215,33880355:33880441,33880544:33881194
Siderophore synthesis	Dl28AG001214	chr28.1	C	26147758:26151972	1	Dl28AG001214.mRNA1	26147758:26151972	3	26147758:26148797,26150750:26151617,26151733:26151972	2	26148798:26150749,26151618:26151732	3	26147758:26148797,26150750:26151617,26151733:26151972
Siderophore transport	Dl15AG000471	chr15.1	C	13630426:13632712	1	Dl15AG000471.mRNA1	13630426:13632712	1	13630426:13632712	0		1	13630499:13632574
Siderophore transport	Dl8AG000941	chr8.1	B	15199959:15202793	1	Dl8AG000941.mRNA1	15199959:15202793	1	15199959:15202793	0		1	15200154:15202439
Siderophore synthesis	Dl26AG000842	chr26.1	A	27747705:27751355	1	Dl26AG000842.mRNA1	27747705:27751355	4	27747705:27748274,27748357:27748536,27749045:27749313,27749476:27751355	3	27748275:27748356,27748537:27749044,27749314:27749475	4	27747705:27748274,27748357:27748536,27749045:27749313,27749476:27751072
Siderophore synthesis	Dl17AG001911	chr17.1	B	38812940:38818686	1	Dl17AG001911.mRNA1	38812940:38818686	13	38812940:38813360,38813443:38813564,38813670:38813959,38814271:38814419,38814517:38814993,38815075:38815371,38815465:38816330,38816421:38816494,38816846:38817198,38817279:38817342,38817482:38817754,38818260:38818336,38818445:38818686	12	38813361:38813442,38813565:38813669,38813960:38814270,38814420:38814516,38814994:38815074,38815372:38815464,38816331:38816420,38816495:38816845,38817199:38817278,38817343:38817481,38817755:38818259,38818337:38818444	7	38813204:38813360,38813443:38813564,38813670:38813959,38814271:38814419,38814517:38814993,38815075:38815371,38815465:38816006
Siderophore synthesis	Dl13AG000067	chr13.1	A	786693:789368	1	Dl13AG000067.mRNA1	786693:789368	1	786693:789368	0		1	787235:789310
Iron reduction	Dl17AG001699	chr17.1	B	36348874:36354615	1	Dl17AG001699.mRNA1	36348874:36354615	10	36348874:36349587,36349774:36349893,36350488:36350609,36350736:36351008,36351292:36351396,36351495:36351711,36352402:36352652,36353465:36353671,36353938:36354202,36354502:36354615	9	36349588:36349773,36349894:36350487,36350610:36350735,36351009:36351291,36351397:36351494,36351712:36352401,36352653:36353464,36353672:36353937,36354203:36354501	10	36349500:36349587,36349774:36349893,36350488:36350609,36350736:36351008,36351292:36351396,36351495:36351711,36352402:36352652,36353465:36353671,36353938:36354202,36354502:36354599
Iron reduction	Dl1AG002488	chr1.1	A	51534025:51539787	1	Dl1AG002488.mRNA1	51534025:51539787	10	51534025:51534122,51535370:51535631,51535813:51536019,51536779:51537029,51537127:51537343,51537427:51537531,51538492:51538764,51538899:51539020,51539289:51539408,51539547:51539787	9	51534123:51535369,51535632:51535812,51536020:51536778,51537030:51537126,51537344:51537426,51537532:51538491,51538765:51538898,51539021:51539288,51539409:51539546	10	51534025:51534122,51535370:51535631,51535813:51536019,51536779:51537029,51537127:51537343,51537427:51537531,51538492:51538764,51538899:51539020,51539289:51539408,51539547:51539634
Iron reduction	Dl28AG001294	chr28.1	C	27187444:27193454	1	Dl28AG001294.mRNA1	27187444:27193454	10	27187444:27187716,27189155:27189419,27189755:27189961,27190188:27190438,27190639:27190855,27190934:27191038,27191457:27191729,27191840:27191961,27192316:27192435,27192561:27193454	9	27187717:27189154,27189420:27189754,27189962:27190187,27190439:27190638,27190856:27190933,27191039:27191456,27191730:27191839,27191962:27192315,27192436:27192560	10	27187625:27187716,27189155:27189419,27189755:27189961,27190188:27190438,27190639:27190855,27190934:27191038,27191457:27191729,27191840:27191961,27192316:27192435,27192561:27192648
Iron reduction	Dl24AG000153	chr24.1	B	2344947:2355156	1	Dl24AG000153.mRNA1	2344947:2355156	10	2344947:2345446,2345571:2345690,2346020:2346141,2346253:2346525,2347256:2347360,2347434:2347650,2347861:2348111,2348324:2348530,2348859:2349123,2354883:2355156	9	2345447:2345570,2345691:2346019,2346142:2346252,2346526:2347255,2347361:2347433,2347651:2347860,2348112:2348323,2348531:2348858,2349124:2354882	10	2345359:2345446,2345571:2345690,2346020:2346141,2346253:2346525,2347256:2347360,2347434:2347650,2347861:2348111,2348324:2348530,2348859:2349123,2354883:2354974
Iron reduction	Dl1AG002675	chr1.1	A	54439687:54443683	1	Dl1AG002675.mRNA1	54439687:54443683	8	54439687:54440142,54441077:54441293,54441615:54441775,54441864:54441929,54442147:54442310,54442569:54442683,54442983:54443162,54443243:54443683	7	54440143:54441076,54441294:54441614,54441776:54441863,54441930:54442146,54442311:54442568,54442684:54442982,54443163:54443242	8	54439687:54440142,54441077:54441293,54441615:54441775,54441864:54441929,54442147:54442310,54442569:54442683,54442983:54443162,54443243:54443395
Iron reduction	Dl3AG001456	chr3.1	C	29693044:29697110	1	Dl3AG001456.mRNA1	29693044:29697110	8	29693044:29693585,29694487:29694703,29695039:29695199,29695290:29695355,29695579:29695742,29695994:29696108,29696421:29696600,29696685:29697110	7	29693586:29694486,29694704:29695038,29695200:29695289,29695356:29695578,29695743:29695993,29696109:29696420,29696601:29696684	8	29693139:29693585,29694487:29694703,29695039:29695199,29695290:29695355,29695579:29695742,29695994:29696108,29696421:29696600,29696685:29696837
Iron reduction	Dl19AG001093	chr19.1	A	25148769:25151981	1	Dl19AG001093.mRNA1	25148769:25151981	5	25148769:25149102,25149787:25149990,25151149:25151296,25151408:25151522,25151952:25151981	4	25149103:25149786,25149991:25151148,25151297:25151407,25151523:25151951	5	25148769:25149102,25149787:25149990,25151149:25151296,25151408:25151522,25151952:25151981
Iron reduction	Dl15AG001499	chr15.1	C	28432104:28442782	1	Dl15AG001499.mRNA1	28432104:28442782	7	28432104:28432664,28432750:28432886,28440149:28440276,28440372:28440475,28440896:28441023,28441102:28442255,28442332:28442782	6	28432665:28432749,28432887:28440148,28440277:28440371,28440476:28440895,28441024:28441101,28442256:28442331	6	28432502:28432664,28432750:28432886,28440149:28440276,28440372:28440475,28440896:28441023,28441102:28441650
Iron reduction	Dl13AG001720	chr13.1	A	33822784:33826380	1	Dl13AG001720.mRNA1	33822784:33826380	5	33822784:33823082,33824670:33824784,33824872:33824975,33825408:33825535,33825617:33826380	4	33823083:33824669,33824785:33824871,33824976:33825407,33825536:33825616	5	33822920:33823082,33824670:33824784,33824872:33824975,33825408:33825535,33825617:33826165
Iron reduction	Dl36AG000445	chr36.1	B	10436647:10440671	1	Dl36AG000445.mRNA1	10436647:10440671	6	10436647:10437643,10437725:10437852,10438359:10438462,10438555:10438682,10440099:10440235,10440324:10440671	5	10437644:10437724,10437853:10438358,10438463:10438554,10438683:10440098,10440236:10440323	6	10437095:10437643,10437725:10437852,10438359:10438462,10438555:10438682,10440099:10440235,10440324:10440549
Iron reduction	Dl17AG001671	chr17.1	B	35970218:35977700	1	Dl17AG001671.mRNA1	35970218:35977700	13	35970218:35970318,35970408:35970675,35971135:35971233,35971976:35972065,35972160:35972292,35972462:35972547,35973134:35973205,35974994:35975080,35975156:35975287,35975408:35975479,35975887:35975967,35976959:35977051,35977464:35977700	12	35970319:35970407,35970676:35971134,35971234:35971975,35972066:35972159,35972293:35972461,35972548:35973133,35973206:35974993,35975081:35975155,35975288:35975407,35975480:35975886,35975968:35976958,35977052:35977463	12	35970496:35970675,35971135:35971233,35971976:35972065,35972160:35972292,35972462:35972547,35973134:35973205,35974994:35975080,35975156:35975287,35975408:35975479,35975887:35975967,35976959:35977051,35977464:35977613
Iron reduction	Dl16AG001666	chr16.1	A	37204401:37210048	1	Dl16AG001666.mRNA1	37204401:37210048	12	37204401:37204580,37205049:37205147,37206097:37206186,37206292:37206424,37206599:37206684,37207262:37207333,37207710:37207796,37207873:37208004,37208125:37208196,37208365:37208445,37209428:37209520,37209887:37210048	11	37204581:37205048,37205148:37206096,37206187:37206291,37206425:37206598,37206685:37207261,37207334:37207709,37207797:37207872,37208005:37208124,37208197:37208364,37208446:37209427,37209521:37209886	12	37204401:37204580,37205049:37205147,37206097:37206186,37206292:37206424,37206599:37206684,37207262:37207333,37207710:37207796,37207873:37208004,37208125:37208196,37208365:37208445,37209428:37209520,37209887:37210048
Iron reduction	Dl14AG001685	chr14.1	B	34098353:34098881	1	Dl14AG001685.mRNA1	34098353:34098881	2	34098353:34098445,34098528:34098881	1	34098446:34098527	2	34098353:34098445,34098528:34098881
Iron reduction	Dl13AG000591	chr13.1	A	13311525:13312689	1	Dl13AG000591.mRNA1	13311525:13312689	1	13311525:13312689	0		1	13311622:13312689
Iron reduction	Dl19AG001169	chr19.1	A	26385134:26386424	1	Dl19AG001169.mRNA1	26385134:26386424	2	26385134:26385556,26385789:26386424	1	26385557:26385788	2	26385134:26385556,26385789:26386424
Iron reduction	Dl23AG000438	chr23.1	A	8601136:8602581	1	Dl23AG000438.mRNA1	8601136:8602581	5	8601136:8601170,8601598:8601730,8601821:8601910,8602168:8602266,8602384:8602581	4	8601171:8601597,8601731:8601820,8601911:8602167,8602267:8602383	5	8601136:8601170,8601598:8601730,8601821:8601910,8602168:8602266,8602384:8602563
Iron reduction	Dl22AG001010	chr22.1	C	23014822:23016403	1	Dl22AG001010.mRNA1	23014822:23016403	2	23014822:23015480,23015702:23016403	1	23015481:23015701	2	23015058:23015480,23015702:23016337
Iron reduction	Dl2AG000619	chr2.1	B	9847406:9849180	1	Dl2AG000619.mRNA1	9847406:9849180	1	9847406:9849180	0		1	9847675:9848781
Iron reduction	Dl6AG001559	chr6.1	C	29205128:29206326	1	Dl6AG001559.mRNA1	29205128:29206326	1	29205128:29206326	0		1	29205281:29206309
Iron reduction	Dl4AG001874	chr4.1	A	37730996:37732518	1	Dl4AG001874.mRNA1	37730996:37732518	1	37730996:37732518	0		1	37731376:37732404
Iron reduction	Dl5AG001821	chr5.1	B	37932416:37933979	1	Dl5AG001821.mRNA1	37932416:37933979	1	37932416:37933979	0		1	37932878:37933909
Iron reduction	Dl7AG001571	chr7.1	A	26021423:26022574	1	Dl7AG001571.mRNA1	26021423:26022574	5	26021423:26021437,26021606:26021677,26021799:26021930,26022008:26022094,26022470:26022574	4	26021438:26021605,26021678:26021798,26021931:26022007,26022095:26022469	5	26021423:26021437,26021606:26021677,26021799:26021930,26022008:26022094,26022470:26022574
Iron reduction	Dl23AG000292	chr23.1	A	5132880:5136848	1	Dl23AG000292.mRNA1	5132880:5136848	9	5132880:5132984,5133360:5133446,5133522:5133653,5133775:5133846,5134015:5134095,5135448:5135532,5135684:5135805,5135894:5135959,5136591:5136848	8	5132985:5133359,5133447:5133521,5133654:5133774,5133847:5134014,5134096:5135447,5135533:5135683,5135806:5135893,5135960:5136590	9	5132880:5132984,5133360:5133446,5133522:5133653,5133775:5133846,5134015:5134095,5135448:5135532,5135684:5135805,5135894:5135959,5136591:5136848
Iron reduction	Dl32AG000457	chr32.1	A	9366249:9366829	1	Dl32AG000457.mRNA1	9366249:9366829	1	9366249:9366829	0		1	9366422:9366829
Magnetosome formation	Dl14AG001513	chr14.1	B	32170848:32176193	1	Dl14AG001513.mRNA1	32170848:32176193	8	32170848:32171273,32171369:32171491,32172120:32172291,32174431:32174468,32174567:32174765,32174848:32175000,32175399:32175533,32175615:32176193	7	32171274:32171368,32171492:32172119,32172292:32174430,32174469:32174566,32174766:32174847,32175001:32175398,32175534:32175614	8	32170888:32171273,32171369:32171491,32172120:32172291,32174431:32174468,32174567:32174765,32174848:32175000,32175399:32175533,32175615:32175692
Magnetosome formation	Dl13AG001659	chr13.1	A	33243159:33247397	1	Dl13AG001659.mRNA1	33243159:33247397	6	33243159:33243401,33243488:33243686,33243785:33243822,33244320:33244491,33246778:33246900,33247005:33247397	5	33243402:33243487,33243687:33243784,33243823:33244319,33244492:33246777,33246901:33247004	6	33243171:33243401,33243488:33243686,33243785:33243822,33244320:33244491,33246778:33246900,33247005:33247390
Magnetosome formation	Dl1AG003097	chr1.1	A	60551020:60561309	1	Dl1AG003097.mRNA1	60551020:60561309	29	60551020:60552426,60552513:60552660,60552740:60552860,60552941:60553087,60553175:60553280,60553349:60553431,60553639:60553766,60554181:60554267,60554361:60554471,60555037:60555204,60555316:60555400,60555477:60555593,60555700:60555776,60555883:60555954,60556346:60556442,60556558:60556760,60556899:60557001,60557074:60557141,60557232:60557285,60557375:60557484,60557755:60557833,60557914:60557976,605…	28	60552427:60552512,60552661:60552739,60552861:60552940,60553088:60553174,60553281:60553348,60553432:60553638,60553767:60554180,60554268:60554360,60554472:60555036,60555205:60555315,60555401:60555476,60555594:60555699,60555777:60555882,60555955:60556345,60556443:60556557,60556761:60556898,60557002:60557073,60557142:60557231,60557286:60557374,60557485:60557754,60557834:60557913,60557977:60558269,605…	28	60552547:60552660,60552740:60552860,60552941:60553087,60553175:60553280,60553349:60553431,60553639:60553766,60554181:60554267,60554361:60554471,60555037:60555204,60555316:60555400,60555477:60555593,60555700:60555776,60555883:60555954,60556346:60556442,60556558:60556760,60556899:60557001,60557074:60557141,60557232:60557285,60557375:60557484,60557755:60557833,60557914:60557976,60558270:60558389,605…
Magnetosome formation	Dl5AG001030	chr5.1	B	22873498:22883201	1	Dl5AG001030.mRNA1	22873498:22883201	28	22873498:22874044,22874136:22874256,22874335:22874481,22874580:22874685,22874805:22874887,22875018:22875145,22875229:22875315,22875405:22875515,22875915:22876082,22876179:22876263,22876349:22876465,22876550:22876626,22876727:22876798,22877760:22877856,22877965:22878167,22878335:22878437,22878530:22878597,22878669:22878722,22878801:22878910,22879177:22879255,22879355:22879417,22880432:22880551,228…	27	22874045:22874135,22874257:22874334,22874482:22874579,22874686:22874804,22874888:22875017,22875146:22875228,22875316:22875404,22875516:22875914,22876083:22876178,22876264:22876348,22876466:22876549,22876627:22876726,22876799:22877759,22877857:22877964,22878168:22878334,22878438:22878529,22878598:22878668,22878723:22878800,22878911:22879176,22879256:22879354,22879418:22880431,22880552:22881063,228…	28	22873931:22874044,22874136:22874256,22874335:22874481,22874580:22874685,22874805:22874887,22875018:22875145,22875229:22875315,22875405:22875515,22875915:22876082,22876179:22876263,22876349:22876465,22876550:22876626,22876727:22876798,22877760:22877856,22877965:22878167,22878335:22878437,22878530:22878597,22878669:22878722,22878801:22878910,22879177:22879255,22879355:22879417,22880432:22880551,228…
Magnetosome formation	Dl4AG001070	chr4.1	A	22582115:22593554	1	Dl4AG001070.mRNA1	22582115:22593554	27	22582115:22582542,22582635:22582982,22583085:22583190,22583304:22583386,22583545:22583672,22583749:22583835,22583924:22584034,22584675:22584842,22584934:22585018,22585102:22585218,22585305:22585381,22585475:22585546,22586521:22586617,22586728:22586930,22587100:22587202,22587288:22587355,22587424:22587477,22587558:22587667,22587945:22588023,22588109:22588171,22589234:22589353,22590055:22590111,225…	26	22582543:22582634,22582983:22583084,22583191:22583303,22583387:22583544,22583673:22583748,22583836:22583923,22584035:22584674,22584843:22584933,22585019:22585101,22585219:22585304,22585382:22585474,22585547:22586520,22586618:22586727,22586931:22587099,22587203:22587287,22587356:22587423,22587478:22587557,22587668:22587944,22588024:22588108,22588172:22589233,22589354:22590054,22590112:22590185,225…	26	22582826:22582982,22583085:22583190,22583304:22583386,22583545:22583672,22583749:22583835,22583924:22584034,22584675:22584842,22584934:22585018,22585102:22585218,22585305:22585381,22585475:22585546,22586521:22586617,22586728:22586930,22587100:22587202,22587288:22587355,22587424:22587477,22587558:22587667,22587945:22588023,22588109:22588171,22589234:22589353,22590055:22590111,22590186:22590302,225…
Magnetosome formation	Dl3AG000080	chr3.1	C	2833998:2842410	1	Dl3AG000080.mRNA1	2833998:2842410	18	2833998:2834854,2835201:2835328,2835813:2836030,2836103:2836238,2836328:2836422,2836667:2836861,2837324:2837522,2837633:2837697,2838068:2838162,2838336:2838417,2838523:2838591,2838673:2838792,2838878:2839006,2839566:2839641,2839745:2839920,2840017:2840178,2841348:2841747,2842148:2842410	17	2834855:2835200,2835329:2835812,2836031:2836102,2836239:2836327,2836423:2836666,2836862:2837323,2837523:2837632,2837698:2838067,2838163:2838335,2838418:2838522,2838592:2838672,2838793:2838877,2839007:2839565,2839642:2839744,2839921:2840016,2840179:2841347,2841748:2842147	17	2834391:2834854,2835201:2835328,2835813:2836030,2836103:2836238,2836328:2836422,2836667:2836861,2837324:2837522,2837633:2837697,2838068:2838162,2838336:2838417,2838523:2838591,2838673:2838792,2838878:2839006,2839566:2839641,2839745:2839920,2840017:2840178,2841348:2841716
Magnetosome formation	Dl12AG000523	chr12.1	C	19449139:19467300	1	Dl12AG000523.mRNA1	19449139:19467300	28	19449139:19449563,19449667:19449787,19449872:19450018,19450124:19450229,19450353:19450435,19450563:19450690,19450763:19450849,19450950:19451060,19451374:19451541,19451619:19451703,19451786:19451902,19451990:19452066,19452168:19452239,19457432:19457528,19457641:19457843,19458018:19458120,19458208:19458275,19458349:19458402,19458492:19458601,19459186:19459264,19459360:19459422,19463051:19463170,194…	27	19449564:19449666,19449788:19449871,19450019:19450123,19450230:19450352,19450436:19450562,19450691:19450762,19450850:19450949,19451061:19451373,19451542:19451618,19451704:19451785,19451903:19451989,19452067:19452167,19452240:19457431,19457529:19457640,19457844:19458017,19458121:19458207,19458276:19458348,19458403:19458491,19458602:19459185,19459265:19459359,19459423:19463050,19463171:19463251,194…	28	19449450:19449563,19449667:19449787,19449872:19450018,19450124:19450229,19450353:19450435,19450563:19450690,19450763:19450849,19450950:19451060,19451374:19451541,19451619:19451703,19451786:19451902,19451990:19452066,19452168:19452239,19457432:19457528,19457641:19457843,19458018:19458120,19458208:19458275,19458349:19458402,19458492:19458601,19459186:19459264,19459360:19459422,19463051:19463170,194…
Magnetosome formation	Dl23AG001841	chr23.1	A	42840416:42851359	1	Dl23AG001841.mRNA1	42840416:42851359	18	42840416:42840698,42841173:42841574,42844370:42844531,42844628:42844803,42844911:42844986,42845536:42845664,42845762:42845881,42845964:42846032,42846138:42846219,42846376:42846470,42846841:42846905,42847016:42847214,42847706:42847900,42848145:42848239,42848331:42848466,42848539:42848756,42848980:42849107,42849714:42851359	17	42840699:42841172,42841575:42844369,42844532:42844627,42844804:42844910,42844987:42845535,42845665:42845761,42845882:42845963,42846033:42846137,42846220:42846375,42846471:42846840,42846906:42847015,42847215:42847705,42847901:42848144,42848240:42848330,42848467:42848538,42848757:42848979,42849108:42849713	17	42841206:42841574,42844370:42844531,42844628:42844803,42844911:42844986,42845536:42845664,42845762:42845881,42845964:42846032,42846138:42846219,42846376:42846470,42846841:42846905,42847016:42847214,42847706:42847900,42848145:42848239,42848331:42848466,42848539:42848756,42848980:42849107,42849714:42850177
Iron storage	Dl33AG000027	chr33.1	B	1111705:1113745	1	Dl33AG000027.mRNA1	1111705:1113745	8	1111705:1111757,1111856:1111919,1112049:1112114,1112256:1112317,1112741:1112828,1112908:1112968,1113052:1113135,1113453:1113745	7	1111758:1111855,1111920:1112048,1112115:1112255,1112318:1112740,1112829:1112907,1112969:1113051,1113136:1113452	8	1111705:1111757,1111856:1111919,1112049:1112114,1112256:1112317,1112741:1112828,1112908:1112968,1113052:1113135,1113453:1113745
Iron storage	Dl36AG000032	chr36.1	B	926472:928850	1	Dl36AG000032.mRNA1	926472:928850	8	926472:926852,926940:927003,927125:927190,927339:927400,927836:927923,928013:928073,928159:928242,928530:928850	7	926853:926939,927004:927124,927191:927338,927401:927835,927924:928012,928074:928158,928243:928529	8	926806:926852,926940:927003,927125:927190,927339:927400,927836:927923,928013:928073,928159:928242,928530:928804
Iron storage	Dl34AG000255	chr34.1	C	3800445:3803334	1	Dl34AG000255.mRNA1	3800445:3803334	7	3800445:3800869,3800958:3801217,3801365:3801426,3802034:3802121,3802223:3802283,3802374:3802457,3802803:3803334	6	3800870:3800957,3801218:3801364,3801427:3802033,3802122:3802222,3802284:3802373,3802458:3802802	6	3801017:3801217,3801365:3801426,3802034:3802121,3802223:3802283,3802374:3802457,3802803:3803092
Iron storage	Dl10AG000949	chr10.1	A	34209827:34211204	1	Dl10AG000949.mRNA1	34209827:34211204	3	34209827:34210357,34210474:34210699,34210784:34211204	2	34210358:34210473,34210700:34210783	3	34209983:34210357,34210474:34210699,34210784:34211139
Iron storage	Dl10AG000950	chr10.1	A	34233371:34234675	1	Dl10AG000950.mRNA1	34233371:34234675	3	34233371:34233726,34233811:34234036,34234153:34234675	2	34233727:34233810,34234037:34234152	3	34233371:34233726,34233811:34234036,34234153:34234527
Iron storage	Dl12AG000707	chr12.1	C	23665080:23666255	1	Dl12AG000707.mRNA1	23665080:23666255	3	23665080:23665454,23665577:23665802,23665900:23666255	2	23665455:23665576,23665803:23665899	3	23665080:23665454,23665577:23665802,23665900:23666255
Iron storage	Dl7AG001270	chr7.1	A	18830419:18832177	1	Dl7AG001270.mRNA1	18830419:18832177	3	18830419:18831098,18831241:18831466,18831764:18832177	2	18831099:18831240,18831467:18831763	3	18830703:18831098,18831241:18831466,18831764:18832170
Iron storage	Dl15AG000319	chr15.1	C	10604491:10605714	1	Dl15AG000319.mRNA1	10604491:10605714	3	10604491:10604874,10604952:10605177,10605287:10605714	2	10604875:10604951,10605178:10605286	3	10604491:10604874,10604952:10605177,10605287:10605714
Siderophore synthesis	Dl2AG000770	chr2.1	B	12299378:12312540	1	Dl2AG000770.mRNA1	12299378:12312540	17	12299378:12299703,12299831:12299874,12300013:12300101,12300210:12300254,12300505:12300612,12300698:12300783,12300867:12300954,12301109:12301318,12301480:12301555,12301646:12301695,12302046:12302108,12302229:12302282,12302357:12302459,12302545:12302647,12302858:12302918,12303038:12303078,12312217:12312540	16	12299704:12299830,12299875:12300012,12300102:12300209,12300255:12300504,12300613:12300697,12300784:12300866,12300955:12301108,12301319:12301479,12301556:12301645,12301696:12302045,12302109:12302228,12302283:12302356,12302460:12302544,12302648:12302857,12302919:12303037,12303079:12312216	17	12299606:12299703,12299831:12299874,12300013:12300101,12300210:12300254,12300505:12300612,12300698:12300783,12300867:12300954,12301109:12301318,12301480:12301555,12301646:12301695,12302046:12302108,12302229:12302282,12302357:12302459,12302545:12302647,12302858:12302918,12303038:12303078,12312217:12312385
Siderophore synthesis	Dl1AG003416	chr1.1	A	64919203:64930282	1	Dl1AG003416.mRNA1	64919203:64930282	11	64919203:64920486,64921692:64921933,64922188:64922966,64923912:64924252,64924353:64924573,64924656:64924966,64925058:64925317,64926109:64926309,64926456:64926631,64926723:64926777,64929571:64930282	10	64920487:64921691,64921934:64922187,64922967:64923911,64924253:64924352,64924574:64924655,64924967:64925057,64925318:64926108,64926310:64926455,64926632:64926722,64926778:64929570	11	64919257:64920486,64921692:64921933,64922188:64922966,64923912:64924252,64924353:64924573,64924656:64924966,64925058:64925317,64926109:64926309,64926456:64926631,64926723:64926777,64929571:64929948
Siderophore synthesis	Dl2AG002185	chr2.1	B	46375542:46377673	1	Dl2AG002185.mRNA1	46375542:46377673	3	46375542:46375893,46376009:46376415,46376537:46377673	2	46375894:46376008,46376416:46376536	3	46375542:46375893,46376009:46376415,46376537:46377673
Siderophore synthesis	Dl9AG001550	chr9.1	C	20392313:20408366	1	Dl9AG001550.mRNA1	20392313:20408366	20	20392313:20392715,20393425:20393637,20394196:20394382,20394544:20394605,20394975:20395018,20400391:20400493,20400642:20400749,20400903:20400986,20401084:20401144,20401566:20401711,20402028:20402144,20402252:20402337,20403047:20403135,20404447:20404502,20404628:20404708,20406694:20406759,20406842:20406934,20407042:20407106,20407359:20407494,20407821:20408366	19	20392716:20393424,20393638:20394195,20394383:20394543,20394606:20394974,20395019:20400390,20400494:20400641,20400750:20400902,20400987:20401083,20401145:20401565,20401712:20402027,20402145:20402251,20402338:20403046,20403136:20404446,20404503:20404627,20404709:20406693,20406760:20406841,20406935:20407041,20407107:20407358,20407495:20407820	20	20392437:20392715,20393425:20393637,20394196:20394382,20394544:20394605,20394975:20395018,20400391:20400493,20400642:20400749,20400903:20400986,20401084:20401144,20401566:20401711,20402028:20402144,20402252:20402337,20403047:20403135,20404447:20404502,20404628:20404708,20406694:20406759,20406842:20406934,20407042:20407106,20407359:20407494,20407821:20407964
Siderophore synthesis	Dl2AG002042	chr2.1	B	43862911:43920739	1	Dl2AG002042.mRNA1	43862911:43920739	7	43862911:43862919,43875081:43875429,43917962:43918526,43918616:43918844,43919100:43919366,43919514:43919777,43919871:43920739	6	43862920:43875080,43875430:43917961,43918527:43918615,43918845:43919099,43919367:43919513,43919778:43919870	7	43862911:43862919,43875081:43875429,43917962:43918526,43918616:43918844,43919100:43919366,43919514:43919777,43919871:43920515
Siderophore synthesis	Dl10AG002122	chr10.1	A	51567102:51569680	1	Dl10AG002122.mRNA1	51567102:51569680	3	51567102:51568518,51568749:51568990,51569073:51569680	2	51568519:51568748,51568991:51569072	3	51567310:51568518,51568749:51568990,51569073:51569679
Siderophore synthesis	Dl2AG003112	chr2.1	B	60443040:60448063	1	Dl2AG003112.mRNA1	60443040:60448063	18	60443040:60443459,60443541:60443665,60444125:60444167,60444273:60444317,60444453:60444575,60444660:60444763,60444965:60445019,60445110:60445180,60445259:60445361,60445511:60445721,60445860:60445933,60446175:60446231,60446341:60446415,60446507:60446581,60446676:60446957,60447056:60447120,60447198:60447258,60447432:60448063	17	60443460:60443540,60443666:60444124,60444168:60444272,60444318:60444452,60444576:60444659,60444764:60444964,60445020:60445109,60445181:60445258,60445362:60445510,60445722:60445859,60445934:60446174,60446232:60446340,60446416:60446506,60446582:60446675,60446958:60447055,60447121:60447197,60447259:60447431	18	60443061:60443459,60443541:60443665,60444125:60444167,60444273:60444317,60444453:60444575,60444660:60444763,60444965:60445019,60445110:60445180,60445259:60445361,60445511:60445721,60445860:60445933,60446175:60446231,60446341:60446415,60446507:60446581,60446676:60446957,60447056:60447120,60447198:60447258,60447432:60447518
Siderophore synthesis	Dl7AG002977	chr7.1	A	54787278:54808967	1	Dl7AG002977.mRNA1	54787278:54808967	14	54787278:54787514,54788673:54788729,54788955:54789089,54789309:54789398,54789479:54789627,54790213:54790471,54790564:54790626,54790989:54791117,54791871:54791921,54792081:54792181,54805821:54805911,54806204:54806257,54808325:54808512,54808598:54808967	13	54787515:54788672,54788730:54788954,54789090:54789308,54789399:54789478,54789628:54790212,54790472:54790563,54790627:54790988,54791118:54791870,54791922:54792080,54792182:54805820,54805912:54806203,54806258:54808324,54808513:54808597	14	54787278:54787514,54788673:54788729,54788955:54789089,54789309:54789398,54789479:54789627,54790213:54790471,54790564:54790626,54790989:54791117,54791871:54791921,54792081:54792181,54805821:54805911,54806204:54806257,54808325:54808512,54808598:54808967
Siderophore synthesis	Dl2AG002186	chr2.1	B	46377872:46382608	1	Dl2AG002186.mRNA1	46377872:46382608	6	46377872:46378102,46378184:46378724,46378824:46379281,46381597:46381775,46382080:46382134,46382281:46382608	5	46378103:46378183,46378725:46378823,46379282:46381596,46381776:46382079,46382135:46382280	6	46377872:46378102,46378184:46378724,46378824:46379281,46381597:46381775,46382080:46382134,46382281:46382526
Siderophore synthesis	Dl6AG000270	chr6.1	C	9422774:9429346	1	Dl6AG000270.mRNA1	9422774:9429346	9	9422774:9422950,9423033:9423272,9423353:9423473,9423548:9423853,9424140:9424354,9425900:9426064,9426180:9426809,9426889:9426975,9427598:9429346	8	9422951:9423032,9423273:9423352,9423474:9423547,9423854:9424139,9424355:9425899,9426065:9426179,9426810:9426888,9426976:9427597	5	9424322:9424354,9425900:9426064,9426180:9426809,9426889:9426975,9427598:9429346
Siderophore synthesis	Dl16AG001455	chr16.1	A	33787188:33789045	1	Dl16AG001455.mRNA1	33787188:33789045	4	33787188:33787311,33787346:33787985,33788108:33788648,33788749:33789045	3	33787312:33787345,33787986:33788107,33788649:33788748	4	33787188:33787311,33787346:33787985,33788108:33788648,33788749:33789045
Siderophore synthesis	Dl10AG000326	chr10.1	A	10982670:10989730	1	Dl10AG000326.mRNA1	10982670:10989730	5	10982670:10982785,10982909:10983148,10989013:10989076,10989176:10989481,10989605:10989730	4	10982786:10982908,10983149:10989012,10989077:10989175,10989482:10989604	5	10982670:10982785,10982909:10983148,10989013:10989076,10989176:10989481,10989605:10989730
Siderophore synthesis	Dl1AG003035	chr1.1	A	59812245:59826747	1	Dl1AG003035.mRNA1	59812245:59826747	13	59812245:59812815,59812892:59813022,59813130:59813180,59816179:59816376,59816744:59816833,59816989:59817055,59817205:59817306,59823867:59824004,59824924:59825011,59825138:59825377,59825480:59825543,59825733:59826253,59826489:59826747	12	59812816:59812891,59813023:59813129,59813181:59816178,59816377:59816743,59816834:59816988,59817056:59817204,59817307:59823866,59824005:59824923,59825012:59825137,59825378:59825479,59825544:59825732,59826254:59826488	13	59812245:59812815,59812892:59813022,59813130:59813180,59816179:59816376,59816744:59816833,59816989:59817055,59817205:59817306,59823867:59824004,59824924:59825011,59825138:59825377,59825480:59825543,59825733:59826253,59826489:59826747
Siderophore synthesis	Dl4AG000375	chr4.1	A	4490754:4492572	1	Dl4AG000375.mRNA1	4490754:4492572	4	4490754:4491333,4491457:4492093,4492179:4492233,4492353:4492572	3	4491334:4491456,4492094:4492178,4492234:4492352	4	4490754:4491333,4491457:4492093,4492179:4492233,4492353:4492529
Siderophore synthesis	Dl6AG000625	chr6.1	C	16782874:16785529	1	Dl6AG000625.mRNA1	16782874:16785529	4	16782874:16783131,16783353:16784050,16784164:16784704,16785524:16785529	3	16783132:16783352,16784051:16784163,16784705:16785523	4	16782874:16783131,16783353:16784050,16784164:16784704,16785524:16785529
Siderophore synthesis	Dl10AG000542	chr10.1	A	20041967:20085236	1	Dl10AG000542.mRNA1	20041967:20085236	23	20041967:20042462,20044072:20044243,20044352:20044585,20044950:20045083,20061502:20061585,20062500:20062790,20068853:20069185,20069376:20069444,20069526:20069680,20070722:20070875,20070955:20071058,20071222:20071382,20071926:20072239,20072824:20073105,20073678:20073979,20079425:20079515,20079604:20079657,20079809:20079885,20080096:20080255,20080506:20080590,20084592:20084707,20084909:20085032,200…	22	20042463:20044071,20044244:20044351,20044586:20044949,20045084:20061501,20061586:20062499,20062791:20068852,20069186:20069375,20069445:20069525,20069681:20070721,20070876:20070954,20071059:20071221,20071383:20071925,20072240:20072823,20073106:20073677,20073980:20079424,20079516:20079603,20079658:20079808,20079886:20080095,20080256:20080505,20080591:20084591,20084708:20084908,20085033:20085105	23	20042193:20042462,20044072:20044243,20044352:20044585,20044950:20045083,20061502:20061585,20062500:20062790,20068853:20069185,20069376:20069444,20069526:20069680,20070722:20070875,20070955:20071058,20071222:20071382,20071926:20072239,20072824:20073105,20073678:20073979,20079425:20079515,20079604:20079657,20079809:20079885,20080096:20080255,20080506:20080590,20084592:20084707,20084909:20085032,200…
Siderophore synthesis	Dl31AG001036	chr31.1	C	25371791:25374108	1	Dl31AG001036.mRNA1	25371791:25374108	1	25371791:25374108	0		1	25371966:25373837
Siderophore synthesis	Dl11AG001194	chr11.1	B	27822409:27827879	1	Dl11AG001194.mRNA1	27822409:27827879	10	27822409:27823038,27824473:27824762,27824892:27825063,27825191:27825313,27825408:27825536,27825663:27825857,27825995:27826081,27826160:27826432,27827076:27827183,27827257:27827879	9	27823039:27824472,27824763:27824891,27825064:27825190,27825314:27825407,27825537:27825662,27825858:27825994,27826082:27826159,27826433:27827075,27827184:27827256	10	27822613:27823038,27824473:27824762,27824892:27825063,27825191:27825313,27825408:27825536,27825663:27825857,27825995:27826081,27826160:27826432,27827076:27827183,27827257:27827583
Siderophore synthesis	Dl1AG001094	chr1.1	A	19012630:19026169	1	Dl1AG001094.mRNA1	19012630:19026169	24	19012630:19012955,19016412:19016532,19019728:19019816,19019919:19020006,19020106:19020265,19020338:19020414,19020570:19020623,19020734:19020824,19021020:19021321,19021419:19021700,19021785:19022098,19022265:19022425,19022547:19022650,19022731:19022887,19022998:19023245,19023333:19023381,19023469:19023665,19023757:19024047,19024145:19024228,19024328:19024461,19024568:19024795,19024893:19025064,190…	23	19012956:19016411,19016533:19019727,19019817:19019918,19020007:19020105,19020266:19020337,19020415:19020569,19020624:19020733,19020825:19021019,19021322:19021418,19021701:19021784,19022099:19022264,19022426:19022546,19022651:19022730,19022888:19022997,19023246:19023332,19023382:19023468,19023666:19023756,19024048:19024144,19024229:19024327,19024462:19024567,19024796:19024892,19025065:19025534,190…	24	19012630:19012955,19016412:19016532,19019728:19019816,19019919:19020006,19020106:19020265,19020338:19020414,19020570:19020623,19020734:19020824,19021020:19021321,19021419:19021700,19021785:19022098,19022265:19022425,19022547:19022650,19022731:19022887,19022998:19023245,19023333:19023381,19023469:19023665,19023757:19024047,19024145:19024228,19024328:19024461,19024568:19024795,19024893:19025064,190…
Siderophore synthesis	Dl12AG001302	chr12.1	C	31947724:31952507	1	Dl12AG001302.mRNA1	31947724:31952507	10	31947724:31948256,31949384:31949673,31949820:31949991,31950109:31950231,31950315:31950443,31950568:31950762,31950894:31950980,31951067:31951339,31951991:31952098,31952181:31952507	9	31948257:31949383,31949674:31949819,31949992:31950108,31950232:31950314,31950444:31950567,31950763:31950893,31950981:31951066,31951340:31951990,31952099:31952180	10	31947831:31948256,31949384:31949673,31949820:31949991,31950109:31950231,31950315:31950443,31950568:31950762,31950894:31950980,31951067:31951339,31951991:31952098,31952181:31952507
Siderophore synthesis	Dl16AG001039	chr16.1	A	23639120:23641812	1	Dl16AG001039.mRNA1	23639120:23641812	1	23639120:23641812	0		1	23639242:23641101
Siderophore synthesis	Dl31AG000715	chr31.1	C	20637515:20642850	1	Dl31AG000715.mRNA1	20637515:20642850	10	20637515:20638144,20639467:20639756,20640082:20640253,20640345:20640467,20640561:20640689,20641065:20641259,20641388:20641474,20641552:20641824,20642014:20642121,20642222:20642850	9	20638145:20639466,20639757:20640081,20640254:20640344,20640468:20640560,20640690:20641064,20641260:20641387,20641475:20641551,20641825:20642013,20642122:20642221	10	20637743:20638144,20639467:20639756,20640082:20640253,20640345:20640467,20640561:20640689,20641065:20641259,20641388:20641474,20641552:20641824,20642014:20642121,20642222:20642581
Siderophore synthesis	Dl3AG000601	chr3.1	C	17539414:17541213	1	Dl3AG000601.mRNA1	17539414:17541213	1	17539414:17541213	0		1	17539414:17541213
Siderophore synthesis	Dl34AG000541	chr34.1	C	8658700:8663598	1	Dl34AG000541.mRNA1	8658700:8663598	3	8658700:8659000,8659116:8659950,8662176:8663598	2	8659001:8659115,8659951:8662175	3	8658869:8659000,8659116:8659950,8662176:8663140
Siderophore synthesis	Dl33AG000252	chr33.1	B	4856280:4861538	1	Dl33AG000252.mRNA1	4856280:4861538	3	4856280:4856561,4856682:4857516,4860180:4861538	2	4856562:4856681,4857517:4860179	3	4856427:4856561,4856682:4857516,4860180:4861144
Siderophore synthesis	Dl30AG000816	chr30.1	B	24645775:24651000	1	Dl30AG000816.mRNA1	24645775:24651000	10	24645775:24646470,24646576:24646683,24646876:24647148,24647227:24647313,24647448:24647642,24647738:24647866,24647960:24648082,24648174:24648345,24648619:24648908,24650350:24651000	9	24646471:24646575,24646684:24646875,24647149:24647226,24647314:24647447,24647643:24647737,24647867:24647959,24648083:24648173,24648346:24648618,24648909:24650349	10	24646129:24646470,24646576:24646683,24646876:24647148,24647227:24647313,24647448:24647642,24647738:24647866,24647960:24648082,24648174:24648345,24648619:24648908,24650350:24650742
Siderophore synthesis	Dl32AG000225	chr32.1	A	3203193:3207471	1	Dl32AG000225.mRNA1	3203193:3207471	3	3203193:3203467,3203558:3204395,3206121:3207471	2	3203468:3203557,3204396:3206120	3	3203330:3203467,3203558:3204395,3206121:3207049
Siderophore synthesis	Dl10AG002123	chr10.1	A	51572935:51576926	1	Dl10AG002123.mRNA1	51572935:51576926	6	51572935:51573371,51573466:51573782,51573903:51574162,51575309:51575685,51576075:51576129,51576299:51576926	5	51573372:51573465,51573783:51573902,51574163:51575308,51575686:51576074,51576130:51576298	6	51572935:51573371,51573466:51573782,51573903:51574162,51575309:51575685,51576075:51576129,51576299:51576592
Siderophore synthesis	Dl3AG001820	chr3.1	C	33897919:33905630	1	Dl3AG001820.mRNA1	33897919:33905630	10	33897919:33899191,33899444:33899715,33900145:33900466,33900556:33900800,33900883:33901111,33902053:33902217,33902330:33902656,33904031:33904098,33904433:33904619,33905335:33905630	9	33899192:33899443,33899716:33900144,33900467:33900555,33900801:33900882,33901112:33902052,33902218:33902329,33902657:33904030,33904099:33904432,33904620:33905334	10	33898997:33899191,33899444:33899715,33900145:33900466,33900556:33900800,33900883:33901111,33902053:33902217,33902330:33902656,33904031:33904098,33904433:33904619,33905335:33905565
Siderophore synthesis	Dl2AG002690	chr2.1	B	54335987:54338403	1	Dl2AG002690.mRNA1	54335987:54338403	1	54335987:54338403	0		1	54336120:54338384
Siderophore synthesis	Dl11AG001912	chr11.1	B	37221630:37223642	1	Dl11AG001912.mRNA1	37221630:37223642	1	37221630:37223642	0		1	37221630:37223642
Siderophore synthesis	Dl3AG001490	chr3.1	C	30051537:30053974	1	Dl3AG001490.mRNA1	30051537:30053974	1	30051537:30053974	0		1	30051537:30053801
Siderophore synthesis	Dl23AG000323	chr23.1	A	5825962:5829250	1	Dl23AG000323.mRNA1	5825962:5829250	3	5825962:5826195,5826340:5827195,5828211:5829250	2	5826196:5826339,5827196:5828210	3	5825962:5826195,5826340:5827195,5828211:5829250
Siderophore synthesis	Dl20AG000961	chr20.1	B	24658485:24666649	1	Dl20AG000961.mRNA1	24658485:24666649	12	24658485:24658622,24658867:24659032,24659111:24659209,24659544:24659650,24659909:24660241,24661056:24661346,24661440:24661523,24664166:24664299,24664466:24664693,24664847:24665018,24665597:24665851,24665950:24666649	11	24658623:24658866,24659033:24659110,24659210:24659543,24659651:24659908,24660242:24661055,24661347:24661439,24661524:24664165,24664300:24664465,24664694:24664846,24665019:24665596,24665852:24665949	12	24658485:24658622,24658867:24659032,24659111:24659209,24659544:24659650,24659909:24660241,24661056:24661346,24661440:24661523,24664166:24664299,24664466:24664693,24664847:24665018,24665597:24665851,24665950:24666222
Siderophore synthesis	Dl15AG000703	chr15.1	C	18177367:18179684	1	Dl15AG000703.mRNA1	18177367:18179684	1	18177367:18179684	0		1	18177620:18179575
Siderophore synthesis	Dl22AG000851	chr22.1	C	21030735:21043470	1	Dl22AG000851.mRNA1	21030735:21043470	16	21030735:21031093,21031869:21031989,21034428:21034510,21034844:21034928,21035014:21035304,21035570:21035660,21036144:21037044,21037156:21037316,21039251:21039273,21039914:21040204,21040294:21040377,21041173:21041306,21041430:21041657,21041811:21041982,21042854:21043108,21043198:21043470	15	21031094:21031868,21031990:21034427,21034511:21034843,21034929:21035013,21035305:21035569,21035661:21036143,21037045:21037155,21037317:21039250,21039274:21039913,21040205:21040293,21040378:21041172,21041307:21041429,21041658:21041810,21041983:21042853,21043109:21043197	16	21030735:21031093,21031869:21031989,21034428:21034510,21034844:21034928,21035014:21035304,21035570:21035660,21036144:21037044,21037156:21037316,21039251:21039273,21039914:21040204,21040294:21040377,21041173:21041306,21041430:21041657,21041811:21041982,21042854:21043108,21043198:21043470
Siderophore synthesis	Dl1AG001690	chr1.1	A	36535144:36540541	1	Dl1AG001690.mRNA1	36535144:36540541	12	36535144:36535401,36535487:36535741,36535861:36536032,36536107:36536334,36536827:36536960,36537045:36537128,36538692:36538979,36539046:36539378,36539461:36539711,36539800:36540060,36540155:36540315,36540430:36540541	11	36535402:36535486,36535742:36535860,36536033:36536106,36536335:36536826,36536961:36537044,36537129:36538691,36538980:36539045,36539379:36539460,36539712:36539799,36540061:36540154,36540316:36540429	11	36535144:36535401,36535487:36535741,36535861:36536032,36536107:36536334,36536827:36536960,36537045:36537128,36538692:36538979,36539046:36539378,36539461:36539711,36539800:36540060,36540155:36540275
Siderophore synthesis	Dl17AG001301	chr17.1	B	29117644:29125069	1	Dl17AG001301.mRNA1	29117644:29125069	18	29117644:29118247,29118343:29118431,29118538:29118643,29118722:29118850,29119064:29119148,29119268:29119377,29119692:29119892,29120188:29120549,29121132:29121215,29121314:29121439,29121524:29121686,29121972:29122130,29122728:29122855,29122952:29123068,29123322:29123466,29123559:29123635,29123813:29124194,29124930:29125069	17	29118248:29118342,29118432:29118537,29118644:29118721,29118851:29119063,29119149:29119267,29119378:29119691,29119893:29120187,29120550:29121131,29121216:29121313,29121440:29121523,29121687:29121971,29122131:29122727,29122856:29122951,29123069:29123321,29123467:29123558,29123636:29123812,29124195:29124929	18	29117948:29118247,29118343:29118431,29118538:29118643,29118722:29118850,29119064:29119148,29119268:29119377,29119692:29119892,29120188:29120549,29121132:29121215,29121314:29121439,29121524:29121686,29121972:29122130,29122728:29122855,29122952:29123068,29123322:29123466,29123559:29123635,29123813:29124194,29124930:29125037
Siderophore synthesis	Dl35AG000570	chr35.1	A	16062592:16077289	1	Dl35AG000570.mRNA1	16062592:16077289	8	16062592:16063418,16064289:16064375,16064463:16064654,16065107:16065235,16065322:16065408,16066089:16066553,16067036:16067115,16076770:16077289	7	16063419:16064288,16064376:16064462,16064655:16065106,16065236:16065321,16065409:16066088,16066554:16067035,16067116:16076769	8	16062786:16063418,16064289:16064375,16064463:16064654,16065107:16065235,16065322:16065408,16066089:16066553,16067036:16067115,16076770:16077205
Siderophore synthesis	Dl27AG000460	chr27.1	B	17033300:17036831	1	Dl27AG000460.mRNA1	17033300:17036831	4	17033300:17033902,17033994:17034173,17034657:17034925,17035084:17036831	3	17033903:17033993,17034174:17034656,17034926:17035083	4	17033300:17033902,17033994:17034173,17034657:17034925,17035084:17036677
Siderophore synthesis	Dl26AG000280	chr26.1	A	10186900:10190659	1	Dl26AG000280.mRNA1	10186900:10190659	10	10186900:10187169,10187255:10187509,10187610:10187781,10187878:10188105,10188215:10188348,10188419:10188502,10188953:10189243,10189344:10189676,10189765:10189931,10190530:10190659	9	10187170:10187254,10187510:10187609,10187782:10187877,10188106:10188214,10188349:10188418,10188503:10188952,10189244:10189343,10189677:10189764,10189932:10190529	10	10186900:10187169,10187255:10187509,10187610:10187781,10187878:10188105,10188215:10188348,10188419:10188502,10188953:10189243,10189344:10189676,10189765:10189931,10190530:10190659
Siderophore synthesis	Dl25AG000987	chr25.1	C	24442220:24449126	1	Dl25AG000987.mRNA1	24442220:24449126	15	24442220:24442485,24442597:24442753,24442834:24442937,24443059:24443219,24443375:24443688,24443768:24444049,24444149:24444450,24444635:24444725,24444839:24444892,24445051:24445127,24445200:24445359,24445462:24445546,24445641:24445729,24446431:24446551,24448661:24449126	14	24442486:24442596,24442754:24442833,24442938:24443058,24443220:24443374,24443689:24443767,24444050:24444148,24444451:24444634,24444726:24444838,24444893:24445050,24445128:24445199,24445360:24445461,24445547:24445640,24445730:24446430,24446552:24448660	15	24442220:24442485,24442597:24442753,24442834:24442937,24443059:24443219,24443375:24443688,24443768:24444049,24444149:24444450,24444635:24444725,24444839:24444892,24445051:24445127,24445200:24445359,24445462:24445546,24445641:24445729,24446431:24446551,24448661:24448986
Siderophore synthesis	Dl25AG000229	chr25.1	C	9885517:9886714	1	Dl25AG000229.mRNA1	9885517:9886714	3	9885517:9885714,9885803:9885991,9886337:9886714	2	9885715:9885802,9885992:9886336	3	9885517:9885714,9885803:9885991,9886337:9886714
Siderophore synthesis	Dl28AG000531	chr28.1	C	15970257:15971773	1	Dl28AG000531.mRNA1	15970257:15971773	3	15970257:15970901,15970998:15971330,15971441:15971773	2	15970902:15970997,15971331:15971440	3	15970257:15970901,15970998:15971330,15971441:15971773
Siderophore synthesis	Dl16AG001287	chr16.1	A	30938481:30945492	1	Dl16AG001287.mRNA1	30938481:30945492	19	30938481:30938780,30938859:30938947,30939047:30939152,30939232:30939360,30939567:30939651,30939771:30939880,30940206:30940406,30940703:30941064,30941330:30941413,30941514:30941639,30941724:30941886,30942139:30942297,30942807:30942934,30943026:30943145,30943407:30943551,30943643:30943719,30943916:30944326,30945000:30945081,30945373:30945492	18	30938781:30938858,30938948:30939046,30939153:30939231,30939361:30939566,30939652:30939770,30939881:30940205,30940407:30940702,30941065:30941329,30941414:30941513,30941640:30941723,30941887:30942138,30942298:30942806,30942935:30943025,30943146:30943406,30943552:30943642,30943720:30943915,30944327:30944999,30945082:30945372	19	30938481:30938780,30938859:30938947,30939047:30939152,30939232:30939360,30939567:30939651,30939771:30939880,30940206:30940406,30940703:30941064,30941330:30941413,30941514:30941639,30941724:30941886,30942139:30942297,30942807:30942934,30943026:30943145,30943407:30943551,30943643:30943719,30943916:30944326,30945000:30945081,30945373:30945492
Siderophore synthesis	Dl4AG001165	chr4.1	A	25300965:25302113	1	Dl4AG001165.mRNA1	25300965:25302113	4	25300965:25301144,25301169:25301304,25301536:25301615,25301760:25302113	3	25301145:25301168,25301305:25301535,25301616:25301759	4	25300965:25301144,25301169:25301304,25301536:25301615,25301760:25302113
Siderophore synthesis	Dl6AG002203	chr6.1	C	37507613:37512952	1	Dl6AG002203.mRNA1	37507613:37512952	6	37507613:37508192,37508268:37508354,37508679:37508815,37509178:37509229,37509677:37509837,37512717:37512952	5	37508193:37508267,37508355:37508678,37508816:37509177,37509230:37509676,37509838:37512716	6	37507905:37508192,37508268:37508354,37508679:37508815,37509178:37509229,37509677:37509837,37512717:37512879
Siderophore synthesis	Dl4AG000499	chr4.1	A	6473168:6487228	1	Dl4AG000499.mRNA1	6473168:6487228	18	6473168:6473258,6473689:6474052,6474145:6474227,6474301:6474433,6478109:6478228,6478308:6478444,6478684:6478842,6478986:6479148,6483632:6483757,6483843:6483926,6484064:6484431,6484617:6484817,6485098:6485207,6485321:6485405,6485911:6486039,6486126:6486231,6486362:6486450,6486538:6487228	17	6473259:6473688,6474053:6474144,6474228:6474300,6474434:6478108,6478229:6478307,6478445:6478683,6478843:6478985,6479149:6483631,6483758:6483842,6483927:6484063,6484432:6484616,6484818:6485097,6485208:6485320,6485406:6485910,6486040:6486125,6486232:6486361,6486451:6486537	18	6473199:6473258,6473689:6474052,6474145:6474227,6474301:6474433,6478109:6478228,6478308:6478444,6478684:6478842,6478986:6479148,6483632:6483757,6483843:6483926,6484064:6484431,6484617:6484817,6485098:6485207,6485321:6485405,6485911:6486039,6486126:6486231,6486362:6486450,6486538:6486831
Siderophore synthesis	Dl27AG000368	chr27.1	B	15079438:15085254	1	Dl27AG000368.mRNA1	15079438:15085254	18	15079438:15079597,15080128:15080512,15080607:15080689,15080786:15080930,15081488:15081601,15081856:15081980,15082078:15082236,15082341:15082503,15082588:15082713,15082795:15082878,15082955:15083322,15083404:15083604,15083701:15083810,15083903:15083987,15084144:15084272,15084358:15084463,15084596:15084684,15084756:15085254	17	15079598:15080127,15080513:15080606,15080690:15080785,15080931:15081487,15081602:15081855,15081981:15082077,15082237:15082340,15082504:15082587,15082714:15082794,15082879:15082954,15083323:15083403,15083605:15083700,15083811:15083902,15083988:15084143,15084273:15084357,15084464:15084595,15084685:15084755	18	15079523:15079597,15080128:15080512,15080607:15080689,15080786:15080930,15081488:15081601,15081856:15081980,15082078:15082236,15082341:15082503,15082588:15082713,15082795:15082878,15082955:15083322,15083404:15083604,15083701:15083810,15083903:15083987,15084144:15084272,15084358:15084463,15084596:15084684,15084756:15085055
Siderophore synthesis	Dl17AG000194	chr17.1	B	2524133:2531156	1	Dl17AG000194.mRNA1	2524133:2531156	13	2524133:2524213,2524757:2524804,2525115:2525183,2525594:2525894,2525991:2526012,2526203:2526412,2526564:2526624,2527811:2527884,2527975:2528185,2528323:2528560,2529233:2529292,2529370:2529517,2531033:2531156	12	2524214:2524756,2524805:2525114,2525184:2525593,2525895:2525990,2526013:2526202,2526413:2526563,2526625:2527810,2527885:2527974,2528186:2528322,2528561:2529232,2529293:2529369,2529518:2531032	13	2524133:2524213,2524757:2524804,2525115:2525183,2525594:2525894,2525991:2526012,2526203:2526412,2526564:2526624,2527811:2527884,2527975:2528185,2528323:2528560,2529233:2529292,2529370:2529517,2531033:2531156
Siderophore synthesis	Dl1AG001295	chr1.1	A	24719012:24753905	1	Dl1AG001295.mRNA1	24719012:24753905	14	24719012:24719047,24719129:24719233,24719340:24719486,24731331:24731561,24731715:24731850,24745545:24745624,24745713:24745820,24745900:24746050,24746162:24746298,24752243:24752317,24752406:24752700,24753438:24753571,24753678:24753736,24753809:24753905	13	24719048:24719128,24719234:24719339,24719487:24731330,24731562:24731714,24731851:24745544,24745625:24745712,24745821:24745899,24746051:24746161,24746299:24752242,24752318:24752405,24752701:24753437,24753572:24753677,24753737:24753808	14	24719012:24719047,24719129:24719233,24719340:24719486,24731331:24731561,24731715:24731850,24745545:24745624,24745713:24745820,24745900:24746050,24746162:24746298,24752243:24752317,24752406:24752700,24753438:24753571,24753678:24753736,24753809:24753905
Siderophore synthesis	Dl1AG003082	chr1.1	A	60367306:60368020	1	Dl1AG003082.mRNA1	60367306:60368020	4	60367306:60367488,60367564:60367624,60367723:60367790,60367931:60368020	3	60367489:60367563,60367625:60367722,60367791:60367930	4	60367306:60367488,60367564:60367624,60367723:60367790,60367931:60368020
Siderophore synthesis	Dl27AG000438	chr27.1	B	16527902:16533906	1	Dl27AG000438.mRNA1	16527902:16533906	12	16527902:16527918,16528574:16528808,16528946:16529156,16529247:16529320,16531495:16531653,16531793:16531841,16532296:16532443,16532517:16532594,16532770:16532899,16532989:16533185,16533524:16533584,16533710:16533906	11	16527919:16528573,16528809:16528945,16529157:16529246,16529321:16531494,16531654:16531792,16531842:16532295,16532444:16532516,16532595:16532769,16532900:16532988,16533186:16533523,16533585:16533709	12	16527902:16527918,16528574:16528808,16528946:16529156,16529247:16529320,16531495:16531653,16531793:16531841,16532296:16532443,16532517:16532594,16532770:16532899,16532989:16533185,16533524:16533584,16533710:16533880
Siderophore synthesis	Dl14AG001234	chr14.1	B	28282625:28286511	1	Dl14AG001234.mRNA1	28282625:28286511	9	28282625:28282668,28282758:28282844,28282940:28283053,28283141:28283366,28283487:28283666,28283749:28283892,28284096:28284266,28284389:28284619,28286398:28286511	8	28282669:28282757,28282845:28282939,28283054:28283140,28283367:28283486,28283667:28283748,28283893:28284095,28284267:28284388,28284620:28286397	9	28282625:28282668,28282758:28282844,28282940:28283053,28283141:28283366,28283487:28283666,28283749:28283892,28284096:28284266,28284389:28284619,28286398:28286511
Siderophore synthesis	Dl8AG001232	chr8.1	B	20384285:20388800	1	Dl8AG001232.mRNA1	20384285:20388800	9	20384285:20384624,20384722:20384952,20386787:20386957,20387125:20387268,20387371:20387550,20387680:20387905,20387975:20388088,20388225:20388311,20388402:20388800	8	20384625:20384721,20384953:20386786,20386958:20387124,20387269:20387370,20387551:20387679,20387906:20387974,20388089:20388224,20388312:20388401	9	20384436:20384624,20384722:20384952,20386787:20386957,20387125:20387268,20387371:20387550,20387680:20387905,20387975:20388088,20388225:20388311,20388402:20388445
Siderophore synthesis	Dl15AG001017	chr15.1	C	22979169:22984677	1	Dl15AG001017.mRNA1	22979169:22984677	9	22979169:22980603,22980697:22980783,22980876:22980989,22981088:22981313,22981440:22981619,22981729:22981872,22982077:22982247,22982378:22982608,22984383:22984677	8	22980604:22980696,22980784:22980875,22980990:22981087,22981314:22981439,22981620:22981728,22981873:22982076,22982248:22982377,22982609:22984382	9	22980560:22980603,22980697:22980783,22980876:22980989,22981088:22981313,22981440:22981619,22981729:22981872,22982077:22982247,22982378:22982608,22984383:22984616
Siderophore synthesis	Dl9AG001587	chr9.1	C	20874743:20877167	1	Dl9AG001587.mRNA1	20874743:20877167	9	20874743:20874931,20875142:20875402,20875480:20875650,20875769:20875912,20876024:20876203,20876337:20876562,20876650:20876763,20876884:20876970,20877059:20877167	8	20874932:20875141,20875403:20875479,20875651:20875768,20875913:20876023,20876204:20876336,20876563:20876649,20876764:20876883,20876971:20877058	9	20874743:20874931,20875142:20875402,20875480:20875650,20875769:20875912,20876024:20876203,20876337:20876562,20876650:20876763,20876884:20876970,20877059:20877102
Siderophore synthesis	Dl13AG001242	chr13.1	A	28180269:28190227	1	Dl13AG001242.mRNA1	28180269:28190227	9	28180269:28180641,28180735:28180821,28180918:28181031,28181124:28181349,28181493:28181672,28181774:28181917,28182130:28182300,28182431:28182661,28189997:28190227	8	28180642:28180734,28180822:28180917,28181032:28181123,28181350:28181492,28181673:28181773,28181918:28182129,28182301:28182430,28182662:28189996	9	28180598:28180641,28180735:28180821,28180918:28181031,28181124:28181349,28181493:28181672,28181774:28181917,28182130:28182300,28182431:28182661,28189997:28190227
Siderophore synthesis	Dl9AG000776	chr9.1	C	10644465:10647520	1	Dl9AG000776.mRNA1	10644465:10647520	9	10644465:10644722,10645062:10645292,10645381:10645551,10645887:10646030,10646146:10646325,10646439:10646664,10646857:10646970,10647049:10647135,10647216:10647520	8	10644723:10645061,10645293:10645380,10645552:10645886,10646031:10646145,10646326:10646438,10646665:10646856,10646971:10647048,10647136:10647215	9	10644474:10644722,10645062:10645292,10645381:10645551,10645887:10646030,10646146:10646325,10646439:10646664,10646857:10646970,10647049:10647135,10647216:10647259
Siderophore synthesis	Dl14AG000135	chr14.1	B	1613602:1617039	1	Dl14AG000135.mRNA1	1613602:1617039	4	1613602:1614049,1614281:1614712,1615132:1615669,1615901:1617039	3	1614050:1614280,1614713:1615131,1615670:1615900	3	1613654:1614049,1614281:1614712,1615132:1615668
Siderophore synthesis	Dl7AG001997	chr7.1	A	39945428:39963968	1	Dl7AG001997.mRNA1	39945428:39963968	10	39945428:39945837,39945961:39946194,39946300:39946380,39946626:39946723,39946847:39946999,39961728:39961783,39961871:39962030,39962516:39962746,39962894:39963002,39963615:39963968	9	39945838:39945960,39946195:39946299,39946381:39946625,39946724:39946846,39947000:39961727,39961784:39961870,39962031:39962515,39962747:39962893,39963003:39963614	10	39945693:39945837,39945961:39946194,39946300:39946380,39946626:39946723,39946847:39946999,39961728:39961783,39961871:39962030,39962516:39962746,39962894:39963002,39963615:39963763
Siderophore synthesis	Dl7AG001237	chr7.1	A	18398612:18405933	1	Dl7AG001237.mRNA1	18398612:18405933	9	18398612:18398794,18399039:18399164,18399239:18399420,18404632:18404773,18404879:18405058,18405184:18405409,18405499:18405612,18405714:18405800,18405890:18405933	8	18398795:18399038,18399165:18399238,18399421:18404631,18404774:18404878,18405059:18405183,18405410:18405498,18405613:18405713,18405801:18405889	9	18398612:18398794,18399039:18399164,18399239:18399420,18404632:18404773,18404879:18405058,18405184:18405409,18405499:18405612,18405714:18405800,18405890:18405933
Siderophore synthesis	Dl7AG000357	chr7.1	A	4606548:4609752	1	Dl7AG000357.mRNA1	4606548:4609752	8	4606548:4606827,4607217:4607447,4607536:4607706,4608085:4608228,4608343:4608522,4608644:4609179,4609265:4609351,4609434:4609752	7	4606828:4607216,4607448:4607535,4607707:4608084,4608229:4608342,4608523:4608643,4609180:4609264,4609352:4609433	6	4606576:4606827,4607217:4607447,4607536:4607706,4608085:4608228,4608343:4608522,4608644:4608889
Siderophore synthesis	Dl23AG000523	chr23.1	A	10627060:10641799	1	Dl23AG000523.mRNA1	10627060:10641799	19	10627060:10627179,10627953:10628080,10628189:10628273,10628422:10628494,10628852:10628949,10629205:10629297,10637234:10637307,10637733:10637771,10637957:10638045,10638129:10638205,10638300:10638374,10638937:10638984,10639111:10639194,10640133:10640220,10640296:10640374,10640460:10640550,10640652:10640730,10641227:10641342,10641437:10641799	18	10627180:10627952,10628081:10628188,10628274:10628421,10628495:10628851,10628950:10629204,10629298:10637233,10637308:10637732,10637772:10637956,10638046:10638128,10638206:10638299,10638375:10638936,10638985:10639110,10639195:10640132,10640221:10640295,10640375:10640459,10640551:10640651,10640731:10641226,10641343:10641436	19	10627138:10627179,10627953:10628080,10628189:10628273,10628422:10628494,10628852:10628949,10629205:10629297,10637234:10637307,10637733:10637771,10637957:10638045,10638129:10638205,10638300:10638374,10638937:10638984,10639111:10639194,10640133:10640220,10640296:10640374,10640460:10640550,10640652:10640730,10641227:10641342,10641437:10641511
Siderophore synthesis	Dl10AG001988	chr10.1	A	49050887:49057578	1	Dl10AG001988.mRNA1	49050887:49057578	19	49050887:49051007,49052277:49052407,49052538:49052622,49052713:49052785,49052939:49053036,49053257:49053349,49053869:49053942,49054144:49054182,49054338:49054426,49054503:49054579,49054659:49054733,49055050:49055097,49055201:49055284,49055372:49055459,49056307:49056385,49056473:49056563,49056645:49056723,49056973:49057088,49057185:49057578	18	49051008:49052276,49052408:49052537,49052623:49052712,49052786:49052938,49053037:49053256,49053350:49053868,49053943:49054143,49054183:49054337,49054427:49054502,49054580:49054658,49054734:49055049,49055098:49055200,49055285:49055371,49055460:49056306,49056386:49056472,49056564:49056644,49056724:49056972,49057089:49057184	19	49050966:49051007,49052277:49052407,49052538:49052622,49052713:49052785,49052939:49053036,49053257:49053349,49053869:49053942,49054144:49054182,49054338:49054426,49054503:49054579,49054659:49054733,49055050:49055097,49055201:49055284,49055372:49055459,49056307:49056385,49056473:49056563,49056645:49056723,49056973:49057088,49057185:49057259
Siderophore synthesis	Dl12AG001675	chr12.1	C	36593558:36613810	1	Dl12AG001675.mRNA1	36593558:36613810	25	36593558:36593749,36594300:36594459,36594698:36594867,36594946:36595168,36595453:36595584,36607551:36607652,36608416:36608495,36609337:36609467,36609597:36609681,36609833:36609905,36610065:36610162,36610301:36610393,36611170:36611243,36611444:36611482,36611631:36611719,36611795:36611871,36611964:36612038,36612363:36612410,36612514:36612597,36612677:36612764,36612871:36612949,36613039:36613129,366…	24	36593750:36594299,36594460:36594697,36594868:36594945,36595169:36595452,36595585:36607550,36607653:36608415,36608496:36609336,36609468:36609596,36609682:36609832,36609906:36610064,36610163:36610300,36610394:36611169,36611244:36611443,36611483:36611630,36611720:36611794,36611872:36611963,36612039:36612362,36612411:36612513,36612598:36612676,36612765:36612870,36612950:36613038,36613130:36613206,366…	25	36593558:36593749,36594300:36594459,36594698:36594867,36594946:36595168,36595453:36595584,36607551:36607652,36608416:36608495,36609337:36609467,36609597:36609681,36609833:36609905,36610065:36610162,36610301:36610393,36611170:36611243,36611444:36611482,36611631:36611719,36611795:36611871,36611964:36612038,36612363:36612410,36612514:36612597,36612677:36612764,36612871:36612949,36613039:36613129,366…
Siderophore synthesis	Dl25AG000833	chr25.1	C	22290503:22293462	1	Dl25AG000833.mRNA1	22290503:22293462	3	22290503:22290715,22291460:22291633,22292091:22293462	2	22290716:22291459,22291634:22292090	3	22290539:22290715,22291460:22291633,22292091:22293158
Siderophore synthesis	Dl23AG001682	chr23.1	A	40254454:40257456	1	Dl23AG001682.mRNA1	40254454:40257456	3	40254454:40254670,40255500:40255673,40256107:40257456	2	40254671:40255499,40255674:40256106	3	40254488:40254670,40255500:40255673,40256107:40257174
Siderophore synthesis	Dl19AG000655	chr19.1	A	15795077:15817835	1	Dl19AG000655.mRNA1	15795077:15817835	13	15795077:15795157,15795543:15795708,15797070:15797142,15797261:15797491,15798343:15798506,15798773:15798913,15799702:15799761,15800489:15800653,15800792:15800848,15809660:15809724,15816915:15817038,15817180:15817317,15817412:15817835	12	15795158:15795542,15795709:15797069,15797143:15797260,15797492:15798342,15798507:15798772,15798914:15799701,15799762:15800488,15800654:15800791,15800849:15809659,15809725:15816914,15817039:15817179,15817318:15817411	13	15795156:15795157,15795543:15795708,15797070:15797142,15797261:15797491,15798343:15798506,15798773:15798913,15799702:15799761,15800489:15800653,15800792:15800848,15809660:15809724,15816915:15817038,15817180:15817317,15817412:15817534
Siderophore synthesis	Dl28AG001297	chr28.1	C	27210862:27212394	1	Dl28AG001297.mRNA1	27210862:27212394	1	27210862:27212394	0		1	27210862:27212394
Siderophore synthesis	Dl26AG001539	chr26.1	A	38613908:38615458	1	Dl26AG001539.mRNA1	38613908:38615458	1	38613908:38615458	0		1	38613908:38615458
Siderophore synthesis	Dl29AG000508	chr29.1	A	16005065:16006824	1	Dl29AG000508.mRNA1	16005065:16006824	1	16005065:16006824	0		1	16005297:16006784
Siderophore synthesis	Dl29AG000511	chr29.1	A	16155522:16157226	1	Dl29AG000511.mRNA1	16155522:16157226	1	16155522:16157226	0		1	16155739:16157226
Siderophore synthesis	Dl29AG000512	chr29.1	A	16197167:16198847	1	Dl29AG000512.mRNA1	16197167:16198847	1	16197167:16198847	0		1	16197167:16198654
Siderophore synthesis	Dl1AG002440	chr1.1	A	50636346:50637957	1	Dl1AG002440.mRNA1	50636346:50637957	1	50636346:50637957	0		1	50636346:50637956
Siderophore synthesis	Dl13AG001397	chr13.1	A	30136477:30138118	1	Dl13AG001397.mRNA1	30136477:30138118	1	30136477:30138118	0		1	30136496:30138118
Siderophore synthesis	Dl14AG001397	chr14.1	B	30632279:30634056	1	Dl14AG001397.mRNA1	30632279:30634056	1	30632279:30634056	0		1	30632428:30634056
Siderophore synthesis	Dl29AG000509	chr29.1	A	16040371:16045509	1	Dl29AG000509.mRNA1	16040371:16045509	4	16040371:16040836,16041429:16041532,16042925:16043029,16044601:16045509	3	16040837:16041428,16041533:16042924,16043030:16044600	4	16040371:16040836,16041429:16041532,16042925:16043029,16044601:16045509
Siderophore synthesis	Dl9AG001489	chr9.1	C	19462997:19467149	1	Dl9AG001489.mRNA1	19462997:19467149	8	19462997:19463389,19464104:19464293,19464401:19464534,19464673:19464792,19465843:19465938,19466038:19466190,19466272:19466349,19466635:19467149	7	19463390:19464103,19464294:19464400,19464535:19464672,19464793:19465842,19465939:19466037,19466191:19466271,19466350:19466634	8	19462997:19463389,19464104:19464293,19464401:19464534,19464673:19464792,19465843:19465938,19466038:19466190,19466272:19466349,19466635:19466874
Siderophore synthesis	Dl22AG000235	chr22.1	C	8266884:8270249	1	Dl22AG000235.mRNA1	8266884:8270249	4	8266884:8267429,8267509:8267588,8269205:8269398,8269429:8270249	3	8267430:8267508,8267589:8269204,8269399:8269428	4	8266884:8267429,8267509:8267588,8269205:8269398,8269429:8270249
Siderophore synthesis	Dl1AG000328	chr1.1	A	5067099:5067951	1	Dl1AG000328.mRNA1	5067099:5067951	3	5067099:5067356,5067519:5067582,5067740:5067951	2	5067357:5067518,5067583:5067739	3	5067099:5067356,5067519:5067582,5067740:5067951
Siderophore synthesis	Dl12AG000473	chr12.1	C	17884933:17885424	1	Dl12AG000473.mRNA1	17884933:17885424	2	17884933:17885194,17885401:17885424	1	17885195:17885400	2	17884933:17885194,17885401:17885424
Siderophore synthesis	Dl9AG002228	chr9.1	C	39174888:39175472	1	Dl9AG002228.mRNA1	39174888:39175472	1	39174888:39175472	0		1	39174888:39175472
Siderophore synthesis	Dl29AG000660	chr29.1	A	19333293:19336522	1	Dl29AG000660.mRNA1	19333293:19336522	5	19333293:19333346,19334165:19334491,19334748:19334899,19335421:19335717,19336072:19336522	4	19333347:19334164,19334492:19334747,19334900:19335420,19335718:19336071	5	19333293:19333346,19334165:19334491,19334748:19334899,19335421:19335717,19336072:19336522
Siderophore synthesis	Dl5AG000877	chr5.1	B	17566092:17578784	1	Dl5AG000877.mRNA1	17566092:17578784	8	17566092:17566627,17569202:17569376,17569831:17569980,17575992:17576153,17576297:17576482,17578020:17578142,17578207:17578296,17578481:17578784	7	17566628:17569201,17569377:17569830,17569981:17575991,17576154:17576296,17576483:17578019,17578143:17578206,17578297:17578480	8	17566134:17566627,17569202:17569376,17569831:17569980,17575992:17576153,17576297:17576482,17578020:17578142,17578207:17578296,17578481:17578567
Siderophore synthesis	Dl25AG001252	chr25.1	C	27431179:27436106	1	Dl25AG001252.mRNA1	27431179:27436106	8	27431179:27431767,27433147:27433321,27433789:27433938,27434423:27434584,27434710:27434895,27435236:27435358,27435459:27435548,27435762:27436106	7	27431768:27433146,27433322:27433788,27433939:27434422,27434585:27434709,27434896:27435235,27435359:27435458,27435549:27435761	8	27431262:27431767,27433147:27433321,27433789:27433938,27434423:27434584,27434710:27434895,27435236:27435358,27435459:27435548,27435762:27435848
Iron gene regulation	Dl25AG001071	chr25.1	C	25425165:25428296	1	Dl25AG001071.mRNA1	25425165:25428296	5	25425165:25425754,25426309:25426494,25427577:25427672,25427775:25427878,25428257:25428296	4	25425755:25426308,25426495:25427576,25427673:25427774,25427879:25428256	5	25425236:25425754,25426309:25426494,25427577:25427672,25427775:25427878,25428257:25428296

## Sheet: Table S2
Supplementary Table S2. Transcription Factor Binding Sites (TFBS) in the Promoters of IMG Genes.
Gene ID	Family	Start	Stop	Strand	Score	P-value	Q-value	Matched Sequence
Dl31AG000033	BBR-BPC	472	495	-	43.3485	3.41e-15	4.81e-11	GAGAGAGAGAGAGAGAGAGAGAGA
Dl31AG000033	BBR-BPC	474	497	-	43.3485	3.41e-15	4.81e-11	GAGAGAGAGAGAGAGAGAGAGAGA
Dl31AG000033	BBR-BPC	476	499	-	43.3485	3.41e-15	4.81e-11	GAGAGAGAGAGAGAGAGAGAGAGA
Dl31AG000033	BBR-BPC	478	501	-	43.3485	3.41e-15	4.81e-11	GAGAGAGAGAGAGAGAGAGAGAGA
Dl31AG000033	BBR-BPC	480	503	-	43.3485	3.41e-15	4.81e-11	GAGAGAGAGAGAGAGAGAGAGAGA
Dl31AG000033	BBR-BPC	482	505	-	43.3485	3.41e-15	4.81e-11	GAGAGAGAGAGAGAGAGAGAGAGA
Dl31AG000033	BBR-BPC	484	507	-	43.3485	3.41e-15	4.81e-11	GAGAGAGAGAGAGAGAGAGAGAGA
Dl31AG000033	BBR-BPC	486	509	-	43.3485	3.41e-15	4.81e-11	GAGAGAGAGAGAGAGAGAGAGAGA
Dl31AG000033	BBR-BPC	488	511	-	43.3485	3.41e-15	4.81e-11	GAGAGAGAGAGAGAGAGAGAGAGA
Dl14AG000526	BBR-BPC	1270	1293	-	43.3485	3.41e-15	4.81e-11	GAGAGAGAGAGAGAGAGAGAGAGA
Dl14AG000526	BBR-BPC	1272	1295	-	43.3485	3.41e-15	4.81e-11	GAGAGAGAGAGAGAGAGAGAGAGA
Dl14AG000526	BBR-BPC	1274	1297	-	43.3485	3.41e-15	4.81e-11	GAGAGAGAGAGAGAGAGAGAGAGA
Dl14AG000526	BBR-BPC	1276	1299	-	43.3485	3.41e-15	4.81e-11	GAGAGAGAGAGAGAGAGAGAGAGA
Dl14AG001234	BBR-BPC	1321	1344	+	43.3485	3.41e-15	4.81e-11	GAGAGAGAGAGAGAGAGAGAGAGA
Dl14AG001234	BBR-BPC	1323	1346	+	43.3485	3.41e-15	4.81e-11	GAGAGAGAGAGAGAGAGAGAGAGA
Dl14AG001234	BBR-BPC	1325	1348	+	43.3485	3.41e-15	4.81e-11	GAGAGAGAGAGAGAGAGAGAGAGA
Dl14AG001234	BBR-BPC	1327	1350	+	43.3485	3.41e-15	4.81e-11	GAGAGAGAGAGAGAGAGAGAGAGA
Dl14AG001234	BBR-BPC	1329	1352	+	43.3485	3.41e-15	4.81e-11	GAGAGAGAGAGAGAGAGAGAGAGA
Dl14AG001234	BBR-BPC	1331	1354	+	43.3485	3.41e-15	4.81e-11	GAGAGAGAGAGAGAGAGAGAGAGA
Dl14AG001234	BBR-BPC	1333	1356	+	43.3485	3.41e-15	4.81e-11	GAGAGAGAGAGAGAGAGAGAGAGA
Dl14AG001234	BBR-BPC	1335	1358	+	43.3485	3.41e-15	4.81e-11	GAGAGAGAGAGAGAGAGAGAGAGA
Dl14AG001234	BBR-BPC	1337	1360	+	43.3485	3.41e-15	4.81e-11	GAGAGAGAGAGAGAGAGAGAGAGA
Dl14AG001234	BBR-BPC	1339	1362	+	43.3485	3.41e-15	4.81e-11	GAGAGAGAGAGAGAGAGAGAGAGA
Dl14AG001234	BBR-BPC	1341	1364	+	43.3485	3.41e-15	4.81e-11	GAGAGAGAGAGAGAGAGAGAGAGA
Dl14AG001234	BBR-BPC	1343	1366	+	43.3485	3.41e-15	4.81e-11	GAGAGAGAGAGAGAGAGAGAGAGA
Dl14AG001234	BBR-BPC	1345	1368	+	43.3485	3.41e-15	4.81e-11	GAGAGAGAGAGAGAGAGAGAGAGA
Dl14AG001234	BBR-BPC	1347	1370	+	43.3485	3.41e-15	4.81e-11	GAGAGAGAGAGAGAGAGAGAGAGA
Dl14AG001234	BBR-BPC	1349	1372	+	43.3485	3.41e-15	4.81e-11	GAGAGAGAGAGAGAGAGAGAGAGA
Dl16AG001287	BBR-BPC	1398	1421	+	43.3485	3.41e-15	4.81e-11	GAGAGAGAGAGAGAGAGAGAGAGA
Dl16AG001287	BBR-BPC	1400	1423	+	43.3485	3.41e-15	4.81e-11	GAGAGAGAGAGAGAGAGAGAGAGA
Dl16AG001287	BBR-BPC	1402	1425	+	43.3485	3.41e-15	4.81e-11	GAGAGAGAGAGAGAGAGAGAGAGA
Dl16AG001287	BBR-BPC	1404	1427	+	43.3485	3.41e-15	4.81e-11	GAGAGAGAGAGAGAGAGAGAGAGA
Dl16AG001287	BBR-BPC	1406	1429	+	43.3485	3.41e-15	4.81e-11	GAGAGAGAGAGAGAGAGAGAGAGA
Dl16AG001287	BBR-BPC	1408	1431	+	43.3485	3.41e-15	4.81e-11	GAGAGAGAGAGAGAGAGAGAGAGA
Dl16AG001287	BBR-BPC	1410	1433	+	43.3485	3.41e-15	4.81e-11	GAGAGAGAGAGAGAGAGAGAGAGA
Dl16AG001287	BBR-BPC	1412	1435	+	43.3485	3.41e-15	4.81e-11	GAGAGAGAGAGAGAGAGAGAGAGA
Dl16AG001287	BBR-BPC	1414	1437	+	43.3485	3.41e-15	4.81e-11	GAGAGAGAGAGAGAGAGAGAGAGA
Dl16AG001287	BBR-BPC	1416	1439	+	43.3485	3.41e-15	4.81e-11	GAGAGAGAGAGAGAGAGAGAGAGA
Dl16AG001287	BBR-BPC	1418	1441	+	43.3485	3.41e-15	4.81e-11	GAGAGAGAGAGAGAGAGAGAGAGA
Dl16AG001287	BBR-BPC	1420	1443	+	43.3485	3.41e-15	4.81e-11	GAGAGAGAGAGAGAGAGAGAGAGA
Dl16AG001287	BBR-BPC	1422	1445	+	43.3485	3.41e-15	4.81e-11	GAGAGAGAGAGAGAGAGAGAGAGA
Dl16AG001287	BBR-BPC	1424	1447	+	43.3485	3.41e-15	4.81e-11	GAGAGAGAGAGAGAGAGAGAGAGA
Dl16AG001287	BBR-BPC	1426	1449	+	43.3485	3.41e-15	4.81e-11	GAGAGAGAGAGAGAGAGAGAGAGA
Dl16AG001287	BBR-BPC	1428	1451	+	43.3485	3.41e-15	4.81e-11	GAGAGAGAGAGAGAGAGAGAGAGA
Dl16AG001287	BBR-BPC	1430	1453	+	43.3485	3.41e-15	4.81e-11	GAGAGAGAGAGAGAGAGAGAGAGA
Dl16AG001287	BBR-BPC	1432	1455	+	43.3485	3.41e-15	4.81e-11	GAGAGAGAGAGAGAGAGAGAGAGA
Dl16AG001287	BBR-BPC	1434	1457	+	43.3485	3.41e-15	4.81e-11	GAGAGAGAGAGAGAGAGAGAGAGA
Dl16AG001287	BBR-BPC	1436	1459	+	43.3485	3.41e-15	4.81e-11	GAGAGAGAGAGAGAGAGAGAGAGA
Dl13AG000037	BBR-BPC	1422	1445	-	43.3485	3.41e-15	4.81e-11	GAGAGAGAGAGAGAGAGAGAGAGA
Dl9AG000474	BBR-BPC	1442	1465	-	43.3485	3.41e-15	4.81e-11	GAGAGAGAGAGAGAGAGAGAGAGA
Dl9AG000474	BBR-BPC	1444	1467	-	43.3485	3.41e-15	4.81e-11	GAGAGAGAGAGAGAGAGAGAGAGA
Dl9AG000474	BBR-BPC	1446	1469	-	43.3485	3.41e-15	4.81e-11	GAGAGAGAGAGAGAGAGAGAGAGA
Dl13AG001242	BBR-BPC	1470	1493	+	43.3485	3.41e-15	4.81e-11	GAGAGAGAGAGAGAGAGAGAGAGA
Dl9AG000474	BBR-BPC	1448	1471	-	43.3485	3.41e-15	4.81e-11	GAGAGAGAGAGAGAGAGAGAGAGA
Dl13AG001242	BBR-BPC	1472	1495	+	43.3485	3.41e-15	4.81e-11	GAGAGAGAGAGAGAGAGAGAGAGA
Dl9AG000474	BBR-BPC	1450	1473	-	43.3485	3.41e-15	4.81e-11	GAGAGAGAGAGAGAGAGAGAGAGA
Dl9AG000474	BBR-BPC	1452	1475	-	43.3485	3.41e-15	4.81e-11	GAGAGAGAGAGAGAGAGAGAGAGA
Dl9AG000474	BBR-BPC	1454	1477	-	43.3485	3.41e-15	4.81e-11	GAGAGAGAGAGAGAGAGAGAGAGA
Dl9AG000474	BBR-BPC	1456	1479	-	43.3485	3.41e-15	4.81e-11	GAGAGAGAGAGAGAGAGAGAGAGA
Dl9AG000474	BBR-BPC	1458	1481	-	43.3485	3.41e-15	4.81e-11	GAGAGAGAGAGAGAGAGAGAGAGA
Dl22AG000851	BBR-BPC	45	68	+	40.8182	7.24e-15	9.43e-11	AAGAGAGAGAGAGAGAGAGAGAGA
Dl31AG000033	BBR-BPC	490	513	-	40.8182	7.24e-15	9.43e-11	AAGAGAGAGAGAGAGAGAGAGAGA
Dl16AG001287	BBR-BPC	1396	1419	+	40.8182	7.24e-15	9.43e-11	AAGAGAGAGAGAGAGAGAGAGAGA
Dl13AG000037	BBR-BPC	1424	1447	-	40.8182	7.24e-15	9.43e-11	AAGAGAGAGAGAGAGAGAGAGAGA
Dl9AG000474	BBR-BPC	1460	1483	-	40.8182	7.24e-15	9.43e-11	AAGAGAGAGAGAGAGAGAGAGAGA
Dl22AG000851	BBR-BPC	47	70	+	40.1818	3.17e-14	4e-10	GAGAGAGAGAGAGAGAGAGAGAGG
Dl16AG001287	BBR-BPC	1438	1461	+	40.1818	3.17e-14	4e-10	GAGAGAGAGAGAGAGAGAGAGAGG
Dl12AG000326	BBR-BPC	1456	1479	-	39.8333	5.56e-14	6.93e-10	GAGAGAGAGAGAGAGAGAGAGAGT
Dl24AG001563	BBR-BPC	1476	1499	+	39.4697	7.66e-14	9.4e-10	GGGAGAGAGAGAGAGAGAGAGAGA
Dl14AG000526	BBR-BPC	1268	1291	-	39.2121	8.35e-14	9.95e-10	GAGAGAGAGAGAGAGAGAGAGAGC
Dl13AG000037	BBR-BPC	1420	1443	-	39.2121	8.35e-14	9.95e-10	GAGAGAGAGAGAGAGAGAGAGAGC
Dl12AG000326	BBR-BPC	1458	1481	-	38.9545	9.41e-14	1.11e-09	GTGAGAGAGAGAGAGAGAGAGAGA
Dl14AG001234	BBR-BPC	1319	1342	+	38.803	1.12e-13	1.28e-09	CAGAGAGAGAGAGAGAGAGAGAGA
Dl13AG001242	BBR-BPC	1468	1491	+	38.803	1.12e-13	1.28e-09	CAGAGAGAGAGAGAGAGAGAGAGA
Dl13AG000037	BBR-BPC	1418	1441	-	38.6212	1.29e-13	1.45e-09	GAGAGAGAGAGAGAGAGAGAGCGA
Dl13AG000037	BBR-BPC	1416	1439	-	38.2121	1.61e-13	1.79e-09	GAGAGAGAGAGAGAGAGAGCGAGA
Dl22AG000851	BBR-BPC	47	67	-	38.4605	2.07e-13	2.33e-09	CTCTCTCTCTCTCTCTCTCTC
Dl22AG000851	BBR-BPC	49	69	-	38.4605	2.07e-13	2.33e-09	CTCTCTCTCTCTCTCTCTCTC
Dl31AG000033	BBR-BPC	473	493	+	38.4605	2.07e-13	2.33e-09	CTCTCTCTCTCTCTCTCTCTC
Dl31AG000033	BBR-BPC	475	495	+	38.4605	2.07e-13	2.33e-09	CTCTCTCTCTCTCTCTCTCTC
Dl31AG000033	BBR-BPC	477	497	+	38.4605	2.07e-13	2.33e-09	CTCTCTCTCTCTCTCTCTCTC
Dl31AG000033	BBR-BPC	479	499	+	38.4605	2.07e-13	2.33e-09	CTCTCTCTCTCTCTCTCTCTC
Dl31AG000033	BBR-BPC	481	501	+	38.4605	2.07e-13	2.33e-09	CTCTCTCTCTCTCTCTCTCTC
Dl31AG000033	BBR-BPC	483	503	+	38.4605	2.07e-13	2.33e-09	CTCTCTCTCTCTCTCTCTCTC
Dl31AG000033	BBR-BPC	485	505	+	38.4605	2.07e-13	2.33e-09	CTCTCTCTCTCTCTCTCTCTC
Dl31AG000033	BBR-BPC	487	507	+	38.4605	2.07e-13	2.33e-09	CTCTCTCTCTCTCTCTCTCTC
Dl31AG000033	BBR-BPC	489	509	+	38.4605	2.07e-13	2.33e-09	CTCTCTCTCTCTCTCTCTCTC
Dl31AG000033	BBR-BPC	491	511	+	38.4605	2.07e-13	2.33e-09	CTCTCTCTCTCTCTCTCTCTC
Dl14AG000526	BBR-BPC	1269	1289	+	38.4605	2.07e-13	2.33e-09	CTCTCTCTCTCTCTCTCTCTC
Dl14AG000526	BBR-BPC	1271	1291	+	38.4605	2.07e-13	2.33e-09	CTCTCTCTCTCTCTCTCTCTC
Dl14AG000526	BBR-BPC	1273	1293	+	38.4605	2.07e-13	2.33e-09	CTCTCTCTCTCTCTCTCTCTC
Dl14AG000526	BBR-BPC	1275	1295	+	38.4605	2.07e-13	2.33e-09	CTCTCTCTCTCTCTCTCTCTC
Dl14AG000526	BBR-BPC	1277	1297	+	38.4605	2.07e-13	2.33e-09	CTCTCTCTCTCTCTCTCTCTC
Dl14AG000526	BBR-BPC	1279	1299	+	38.4605	2.07e-13	2.33e-09	CTCTCTCTCTCTCTCTCTCTC
Dl14AG001234	BBR-BPC	1321	1341	-	38.4605	2.07e-13	2.33e-09	CTCTCTCTCTCTCTCTCTCTC
Dl14AG001234	BBR-BPC	1323	1343	-	38.4605	2.07e-13	2.33e-09	CTCTCTCTCTCTCTCTCTCTC
Dl14AG001234	BBR-BPC	1325	1345	-	38.4605	2.07e-13	2.33e-09	CTCTCTCTCTCTCTCTCTCTC
Dl14AG001234	BBR-BPC	1327	1347	-	38.4605	2.07e-13	2.33e-09	CTCTCTCTCTCTCTCTCTCTC
Dl14AG001234	BBR-BPC	1329	1349	-	38.4605	2.07e-13	2.33e-09	CTCTCTCTCTCTCTCTCTCTC
Dl14AG001234	BBR-BPC	1331	1351	-	38.4605	2.07e-13	2.33e-09	CTCTCTCTCTCTCTCTCTCTC
Dl14AG001234	BBR-BPC	1333	1353	-	38.4605	2.07e-13	2.33e-09	CTCTCTCTCTCTCTCTCTCTC
Dl14AG001234	BBR-BPC	1335	1355	-	38.4605	2.07e-13	2.33e-09	CTCTCTCTCTCTCTCTCTCTC
Dl14AG001234	BBR-BPC	1337	1357	-	38.4605	2.07e-13	2.33e-09	CTCTCTCTCTCTCTCTCTCTC
Dl14AG001234	BBR-BPC	1339	1359	-	38.4605	2.07e-13	2.33e-09	CTCTCTCTCTCTCTCTCTCTC
Dl14AG001234	BBR-BPC	1341	1361	-	38.4605	2.07e-13	2.33e-09	CTCTCTCTCTCTCTCTCTCTC
Dl14AG001234	BBR-BPC	1343	1363	-	38.4605	2.07e-13	2.33e-09	CTCTCTCTCTCTCTCTCTCTC
Dl14AG001234	BBR-BPC	1345	1365	-	38.4605	2.07e-13	2.33e-09	CTCTCTCTCTCTCTCTCTCTC
Dl14AG001234	BBR-BPC	1347	1367	-	38.4605	2.07e-13	2.33e-09	CTCTCTCTCTCTCTCTCTCTC
Dl14AG001234	BBR-BPC	1349	1369	-	38.4605	2.07e-13	2.33e-09	CTCTCTCTCTCTCTCTCTCTC
Dl14AG001234	BBR-BPC	1351	1371	-	38.4605	2.07e-13	2.33e-09	CTCTCTCTCTCTCTCTCTCTC
Dl16AG001287	BBR-BPC	1398	1418	-	38.4605	2.07e-13	2.33e-09	CTCTCTCTCTCTCTCTCTCTC
Dl16AG001287	BBR-BPC	1400	1420	-	38.4605	2.07e-13	2.33e-09	CTCTCTCTCTCTCTCTCTCTC
Dl13AG000037	BBR-BPC	1421	1441	+	38.4605	2.07e-13	2.33e-09	CTCTCTCTCTCTCTCTCTCTC
Dl16AG001287	BBR-BPC	1402	1422	-	38.4605	2.07e-13	2.33e-09	CTCTCTCTCTCTCTCTCTCTC
Dl13AG000037	BBR-BPC	1423	1443	+	38.4605	2.07e-13	2.33e-09	CTCTCTCTCTCTCTCTCTCTC
Dl16AG001287	BBR-BPC	1404	1424	-	38.4605	2.07e-13	2.33e-09	CTCTCTCTCTCTCTCTCTCTC
Dl13AG000037	BBR-BPC	1425	1445	+	38.4605	2.07e-13	2.33e-09	CTCTCTCTCTCTCTCTCTCTC
Dl16AG001287	BBR-BPC	1406	1426	-	38.4605	2.07e-13	2.33e-09	CTCTCTCTCTCTCTCTCTCTC
Dl16AG001287	BBR-BPC	1408	1428	-	38.4605	2.07e-13	2.33e-09	CTCTCTCTCTCTCTCTCTCTC
Dl16AG001287	BBR-BPC	1410	1430	-	38.4605	2.07e-13	2.33e-09	CTCTCTCTCTCTCTCTCTCTC
Dl16AG001287	BBR-BPC	1412	1432	-	38.4605	2.07e-13	2.33e-09	CTCTCTCTCTCTCTCTCTCTC
Dl16AG001287	BBR-BPC	1414	1434	-	38.4605	2.07e-13	2.33e-09	CTCTCTCTCTCTCTCTCTCTC
Dl16AG001287	BBR-BPC	1416	1436	-	38.4605	2.07e-13	2.33e-09	CTCTCTCTCTCTCTCTCTCTC
Dl16AG001287	BBR-BPC	1418	1438	-	38.4605	2.07e-13	2.33e-09	CTCTCTCTCTCTCTCTCTCTC
Dl16AG001287	BBR-BPC	1420	1440	-	38.4605	2.07e-13	2.33e-09	CTCTCTCTCTCTCTCTCTCTC
Dl16AG001287	BBR-BPC	1422	1442	-	38.4605	2.07e-13	2.33e-09	CTCTCTCTCTCTCTCTCTCTC
Dl9AG000474	BBR-BPC	1443	1463	+	38.4605	2.07e-13	2.33e-09	CTCTCTCTCTCTCTCTCTCTC
Dl16AG001287	BBR-BPC	1424	1444	-	38.4605	2.07e-13	2.33e-09	CTCTCTCTCTCTCTCTCTCTC
Dl9AG000474	BBR-BPC	1445	1465	+	38.4605	2.07e-13	2.33e-09	CTCTCTCTCTCTCTCTCTCTC
Dl16AG001287	BBR-BPC	1426	1446	-	38.4605	2.07e-13	2.33e-09	CTCTCTCTCTCTCTCTCTCTC
Dl9AG000474	BBR-BPC	1447	1467	+	38.4605	2.07e-13	2.33e-09	CTCTCTCTCTCTCTCTCTCTC
Dl16AG001287	BBR-BPC	1428	1448	-	38.4605	2.07e-13	2.33e-09	CTCTCTCTCTCTCTCTCTCTC
Dl9AG000474	BBR-BPC	1449	1469	+	38.4605	2.07e-13	2.33e-09	CTCTCTCTCTCTCTCTCTCTC
Dl16AG001287	BBR-BPC	1430	1450	-	38.4605	2.07e-13	2.33e-09	CTCTCTCTCTCTCTCTCTCTC
Dl9AG000474	BBR-BPC	1451	1471	+	38.4605	2.07e-13	2.33e-09	CTCTCTCTCTCTCTCTCTCTC
Dl16AG001287	BBR-BPC	1432	1452	-	38.4605	2.07e-13	2.33e-09	CTCTCTCTCTCTCTCTCTCTC
Dl9AG000474	BBR-BPC	1453	1473	+	38.4605	2.07e-13	2.33e-09	CTCTCTCTCTCTCTCTCTCTC
Dl16AG001287	BBR-BPC	1434	1454	-	38.4605	2.07e-13	2.33e-09	CTCTCTCTCTCTCTCTCTCTC
Dl9AG000474	BBR-BPC	1455	1475	+	38.4605	2.07e-13	2.33e-09	CTCTCTCTCTCTCTCTCTCTC
Dl16AG001287	BBR-BPC	1436	1456	-	38.4605	2.07e-13	2.33e-09	CTCTCTCTCTCTCTCTCTCTC
Dl12AG000326	BBR-BPC	1457	1477	+	38.4605	2.07e-13	2.33e-09	CTCTCTCTCTCTCTCTCTCTC
Dl9AG000474	BBR-BPC	1457	1477	+	38.4605	2.07e-13	2.33e-09	CTCTCTCTCTCTCTCTCTCTC
Dl16AG001287	BBR-BPC	1438	1458	-	38.4605	2.07e-13	2.33e-09	CTCTCTCTCTCTCTCTCTCTC
Dl9AG000474	BBR-BPC	1459	1479	+	38.4605	2.07e-13	2.33e-09	CTCTCTCTCTCTCTCTCTCTC
Dl12AG000326	BBR-BPC	1459	1479	+	38.4605	2.07e-13	2.33e-09	CTCTCTCTCTCTCTCTCTCTC
Dl16AG001287	BBR-BPC	1440	1460	-	38.4605	2.07e-13	2.33e-09	CTCTCTCTCTCTCTCTCTCTC
Dl9AG000474	BBR-BPC	1461	1481	+	38.4605	2.07e-13	2.33e-09	CTCTCTCTCTCTCTCTCTCTC
Dl13AG001242	BBR-BPC	1470	1490	-	38.4605	2.07e-13	2.33e-09	CTCTCTCTCTCTCTCTCTCTC
Dl13AG001242	BBR-BPC	1472	1492	-	38.4605	2.07e-13	2.33e-09	CTCTCTCTCTCTCTCTCTCTC
Dl13AG001242	BBR-BPC	1474	1494	-	38.4605	2.07e-13	2.33e-09	CTCTCTCTCTCTCTCTCTCTC
Dl24AG001563	BBR-BPC	1478	1498	-	38.4605	2.07e-13	2.33e-09	CTCTCTCTCTCTCTCTCTCTC
Dl24AG001563	BBR-BPC	1480	1500	-	38.4605	2.07e-13	2.33e-09	CTCTCTCTCTCTCTCTCTCTC
Dl31AG000033	BBR-BPC	470	493	-	36.7576	5.96e-13	6.47e-09	GAGAGAGAGAGAGAGAGAGAGATG
Dl9AG000474	BBR-BPC	1440	1463	-	36.7576	5.96e-13	6.47e-09	GAGAGAGAGAGAGAGAGAGAGATG
Dl31AG000033	BBR-BPC	471	491	+	35.8026	1.14e-12	1.25e-08	ATCTCTCTCTCTCTCTCTCTC
Dl9AG000474	BBR-BPC	1441	1461	+	35.8026	1.14e-12	1.25e-08	ATCTCTCTCTCTCTCTCTCTC
Dl14AG001234	BBR-BPC	1351	1374	+	35.7576	1.37e-12	1.45e-08	GAGAGAGAGAGAGAGAGAGAGACG
Dl13AG001242	BBR-BPC	1474	1497	+	35.7576	1.37e-12	1.45e-08	GAGAGAGAGAGAGAGAGAGAGACG
Dl5AG000877	ERF	583	603	-	29.0986	1.39e-12	1.27e-06	GGCGGCGGAGGCGGCGGTGGA
Dl16AG001287	BBR-BPC	1440	1463	+	35.5758	1.57e-12	1.65e-08	GAGAGAGAGAGAGAGAGAGAGGCA
Dl14AG001234	BBR-BPC	1353	1376	+	35.4697	1.69e-12	1.72e-08	GAGAGAGAGAGAGAGAGAGACGGA
Dl13AG001242	BBR-BPC	1476	1499	+	35.4697	1.69e-12	1.72e-08	GAGAGAGAGAGAGAGAGAGACGGA
Dl24AG000194	LBD	86	106	-	28.9394	1.91e-12	1.75e-06	TCCGCCGCCGCCGCCGCCGCT
Dl22AG000851	BBR-BPC	45	65	-	35.1579	1.99e-12	2.05e-08	CTCTCTCTCTCTCTCTCTCTT
Dl16AG001287	BBR-BPC	1396	1416	-	35.1579	1.99e-12	2.05e-08	CTCTCTCTCTCTCTCTCTCTT
Dl31AG000033	BBR-BPC	493	513	+	35.1579	1.99e-12	2.05e-08	CTCTCTCTCTCTCTCTCTCTT
Dl13AG000037	BBR-BPC	1427	1447	+	35.1579	1.99e-12	2.05e-08	CTCTCTCTCTCTCTCTCTCTT
Dl9AG000474	BBR-BPC	1463	1483	+	35.1579	1.99e-12	2.05e-08	CTCTCTCTCTCTCTCTCTCTT
Dl16AG001287	BBR-BPC	1442	1465	+	35.2121	2.11e-12	2.12e-08	GAGAGAGAGAGAGAGAGAGGCAGA
Dl22AG000851	C2H2	67	85	-	30.5635	2.32e-12	1.02e-06	CCTCCTCCTCCTCCTCCTC
Dl28AG000364	C2H2	1454	1472	-	30.5635	2.32e-12	1.02e-06	CCTCCTCCTCCTCCTCCTC
Dl12AG000326	BBR-BPC	1460	1483	-	34.8182	2.73e-12	2.72e-08	GGGTGAGAGAGAGAGAGAGAGAGA
Dl14AG000526	BBR-BPC	1278	1301	-	34.7576	2.83e-12	2.78e-08	TGGAGAGAGAGAGAGAGAGAGAGA
Dl14AG000526	BBR-BPC	1266	1289	-	34.4848	3.29e-12	3.2e-08	GAGAGAGAGAGAGAGAGAGAGCGC
Dl6AG000059	BBR-BPC	991	1011	-	34.4474	4.06e-12	4.14e-08	CTGTCTCTCTCTCTCTCTCTC
Dl22AG000305	LBD	1389	1409	-	28.5152	4.51e-12	2.07e-06	GCCGCCGCCGCCGCCGCCGCA
Dl9AG000474	BBR-BPC	1438	1461	-	33.8636	5.33e-12	5.13e-08	GAGAGAGAGAGAGAGAGAGATGGA
Dl22AG000851	BBR-BPC	51	74	+	33.6364	6.28e-12	5.97e-08	GAGAGAGAGAGAGAGAGAGGAGGA
Dl24AG000194	ERF	88	107	-	26.2121	6.29e-12	5.75e-06	CTCCGCCGCCGCCGCCGCCG
Dl24AG000194	ERF	88	108	-	28.3	6.4e-12	5.86e-06	GCTCCGCCGCCGCCGCCGCCG
Dl24AG000194	ERF	88	108	-	28.3	6.4e-12	5.85e-06	GCTCCGCCGCCGCCGCCGCCG
Dl22AG000851	BBR-BPC	49	72	+	33.4697	7.07e-12	6.65e-08	GAGAGAGAGAGAGAGAGAGAGGAG
Dl13AG000037	BBR-BPC	1417	1437	+	33.6184	7.16e-12	7.21e-08	CTCGCTCTCTCTCTCTCTCTC
Dl16AG001287	BBR-BPC	1394	1417	+	33.3939	7.5e-12	6.97e-08	GGAAGAGAGAGAGAGAGAGAGAGA
Dl13AG000037	BBR-BPC	1415	1435	+	33.5	7.78e-12	7.74e-08	CTCTCGCTCTCTCTCTCTCTC
Dl22AG000851	BBR-BPC	51	71	-	33.1974	9.21e-12	9.06e-08	TCCTCTCTCTCTCTCTCTCTC
Dl5AG000877	LBD	583	603	+	28	1e-11	3.07e-06	TCCACCGCCGCCTCCGCCGCC
Dl12AG000326	BBR-BPC	1455	1475	+	32.9605	1.24e-11	1.2e-07	TACTCTCTCTCTCTCTCTCTC
Dl22AG000305	ERF	1391	1411	-	27.8143	1.42e-11	6.51e-06	CTGCCGCCGCCGCCGCCGCCG
Dl22AG000305	ERF	1391	1411	-	27.8143	1.42e-11	6.5e-06	CTGCCGCCGCCGCCGCCGCCG
Dl12AG000326	BBR-BPC	1461	1481	+	32.5658	1.53e-11	1.48e-07	CTCTCTCTCTCTCTCTCTCAC
Dl24AG000194	ERF	86	106	-	25.697	1.7e-11	1.55e-05	TCCGCCGCCGCCGCCGCCGCT
Dl14AG001234	BBR-BPC	1353	1373	-	32.4079	1.7e-11	1.6e-07	GTCTCTCTCTCTCTCTCTCTC
Dl13AG001242	BBR-BPC	1476	1496	-	32.4079	1.7e-11	1.6e-07	GTCTCTCTCTCTCTCTCTCTC
Dl12AG000326	BBR-BPC	1454	1477	-	32.1667	1.86e-11	1.71e-07	GAGAGAGAGAGAGAGAGAGAGTAC
Dl14AG000526	BBR-BPC	1280	1303	-	32.1515	1.88e-11	1.71e-07	AATGGAGAGAGAGAGAGAGAGAGA
Dl5AG000877	LBD	595	615	+	27.6515	1.9e-11	4.35e-06	TCCGCCGCCTCCCCCGCCGCC
Dl24AG001563	BBR-BPC	1476	1496	-	32.1579	2.06e-11	1.92e-07	CTCTCTCTCTCTCTCTCTCCC
Dl14AG001234	BBR-BPC	1317	1340	+	31.9394	2.17e-11	1.95e-07	AGCAGAGAGAGAGAGAGAGAGAGA
Dl16AG001287	BBR-BPC	1392	1415	+	31.9242	2.19e-11	1.95e-07	GGGGAAGAGAGAGAGAGAGAGAGA
Dl28AG000367	BBR-BPC	764	784	+	31.9868	2.45e-11	2.25e-07	CTCTCTCTCTCTCTCTCTATA
Dl5AG000877	ERF	584	603	-	22.1667	2.45e-11	2.24e-05	GGCGGCGGAGGCGGCGGTGG
Dl9AG000474	BBR-BPC	1439	1459	+	31.8289	2.74e-11	2.49e-07	CCATCTCTCTCTCTCTCTCTC
Dl24AG000194	ERF	88	106	+	25.0455	2.76e-11	2.53e-05	CGGCGGCGGCGGCGGCGGA
Dl22AG000851	C2H2	70	88	-	28.0714	3.03e-11	8.89e-06	TCTCCTCCTCCTCCTCCTC
Dl14AG001234	BBR-BPC	1355	1375	-	31.6184	3.21e-11	2.87e-07	CCGTCTCTCTCTCTCTCTCTC
Dl13AG001242	BBR-BPC	1478	1498	-	31.6184	3.21e-11	2.87e-07	CCGTCTCTCTCTCTCTCTCTC
Dl25AG001092	BBR-BPC	518	541	+	31.3182	3.27e-11	2.88e-07	AAGAGAGAGAGAGAGGGAGAGGGG
Dl14AG001234	BBR-BPC	1319	1339	-	31.5526	3.36e-11	2.93e-07	CTCTCTCTCTCTCTCTCTCTG
Dl13AG001242	BBR-BPC	1468	1488	-	31.5526	3.36e-11	2.93e-07	CTCTCTCTCTCTCTCTCTCTG
Dl5AG000877	LBD	593	613	+	25.9545	3.49e-11	3.2e-05	CCTCCGCCGCCTCCCCCGCCG
Dl31AG000033	BBR-BPC	492	515	-	30.8636	4.4e-11	3.84e-07	AGAAGAGAGAGAGAGAGAGAGAGA
Dl25AG001092	BBR-BPC	520	540	-	30.9079	5.41e-11	4.67e-07	CCCTCTCCCTCTCTCTCTCTC
Dl31AG000033	BBR-BPC	468	491	-	30.5	5.6e-11	4.84e-07	GAGAGAGAGAGAGAGAGAGATGAA
Dl22AG000851	BBR-BPC	1418	1441	-	30.3485	6.15e-11	5.26e-07	GCGAGAGAGCGAGAGAGAGAGAGA
Dl14AG000526	BBR-BPC	1281	1301	+	30.6842	6.24e-11	5.34e-07	CTCTCTCTCTCTCTCTCTCCA
Dl12AG000523	BBR-BPC	1300	1323	+	30.2576	6.52e-11	5.52e-07	GAGAGAGAGAGAGAGAGAAAAGGC
Dl24AG000194	ERF	85	105	-	26.8286	6.64e-11	2.03e-05	CCGCCGCCGCCGCCGCCGCTC
Dl24AG000194	ERF	85	105	-	26.8286	6.64e-11	2.02e-05	CCGCCGCCGCCGCCGCCGCTC
Dl9AG000474	BBR-BPC	1436	1459	-	30.1818	6.82e-11	5.72e-07	GAGAGAGAGAGAGAGAGATGGAAA
Dl12AG000523	BBR-BPC	1300	1320	-	30.5263	6.92e-11	5.87e-07	TTTTCTCTCTCTCTCTCTCTC
Dl22AG000305	ERF	1389	1409	-	24.9545	7.51e-11	2.28e-05	GCCGCCGCCGCCGCCGCCGCA
Dl26AG000139	BBR-BPC	143	163	+	30.3553	7.75e-11	6.51e-07	CTCACTCTCTCTCTCTCCCTC
Dl13AG001242	BBR-BPC	1466	1489	+	29.9242	7.99e-11	6.62e-07	CGCAGAGAGAGAGAGAGAGAGAGA
Dl6AG000059	BBR-BPC	993	1016	+	29.9091	8.06e-11	6.62e-07	GAGAGAGAGAGAGAGACAGCAAGA
Dl27AG000438	LBD	1234	1254	+	26.6667	8.17e-11	1.5e-05	TCCTCCTCCTCCGCCGCCGCC
Dl16AG001287	BBR-BPC	1444	1467	+	29.8788	8.22e-11	6.69e-07	GAGAGAGAGAGAGAGAGGCAGAGA
Dl5AG000877	ERF	585	604	+	25.0455	8.24e-11	3.76e-05	CACCGCCGCCTCCGCCGCCT
Dl5AG000877	ERF	583	603	+	24.8939	8.55e-11	2.28e-05	TCCACCGCCGCCTCCGCCGCC
Dl16AG001287	BBR-BPC	1444	1464	-	30.0921	9.24e-11	7.67e-07	CTGCCTCTCTCTCTCTCTCTC
Dl22AG000851	BBR-BPC	1416	1439	-	29.6818	9.32e-11	7.51e-07	GAGAGAGCGAGAGAGAGAGAGAAG
Dl5AG000877	ERF	581	601	+	26.5714	9.68e-11	2.22e-05	CCTCCACCGCCGCCTCCGCCG
Dl5AG000877	ERF	581	601	+	26.5714	9.68e-11	2.21e-05	CCTCCACCGCCGCCTCCGCCG
Dl27AG000438	LBD	955	975	+	26.4545	1.08e-10	1.64e-05	CCCTCCGCCTCCTCCGCCGCC
Dl26AG000139	BBR-BPC	140	163	-	29.4545	1.08e-10	8.62e-07	GAGGGAGAGAGAGAGAGTGAGCGA
Dl24AG001563	BBR-BPC	1474	1497	+	29.4394	1.09e-10	8.62e-07	ACGGGAGAGAGAGAGAGAGAGAGA
Dl14AG000526	BBR-BPC	1264	1287	-	29.3485	1.15e-10	9.05e-07	GAGAGAGAGAGAGAGAGAGCGCGC
Dl24AG000194	ERF	89	109	-	24.7121	1.2e-10	2.28e-05	AGCTCCGCCGCCGCCGCCGCC
Dl16AG001287	BBR-BPC	1442	1462	-	29.5789	1.28e-10	1.05e-06	GCCTCTCTCTCTCTCTCTCTC
Dl16AG001287	BBR-BPC	1390	1413	+	29.0909	1.37e-10	1.06e-06	AAGGGGAAGAGAGAGAGAGAGAGA
Dl31AG000033	BBR-BPC	469	489	+	29.3947	1.45e-10	1.18e-06	TCATCTCTCTCTCTCTCTCTC
Dl11AG000898	ERF	811	831	+	24.5758	1.51e-10	2.28e-05	TCCTCCGCCGTCGCCGCCTCC
Dl22AG000305	LBD	1392	1412	-	26.1818	1.58e-10	2.07e-05	GCTGCCGCCGCCGCCGCCGCC
Dl9AG000474	BBR-BPC	1462	1485	-	28.8485	1.59e-10	1.23e-06	CGAAGAGAGAGAGAGAGAGAGAGA
Dl23AG000292	ERF	1182	1202	+	24.4848	1.8e-10	2.28e-05	ACCGCCGCCGCCTCCTCCTCC
Dl1AG003373	Dof	697	717	+	24.0758	1.87e-10	0.000119	AAAAAAGTAAAAAAAATAAGA
Dl25AG001071	ERF	473	493	-	23.7121	1.89e-10	0.000173	TGGAGGTGATGGCGGCGGAGG
Dl25AG001092	BBR-BPC	518	538	-	28.8947	1.97e-10	1.59e-06	CTCTCCCTCTCTCTCTCTCTT
Dl16AG001368	Dof	1059	1079	-	22.5455	2.13e-10	0.000182	AAAGAAAAAAAAAAGGAAAAA
Dl22AG000851	BBR-BPC	43	66	+	28.3333	2.19e-10	1.67e-06	CTAAGAGAGAGAGAGAGAGAGAGA
Dl13AG000591	TALE	222	241	-	21.9359	2.26e-10	0.000202	CTCTCCCTCCCTCTCCCTCC
Dl29AG000512	BBR-BPC	1153	1176	-	28.2727	2.27e-10	1.7e-06	CAGAGAGAGAAAGGAAGAGAGAGA
Dl13AG001242	BBR-BPC	555	578	+	28.2727	2.27e-10	1.7e-06	CAGAGAGAGAAAGGAAGAGAGAGA
Dl5AG000877	ERF	495	515	+	24.3333	2.33e-10	2.28e-05	CCCGCCGCCGCCTCCGCCCCC
Dl9AG002228	ERF	1181	1201	+	24.3333	2.33e-10	2.28e-05	GCCGCCGCCGCCTCCTCCCCC
Dl23AG000292	ERF	1270	1290	+	24.3333	2.33e-10	2.28e-05	GCCGCCGCCGCCTCCTCCCCC
Dl5AG002376	BBR-BPC	1012	1032	-	28.6184	2.34e-10	1.87e-06	TTCGTTCTCTCTCTCTCTCTC
Dl24AG000194	LBD	88	108	-	24.8485	2.4e-10	9.76e-05	GCTCCGCCGCCGCCGCCGCCG
Dl13AG000037	BBR-BPC	1426	1449	-	28.1667	2.43e-10	1.8e-06	TTAAGAGAGAGAGAGAGAGAGAGA
Dl22AG000305	ERF	1391	1409	+	23.9697	2.44e-10	6.56e-05	CGGCGGCGGCGGCGGCGGC
Dl5AG000877	ERF	592	612	+	24.2879	2.5e-10	2.28e-05	GCCTCCGCCGCCTCCCCCGCC
Dl24AG000194	ERF	86	106	+	25.831	2.52e-10	9.14e-05	AGCGGCGGCGGCGGCGGCGGA
Dl7AG000926	Dof	807	827	-	24.1061	2.54e-10	0.000164	CTTTCTTTTTTTCTTTTTTTT
Dl11AG000898	ERF	812	832	+	25.8571	2.56e-10	3.66e-05	CCTCCGCCGTCGCCGCCTCCT
Dl11AG000898	ERF	812	832	+	25.8571	2.56e-10	3.65e-05	CCTCCGCCGTCGCCGCCTCCT
Dl12AG000326	BBR-BPC	1450	1473	-	28.0758	2.56e-10	1.87e-06	GAGAGAGAGAGAGAGAGTACAAGA
Dl22AG000851	BBR-BPC	53	76	+	28.0758	2.56e-10	1.87e-06	GAGAGAGAGAGAGAGAGGAGGAGG
Dl23AG000292	ERF	1182	1200	-	23.9242	2.72e-10	6.56e-05	AGGAGGAGGCGGCGGCGGT
Dl13AG000037	BBR-BPC	1413	1433	+	28.3553	2.76e-10	2.18e-06	CCCTCTCGCTCTCTCTCTCTC
Dl5AG000877	ERF	584	604	+	25.8	2.76e-10	3.66e-05	CCACCGCCGCCTCCGCCGCCT
Dl5AG000877	ERF	584	604	+	25.8	2.76e-10	3.65e-05	CCACCGCCGCCTCCGCCGCCT
Dl5AG000877	LBD	586	606	+	25.7273	2.8e-10	3.18e-05	ACCGCCGCCTCCGCCGCCTCC
Dl16AG001368	Dof	1062	1082	-	23.803	2.88e-10	0.000119	AAAAAAGAAAAAAAAAAGGAA
Dl13AG000591	BBR-BPC	1458	1478	+	28.2368	2.98e-10	2.34e-06	CTCTCTCTCTTTCTCTCTCTG
Dl1AG002488	ERF	54	72	+	23.8636	2.99e-10	6.56e-05	CGGAGGAGGCGGCGGCGGC
Dl5AG000877	ERF	586	606	-	25.6761	3.05e-10	9.14e-05	GGAGGCGGCGGAGGCGGCGGT
Dl6AG000059	BBR-BPC	989	1012	+	27.7576	3.12e-10	2.26e-06	ATGAGAGAGAGAGAGAGAGACAGC
Dl16AG001287	BBR-BPC	1394	1414	-	28.1579	3.15e-10	2.45e-06	CTCTCTCTCTCTCTCTCTTCC
Dl6AG002287	BBR-BPC	1070	1090	+	28.1316	3.19e-10	2.46e-06	CTCTCTCTCTCTCTCTCACAC
Dl15AG000973	BBR-BPC	422	445	-	27.6667	3.3e-10	2.37e-06	GAGGGAGAGAGAGAGAGAGACGGG
Dl13AG000591	BBR-BPC	1457	1480	-	27.6061	3.43e-10	2.44e-06	CACAGAGAGAGAAAGAGAGAGAGG
Dl28AG000367	BBR-BPC	766	786	+	28.0132	3.45e-10	2.64e-06	CTCTCTCTCTCTCTCTATATA
Dl27AG000438	LBD	1029	1049	+	25.5606	3.47e-10	3.18e-05	TCCTCCTCCGCCGCCGCCGGC
Dl27AG000438	LBD	1237	1257	+	25.5606	3.47e-10	3.18e-05	TCCTCCTCCGCCGCCGCCGGC
Dl5AG000877	ERF	583	601	-	23.7879	3.58e-10	6.56e-05	CGGCGGAGGCGGCGGTGGA
Dl9AG000474	BBR-BPC	1437	1457	+	27.9342	3.64e-10	2.75e-06	TTCCATCTCTCTCTCTCTCTC
Dl14AG001234	BBR-BPC	1355	1378	+	27.5	3.65e-10	2.58e-06	GAGAGAGAGAGAGAGAGACGGACA
Dl1AG002488	ERF	123	137	+	19.8333	3.73e-10	0.000343	CCGCCGCCGCCGGCG
Dl6AG000059	BBR-BPC	991	1014	+	27.4394	3.79e-10	2.65e-06	GAGAGAGAGAGAGAGAGACAGCAA
Dl16AG001287	BBR-BPC	1446	1466	-	27.8553	3.82e-10	2.84e-06	CTCTGCCTCTCTCTCTCTCTC
Dl17AG001301	BBR-BPC	1478	1498	-	27.8553	3.82e-10	2.84e-06	CTCTGCCTCTCTCTCTCTCTC
Dl22AG000305	LBD	1391	1411	-	24.5455	3.84e-10	9.76e-05	CTGCCGCCGCCGCCGCCGCCG
Dl12AG000326	BBR-BPC	1452	1475	-	27.4091	3.86e-10	2.68e-06	GAGAGAGAGAGAGAGAGAGTACAA
Dl28AG000367	BBR-BPC	759	782	-	27.3788	3.92e-10	2.7e-06	TAGAGAGAGAGAGAGAGAGCAAAA
Dl1AG002488	ERF	54	74	-	25.5286	3.94e-10	3.66e-05	TAGCCGCCGCCGCCTCCTCCG
Dl22AG000305	ERF	1385	1405	-	25.5286	3.94e-10	3.66e-05	CCGCCGCCGCCGCCGCATGCG
Dl22AG000305	ERF	1388	1408	-	25.5286	3.94e-10	3.66e-05	CCGCCGCCGCCGCCGCCGCAT
Dl1AG002488	ERF	54	74	-	25.5286	3.94e-10	3.65e-05	TAGCCGCCGCCGCCTCCTCCG
Dl22AG000305	ERF	1385	1405	-	25.5286	3.94e-10	3.65e-05	CCGCCGCCGCCGCCGCATGCG
Dl22AG000305	ERF	1388	1408	-	25.5286	3.94e-10	3.65e-05	CCGCCGCCGCCGCCGCCGCAT
Dl16AG001368	Dof	1061	1081	+	23.8182	3.96e-10	0.000164	TTTCCTTTTTTTTTTCTTTTT
Dl17AG001301	BBR-BPC	1476	1499	+	27.3485	4e-10	2.73e-06	AAGAGAGAGAGAGAGAGGCAGAGA
Dl22AG000305	ERF	1391	1410	-	24	4.12e-10	9.52e-05	TGCCGCCGCCGCCGCCGCCG
Dl15AG000973	BBR-BPC	425	445	+	27.7237	4.13e-10	3.02e-06	GTCTCTCTCTCTCTCTCCCTC
Dl12AG000326	BBR-BPC	1463	1483	+	27.7237	4.13e-10	3.02e-06	CTCTCTCTCTCTCTCTCACCC
Dl5AG002376	BBR-BPC	1008	1031	+	27.2879	4.14e-10	2.78e-06	CATAGAGAGAGAGAGAGAGAACGA
Dl5AG002376	BBR-BPC	1010	1033	+	27.2879	4.14e-10	2.78e-06	TAGAGAGAGAGAGAGAGAACGAAA
Dl5AG000877	LBD	581	601	+	24.4697	4.26e-10	9.76e-05	CCTCCACCGCCGCCTCCGCCG
Dl16AG001287	BBR-BPC	1446	1469	+	27.2273	4.3e-10	2.86e-06	GAGAGAGAGAGAGAGGCAGAGACG
Dl31AG000033	BBR-BPC	494	517	-	27.197	4.37e-10	2.89e-06	AAAGAAGAGAGAGAGAGAGAGAGA
Dl5AG000877	ERF	493	513	+	25.4286	4.46e-10	3.66e-05	CCCCCGCCGCCGCCTCCGCCC
Dl5AG000877	ERF	493	513	+	25.4286	4.46e-10	3.65e-05	CCCCCGCCGCCGCCTCCGCCC
Dl12AG000523	BBR-BPC	1302	1322	-	27.5658	4.53e-10	3.29e-06	CCTTTTCTCTCTCTCTCTCTC
Dl23AG000292	ERF	1268	1288	+	25.4	4.62e-10	3.66e-05	GCGCCGCCGCCGCCTCCTCCC
Dl23AG000292	ERF	1268	1288	+	25.4	4.62e-10	3.65e-05	GCGCCGCCGCCGCCTCCTCCC
Dl25AG001071	ERF	473	493	+	25.3714	4.79e-10	3.66e-05	CCTCCGCCGCCATCACCTCCA
Dl25AG001071	ERF	473	493	+	25.3714	4.79e-10	3.65e-05	CCTCCGCCGCCATCACCTCCA
Dl23AG000292	ERF	1182	1202	-	25.2958	4.88e-10	9.14e-05	GGAGGAGGAGGCGGCGGCGGT
Dl5AG000877	ERF	582	601	+	23.8333	5.34e-10	9.52e-05	CTCCACCGCCGCCTCCGCCG
Dl22AG000305	ERF	1389	1409	+	25.1972	5.5e-10	9.14e-05	TGCGGCGGCGGCGGCGGCGGC
Dl26AG000139	BBR-BPC	144	167	-	26.6818	5.89e-10	3.87e-06	TACAGAGGGAGAGAGAGAGAGTGA
Dl27AG000438	ERF	956	975	-	20.9697	5.97e-10	0.000184	GGCGGCGGAGGAGGCGGAGG
Dl11AG000898	ERF	811	831	-	25.1268	5.99e-10	9.14e-05	GGAGGCGGCGACGGCGGAGGA
Dl13AG000037	BBR-BPC	1429	1449	+	27.0921	6.01e-10	4.32e-06	CTCTCTCTCTCTCTCTCTTAA
Dl27AG000438	LBD	953	973	+	24.2121	6.22e-10	0.000114	TCCCCTCCGCCTCCTCCGCCG
Dl5AG000877	ERF	572	591	-	20.9545	6.24e-10	0.000184	GGCGGTGGAGGGGGCGGAGG
Dl27AG000438	ERF	1028	1047	+	23.7273	6.25e-10	9.52e-05	CTCCTCCTCCGCCGCCGCCG
Dl27AG000438	ERF	1236	1255	+	23.7273	6.25e-10	9.52e-05	CTCCTCCTCCGCCGCCGCCG
Dl28AG000367	BBR-BPC	761	784	-	26.5152	6.49e-10	4.23e-06	TATAGAGAGAGAGAGAGAGAGCAA
Dl17AG001301	BBR-BPC	1476	1496	-	26.7895	7.19e-10	5.12e-06	CTGCCTCTCTCTCTCTCTCTT
Dl6AG000059	BBR-BPC	987	1007	-	26.7237	7.5e-10	5.3e-06	CTCTCTCTCTCTCTCTCATTT
Dl9AG002228	ERF	1179	1199	+	25	7.57e-10	5.21e-05	CTGCCGCCGCCGCCTCCTCCC
Dl9AG002228	ERF	1179	1199	+	25	7.57e-10	5.2e-05	CTGCCGCCGCCGCCTCCTCCC
Dl25AG001071	ERF	472	492	+	23.5909	7.74e-10	6.43e-05	GCCTCCGCCGCCATCACCTCC
Dl11AG000898	LBD	811	831	+	24.8636	7.91e-10	6.58e-05	TCCTCCGCCGTCGCCGCCTCC
Dl24AG000194	ERF	88	102	-	22.6061	7.93e-10	0.000182	CCGCCGCCGCCGCCG
Dl24AG000194	ERF	91	105	-	22.6061	7.93e-10	0.000182	CCGCCGCCGCCGCCG
Dl22AG000305	ERF	1391	1405	-	22.6061	7.93e-10	0.000182	CCGCCGCCGCCGCCG
Dl22AG000305	ERF	1394	1408	-	22.6061	7.93e-10	0.000182	CCGCCGCCGCCGCCG
Dl24AG000194	ERF	87	101	-	21.9848	7.93e-10	0.000182	CGCCGCCGCCGCCGC
Dl24AG000194	ERF	90	104	-	21.9848	7.93e-10	0.000182	CGCCGCCGCCGCCGC
Dl22AG000305	ERF	1390	1404	-	21.9848	7.93e-10	0.000182	CGCCGCCGCCGCCGC
Dl22AG000305	ERF	1393	1407	-	21.9848	7.93e-10	0.000182	CGCCGCCGCCGCCGC
Dl23AG000292	ERF	1183	1203	+	24.9571	7.97e-10	5.21e-05	CCGCCGCCGCCTCCTCCTCCC
Dl23AG000292	ERF	1183	1203	+	24.9571	7.97e-10	5.2e-05	CCGCCGCCGCCTCCTCCTCCC
Dl22AG000305	ERF	1392	1411	+	20.8485	8.05e-10	0.000184	GGCGGCGGCGGCGGCGGCAG
Dl11AG000898	ERF	837	857	-	24.8732	8.09e-10	0.000106	GGAGGAGAAGGCGGCGGTGGA
Dl26AG000139	BBR-BPC	142	165	-	26.0758	8.37e-10	5.41e-06	CAGAGGGAGAGAGAGAGAGTGAGC
Dl32AG000021	BBR-BPC	184	204	-	26.4342	8.77e-10	6.15e-06	AACTCTCTCTCTCTCTCTCGC
Dl13AG000037	BBR-BPC	1414	1437	-	25.9545	8.98e-10	5.76e-06	GAGAGAGAGAGAGAGAGCGAGAGG
Dl23AG000292	ERF	1180	1200	+	24.8429	9.13e-10	5.57e-05	GCACCGCCGCCGCCTCCTCCT
Dl23AG000292	ERF	1180	1200	+	24.8429	9.13e-10	5.56e-05	GCACCGCCGCCGCCTCCTCCT
Dl17AG001301	BBR-BPC	1470	1493	+	25.9242	9.13e-10	5.81e-06	AAGGGGAAGAGAGAGAGAGAGAGG
Dl32AG000225	BBR-BPC	917	940	+	25.8939	9.3e-10	5.87e-06	AAGGGAGAGAAAAGGAGAGAGAGA
Dl28AG000367	C2H2	1457	1475	-	25.0397	9.49e-10	0.000167	TCGCCTCCTCCTCCTCCTC
Dl28AG000364	C2H2	1457	1475	-	25.0397	9.49e-10	0.000167	TCGCCTCCTCCTCCTCCTC
Dl6AG000270	ERF	400	418	-	23.1818	9.73e-10	0.000149	CGGAGACGGCGGCGGCGGA
Dl6AG000059	BBR-BPC	987	1010	+	25.6667	1.06e-09	6.64e-06	AAATGAGAGAGAGAGAGAGAGACA
Dl5AG000877	ERF	593	613	+	24.7143	1.06e-09	6.07e-05	CCTCCGCCGCCTCCCCCGCCG
Dl5AG000877	ERF	593	613	+	24.7143	1.06e-09	6.06e-05	CCTCCGCCGCCTCCCCCGCCG
Dl12AG000523	BBR-BPC	1298	1321	+	25.6364	1.08e-09	6.7e-06	CGGAGAGAGAGAGAGAGAGAAAAG
Dl14AG000526	BBR-BPC	1267	1287	+	25.9737	1.14e-09	7.85e-06	CGCTCTCTCTCTCTCTCTCTC
Dl13AG000037	BBR-BPC	1419	1439	+	25.9737	1.14e-09	7.85e-06	CGCTCTCTCTCTCTCTCTCTC
Dl11AG000898	LBD	763	783	+	24.5455	1.14e-09	8.02e-05	CCCTCCTCCTCCTCCGCCGCC
Dl27AG000438	LBD	1231	1251	+	24.5455	1.14e-09	8.02e-05	CCCTCCTCCTCCTCCGCCGCC
Dl22AG000305	ERF	1392	1412	-	23.303	1.18e-09	8.73e-05	GCTGCCGCCGCCGCCGCCGCC
Dl6AG002287	BBR-BPC	1067	1090	-	25.4394	1.2e-09	7.43e-06	GTGTGAGAGAGAGAGAGAGAGCGC
Dl22AG000305	ERF	1394	1413	-	23.2424	1.21e-09	0.000135	CGCTGCCGCCGCCGCCGCCG
Dl27AG000438	ERF	1233	1252	+	23.2424	1.21e-09	0.000135	CTCCTCCTCCTCCGCCGCCG
Dl5AG000877	ERF	1088	1102	-	21.8939	1.21e-09	0.000223	CGCCACCGCCGCCGC
Dl28AG000367	BBR-BPC	763	786	-	25.4091	1.22e-09	7.5e-06	TATATAGAGAGAGAGAGAGAGAGC
Dl5AG000877	ERF	595	615	-	24.507	1.23e-09	0.000141	GGCGGCGGGGGAGGCGGCGGA
Dl27AG000438	LBD	1026	1046	+	24.4697	1.24e-09	8.11e-05	CCCTCCTCCTCCGCCGCCGCC
Dl5AG000877	ERF	492	512	+	23.2727	1.24e-09	8.73e-05	TCCCCCGCCGCCGCCTCCGCC
Dl24AG000194	ERF	88	102	-	23.6667	1.27e-09	0.000291	CCGCCGCCGCCGCCG
Dl24AG000194	ERF	91	105	-	23.6667	1.27e-09	0.000291	CCGCCGCCGCCGCCG
Dl22AG000305	ERF	1391	1405	-	23.6667	1.27e-09	0.000291	CCGCCGCCGCCGCCG
Dl22AG000305	ERF	1394	1408	-	23.6667	1.27e-09	0.000291	CCGCCGCCGCCGCCG
Dl24AG000194	ERF	88	102	-	23.6667	1.27e-09	0.000291	CCGCCGCCGCCGCCG
Dl24AG000194	ERF	91	105	-	23.6667	1.27e-09	0.000291	CCGCCGCCGCCGCCG
Dl22AG000305	ERF	1391	1405	-	23.6667	1.27e-09	0.000291	CCGCCGCCGCCGCCG
Dl22AG000305	ERF	1394	1408	-	23.6667	1.27e-09	0.000291	CCGCCGCCGCCGCCG
Dl22AG000851	BBR-BPC	53	73	-	25.7763	1.27e-09	8.69e-06	CCTCCTCTCTCTCTCTCTCTC
Dl32AG000021	BBR-BPC	186	206	-	25.75	1.29e-09	8.77e-06	ACAACTCTCTCTCTCTCTCTC
Dl17AG001301	BBR-BPC	1474	1497	+	25.2576	1.33e-09	8.11e-06	GGAAGAGAGAGAGAGAGAGGCAGA
Dl25AG001071	ERF	465	484	+	23.1667	1.33e-09	0.000135	CGCCGCTGCCTCCGCCGCCA
Dl24AG001563	Dof	1299	1319	+	22.8333	1.34e-09	0.000305	AAAAAGGCAAAAAAAAAAAAA
Dl28AG000367	BBR-BPC	760	780	+	25.6842	1.34e-09	9.04e-06	TTTGCTCTCTCTCTCTCTCTC
Dl22AG000851	BBR-BPC	1419	1439	+	25.6711	1.36e-09	9.06e-06	CTCTCTCTCTCTCGCTCTCTC
Dl19AG000493	BBR-BPC	1054	1077	-	25.2121	1.37e-09	8.26e-06	GAGAGAGAGAGAGGGAGGAGGAGG
Dl11AG000898	ERF	811	829	-	22.9394	1.41e-09	0.00016	AGGCGGCGACGGCGGAGGA
Dl22AG000851	C2H2	73	91	-	24.627	1.44e-09	0.000181	CTCTCTCCTCCTCCTCCTC
Dl19AG000493	C2H2	1045	1063	+	24.627	1.44e-09	0.000181	CTCTCTCCTCCTCCTCCTC
Dl27AG000438	ERF	955	975	-	24.3521	1.47e-09	0.000149	GGCGGCGGAGGAGGCGGAGGG
Dl23AG000292	ERF	1004	1022	-	22.9091	1.49e-09	0.00016	AGGAGGAGGCGGCGGTGGA
Dl1AG002488	ERF	52	72	-	23.1364	1.51e-09	9.86e-05	GCCGCCGCCGCCTCCTCCGCG
Dl14AG000526	BBR-BPC	1283	1303	+	25.4737	1.51e-09	1e-05	CTCTCTCTCTCTCTCTCCATT
Dl10AG000324	Dof	1155	1175	+	21.4848	1.53e-09	0.000652	AAAAAAAATAAAAAGCTAAAA
Dl15AG000973	BBR-BPC	426	449	-	25	1.54e-09	9.23e-06	AGTGGAGGGAGAGAGAGAGAGAGA
Dl25AG001092	BBR-BPC	520	543	+	24.9697	1.56e-09	9.32e-06	GAGAGAGAGAGAGGGAGAGGGGCC
Dl5AG000877	ERF	496	516	+	24.3714	1.57e-09	8.48e-05	CCGCCGCCGCCTCCGCCCCCT
Dl5AG000877	ERF	496	516	+	24.3714	1.57e-09	8.47e-05	CCGCCGCCGCCTCCGCCCCCT
Dl6AG002287	BBR-BPC	1065	1088	-	24.9545	1.58e-09	9.34e-06	GTGAGAGAGAGAGAGAGAGCGCGC
Dl27AG000438	ERF	1036	1050	+	19.2879	1.59e-09	0.000486	CCGCCGCCGCCGGCC
Dl27AG000438	ERF	1244	1258	+	19.2879	1.59e-09	0.000486	CCGCCGCCGCCGGCC
Dl13AG000591	BBR-BPC	1459	1482	-	24.8939	1.63e-09	9.59e-06	CACACAGAGAGAGAAAGAGAGAGA
Dl15AG000973	TALE	427	446	+	21.0256	1.64e-09	0.000383	CTCTCTCTCTCTCTCCCTCC
Dl1AG002488	LBD	52	72	-	24.2121	1.65e-09	0.0001	GCCGCCGCCGCCTCCTCCGCG
Dl15AG000973	BBR-BPC	423	443	+	25.3158	1.65e-09	1.09e-05	CCGTCTCTCTCTCTCTCTCCC
Dl13AG000037	BBR-BPC	1428	1451	-	24.8333	1.69e-09	9.85e-06	ATTTAAGAGAGAGAGAGAGAGAGA
Dl22AG000851	BBR-BPC	55	75	-	25.2763	1.69e-09	1.11e-05	CTCCTCCTCTCTCTCTCTCTC
Dl14AG001234	TALE	1318	1337	-	21	1.71e-09	0.000383	CTCTCTCTCTCTCTCTCTGC
Dl13AG001242	TALE	1467	1486	-	21	1.71e-09	0.000383	CTCTCTCTCTCTCTCTCTGC
Dl12AG000326	BBR-BPC	1464	1487	-	24.803	1.72e-09	9.95e-06	GGAAGGGTGAGAGAGAGAGAGAGA
Dl24AG000194	ERF	88	102	-	21.2879	1.74e-09	0.0004	CCGCCGCCGCCGCCG
Dl24AG000194	ERF	91	105	-	21.2879	1.74e-09	0.0004	CCGCCGCCGCCGCCG
Dl22AG000305	ERF	1391	1405	-	21.2879	1.74e-09	0.0004	CCGCCGCCGCCGCCG
Dl22AG000305	ERF	1394	1408	-	21.2879	1.74e-09	0.0004	CCGCCGCCGCCGCCG
Dl5AG000877	ERF	572	591	+	21.3788	1.74e-09	0.0016	CCTCCGCCCCCTCCACCGCC
Dl13AG001242	BBR-BPC	553	576	+	24.7727	1.75e-09	9.99e-06	GGCAGAGAGAGAAAGGAAGAGAGA
Dl29AG000512	BBR-BPC	1155	1178	-	24.7727	1.75e-09	9.99e-06	GGCAGAGAGAGAAAGGAAGAGAGA
Dl25AG001071	ERF	472	492	-	24.1831	1.77e-09	0.000162	GGAGGTGATGGCGGCGGAGGC
Dl28AG000367	BBR-BPC	765	788	-	24.697	1.82e-09	1.03e-05	TATATATAGAGAGAGAGAGAGAGA
Dl7AG000926	Dof	809	829	+	22.6061	1.87e-09	0.000305	AAAAAAGAAAAAAAGAAAGAT
Dl12AG000326	Dof	1081	1101	+	22.5909	1.9e-09	0.000305	AAAAAAGAAAAAAAGGAAGAA
Dl24AG000194	LBD	89	109	-	24.0758	1.91e-09	0.000109	AGCTCCGCCGCCGCCGCCGCC
Dl9AG002228	ERF	1181	1199	-	22.7424	1.92e-09	0.00016	GGGAGGAGGCGGCGGCGGC
Dl23AG000292	ERF	1270	1288	-	22.7424	1.92e-09	0.00016	GGGAGGAGGCGGCGGCGGC
Dl6AG000270	ERF	398	418	+	24.1857	1.94e-09	9.89e-05	TTTCCGCCGCCGCCGTCTCCG
Dl6AG000270	ERF	398	418	+	24.1857	1.94e-09	9.87e-05	TTTCCGCCGCCGCCGTCTCCG
Dl12AG000326	BBR-BPC	1465	1485	+	24.9868	1.98e-09	1.28e-05	CTCTCTCTCTCTCTCACCCTT
Dl15AG000973	BBR-BPC	427	447	+	24.9605	2.01e-09	1.29e-05	CTCTCTCTCTCTCTCCCTCCA
Dl22AG000851	BBR-BPC	57	80	+	24.5152	2.02e-09	1.14e-05	GAGAGAGAGAGAGGAGGAGGAGGA
Dl13AG000591	BBR-BPC	1455	1478	-	24.4697	2.07e-09	1.16e-05	CAGAGAGAGAAAGAGAGAGAGGTG
Dl27AG000438	ERF	1033	1047	+	23.1818	2.1e-09	0.000322	CCTCCGCCGCCGCCG
Dl27AG000438	ERF	1241	1255	+	23.1818	2.1e-09	0.000322	CCTCCGCCGCCGCCG
Dl27AG000438	ERF	1033	1047	+	23.1818	2.1e-09	0.000323	CCTCCGCCGCCGCCG
Dl27AG000438	ERF	1241	1255	+	23.1818	2.1e-09	0.000323	CCTCCGCCGCCGCCG
Dl31AG000033	BBR-BPC	495	515	+	24.8553	2.13e-09	1.36e-05	CTCTCTCTCTCTCTCTCTTCT
Dl24AG000194	ERF	88	108	+	22.4394	2.13e-09	0.000872	CGGCGGCGGCGGCGGCGGAGC
Dl24AG000194	ERF	91	110	-	22.7879	2.16e-09	0.000191	CAGCTCCGCCGCCGCCGCCG
Dl5AG000877	ERF	592	610	-	22.6667	2.18e-09	0.00016	CGGGGGAGGCGGCGGAGGC
Dl12AG000523	BBR-BPC	1302	1325	+	24.3485	2.21e-09	1.23e-05	GAGAGAGAGAGAGAGAAAAGGCGC
Dl12AG000326	Dof	1089	1109	+	22.4848	2.21e-09	0.000305	AAAAAAGGAAGAAAAAAAAGA
Dl11AG000898	ERF	1295	1315	-	23.9718	2.23e-09	0.000185	GGAGGAGGAGGAGGCGGCGGT
Dl25AG001071	LBD	463	483	+	23.9242	2.25e-09	0.000121	CTCGCCGCTGCCTCCGCCGCC
Dl5AG000877	ERF	487	506	-	20.3636	2.28e-09	0.000239	GGCGGCGGCGGGGGAGGCGG
Dl27AG000438	ERF	1027	1046	-	20.3636	2.28e-09	0.000239	GGCGGCGGCGGAGGAGGAGG
Dl27AG000438	ERF	1235	1254	-	20.3636	2.28e-09	0.000239	GGCGGCGGCGGAGGAGGAGG
Dl26AG000139	BBR-BPC	139	159	+	24.7237	2.29e-09	1.45e-05	TTCGCTCACTCTCTCTCTCTC
Dl5AG000877	ERF	573	592	+	22.7424	2.3e-09	0.000191	CTCCGCCCCCTCCACCGCCG
Dl31AG000033	BBR-BPC	466	489	-	24.2576	2.33e-09	1.29e-05	GAGAGAGAGAGAGAGAGATGAAAG
Dl24AG000194	ERF	91	109	+	22.6212	2.33e-09	0.00016	CGGCGGCGGCGGCGGAGCT
Dl7AG001277	BBR-BPC	1347	1370	-	24.2424	2.35e-09	1.29e-05	AAGAGAAAGAGAGAGAGAGTCAAA
Dl11AG000898	ERF	764	783	-	20.3485	2.35e-09	0.000239	GGCGGCGGAGGAGGAGGAGG
Dl27AG000438	ERF	1232	1251	-	20.3485	2.35e-09	0.000239	GGCGGCGGAGGAGGAGGAGG
Dl23AG000292	ERF	1267	1287	+	22.803	2.43e-09	0.000148	CGCGCCGCCGCCGCCTCCTCC
Dl11AG000898	ERF	717	735	-	22.5909	2.45e-09	0.00016	GGGAGGAGGCGGCGGAGAA
Dl23AG000292	ERF	898	916	-	22.5909	2.45e-09	0.00016	GGGAGGAGGCGGCGGAGAA
Dl5AG000877	ERF	590	610	+	23.9714	2.46e-09	0.000118	CCGCCTCCGCCGCCTCCCCCG
Dl5AG000877	ERF	590	610	+	23.9714	2.46e-09	0.000118	CCGCCTCCGCCGCCTCCCCCG
Dl17AG001301	BBR-BPC	1472	1495	+	24.1515	2.47e-09	1.35e-05	GGGGAAGAGAGAGAGAGAGAGGCA
Dl5AG001941	FAR1	1454	1468	+	19.8485	2.48e-09	0.00228	ACCCCACGCGCCTCC
Dl17AG001911	LBD	1400	1420	+	23.1364	2.57e-09	0.000392	CCCCCGCCGCATCCTTCGCCG
Dl24AG000849	ERF	422	436	+	21.6212	2.67e-09	0.00245	GGTGGTGGCGGTGGC
Dl11AG000898	C2H2	758	776	+	23.9286	2.71e-09	0.000193	CCCCTCCCTCCTCCTCCTC
Dl27AG000438	C2H2	1226	1244	+	23.9286	2.71e-09	0.000193	CCCCTCCCTCCTCCTCCTC
Dl12AG000523	BBR-BPC	1296	1319	+	23.9394	2.77e-09	1.5e-05	AGCGGAGAGAGAGAGAGAGAGAAA
Dl19AG000493	C2H2	1051	1069	+	23.8651	2.88e-09	0.000193	CCTCCTCCTCCTCCCTCTC
Dl5AG000877	ERF	495	513	-	22.4848	2.88e-09	0.000176	GGGCGGAGGCGGCGGCGGG
Dl15AG000973	BBR-BPC	421	441	+	24.2763	2.91e-09	1.83e-05	ACCCGTCTCTCTCTCTCTCTC
Dl11AG000898	ERF	810	829	+	22.5455	2.94e-09	0.000224	CTCCTCCGCCGTCGCCGCCT
Dl11AG000898	C2H2	1299	1317	+	23.8095	3.01e-09	0.000193	CCGCCTCCTCCTCCTCCCC
Dl27AG000438	C2H2	1358	1376	+	23.8095	3.01e-09	0.000193	CCGCCTCCTCCTCCTCCCC
Dl9AG000474	BBR-BPC	1434	1457	-	23.7727	3.03e-09	1.63e-05	GAGAGAGAGAGAGAGATGGAAAAG
Dl27AG000438	ERF	1033	1047	+	22.0303	3.05e-09	0.000468	CCTCCGCCGCCGCCG
Dl27AG000438	ERF	1241	1255	+	22.0303	3.05e-09	0.000468	CCTCCGCCGCCGCCG
Dl27AG000438	ERF	1031	1045	+	21.5455	3.05e-09	0.000399	CTCCTCCGCCGCCGC
Dl27AG000438	ERF	1239	1253	+	21.5455	3.05e-09	0.000399	CTCCTCCGCCGCCGC
Dl9AG000474	BBR-BPC	1432	1455	-	23.7424	3.08e-09	1.65e-05	GAGAGAGAGAGAGATGGAAAAGGG
Dl15AG000095	B3	111	131	+	24.493	3.08e-09	0.00277	AGAGTTTTTTTGGCGGGAAAA
Dl24AG001563	BBR-BPC	1474	1494	-	24.1711	3.09e-09	1.93e-05	CTCTCTCTCTCTCTCTCCCGT
Dl5AG002376	BBR-BPC	1008	1028	-	24.1184	3.18e-09	1.97e-05	TTCTCTCTCTCTCTCTCTATG
Dl19AG001093	GATA	218	236	-	24.8684	3.2e-09	0.0029	CATCATCCTCATCTTCTTC
Dl15AG000973	BBR-BPC	424	447	-	23.6667	3.2e-09	1.71e-05	TGGAGGGAGAGAGAGAGAGAGACG
Dl28AG000367	BBR-BPC	768	788	+	24.0263	3.33e-09	2.05e-05	CTCTCTCTCTCTCTATATATA
Dl27AG000438	ERF	965	985	+	23.6857	3.35e-09	0.000153	CCTCCGCCGCCCCCTCCCCCG
Dl27AG000438	ERF	965	985	+	23.6857	3.35e-09	0.000153	CCTCCGCCGCCCCCTCCCCCG
Dl11AG000898	C2H2	761	779	+	23.6984	3.39e-09	0.000193	CTCCCTCCTCCTCCTCCGC
Dl27AG000438	C2H2	1229	1247	+	23.6984	3.39e-09	0.000193	CTCCCTCCTCCTCCTCCGC
Dl24AG001563	TALE	1477	1496	-	20.641	3.39e-09	0.000505	CTCTCTCTCTCTCTCTCTCC
Dl14AG000526	TALE	1281	1300	+	20.641	3.39e-09	0.000505	CTCTCTCTCTCTCTCTCTCC
Dl24AG000194	ERF	93	107	-	21.5	3.47e-09	0.000399	CTCCGCCGCCGCCGC
Dl11AG000898	C2H2	764	782	+	23.6667	3.5e-09	0.000193	CCTCCTCCTCCTCCGCCGC
Dl27AG000438	C2H2	1232	1250	+	23.6667	3.5e-09	0.000193	CCTCCTCCTCCTCCGCCGC
Dl8AG001232	EIL	1119	1133	+	19.54	3.52e-09	0.00315	GTCCAGATTCAATGA
Dl8AG001232	EIL	1119	1133	+	19.54	3.52e-09	0.00308	GTCCAGATTCAATGA
Dl13AG000037	BBR-BPC	1392	1412	+	23.9211	3.53e-09	2.16e-05	ATCTCTTTCTTTCTCCCTCTC
Dl24AG000194	ERF	88	102	+	21.5909	3.69e-09	0.00063	CGGCGGCGGCGGCGG
Dl24AG000194	ERF	91	105	+	21.5909	3.69e-09	0.00063	CGGCGGCGGCGGCGG
Dl22AG000305	ERF	1391	1405	+	21.5909	3.69e-09	0.00063	CGGCGGCGGCGGCGG
Dl22AG000305	ERF	1394	1408	+	21.5909	3.69e-09	0.00063	CGGCGGCGGCGGCGG
Dl31AG000033	BBR-BPC	496	519	-	23.3939	3.71e-09	1.96e-05	GGAAAGAAGAGAGAGAGAGAGAGA
Dl24AG000194	ERF	92	111	+	20.1212	3.72e-09	0.00033	GGCGGCGGCGGCGGAGCTGG
Dl14AG001234	MYB	973	991	+	19.6061	3.8e-09	0.00336	CTTCTCCAACCACCTCATT
Dl14AG001234	MYB	973	991	+	19.6061	3.8e-09	0.00343	CTTCTCCAACCACCTCATT
Dl5AG000877	ERF	580	600	-	23.4507	3.88e-09	0.000296	GGCGGAGGCGGCGGTGGAGGG
Dl14AG001234	BBR-BPC	1357	1377	-	23.7105	3.94e-09	2.38e-05	GTCCGTCTCTCTCTCTCTCTC
Dl13AG001242	BBR-BPC	1480	1500	-	23.7105	3.94e-09	2.38e-05	GTCCGTCTCTCTCTCTCTCTC
Dl27AG000438	ERF	1033	1047	+	21	4e-09	0.000614	CCTCCGCCGCCGCCG
Dl27AG000438	ERF	1241	1255	+	21	4e-09	0.000614	CCTCCGCCGCCGCCG
Dl22AG000305	ERF	1386	1406	-	22.4242	4.06e-09	0.000232	GCCGCCGCCGCCGCCGCATGC
Dl27AG000438	ERF	1033	1047	-	21.5606	4.11e-09	0.00063	CGGCGGCGGCGGAGG
Dl27AG000438	ERF	1241	1255	-	21.5606	4.11e-09	0.00063	CGGCGGCGGCGGAGG
Dl13AG001313	MIKC_MADS	1137	1151	-	21.4545	4.35e-09	0.00185	ACTTTCCCTTTTGGG
Dl4AG001997	MIKC_MADS	1337	1351	-	21.4545	4.35e-09	0.00185	ACTTTCCCTTTTGGG
Dl17AG001194	MYB	1103	1117	-	18.1212	4.39e-09	0.00391	TGTGGTTGGTGGAAC
Dl24AG000194	ERF	89	108	+	20.0303	4.42e-09	0.00033	GGCGGCGGCGGCGGCGGAGC
Dl13AG000591	BBR-BPC	1453	1476	-	23.0455	4.47e-09	2.35e-05	GAGAGAGAAAGAGAGAGAGGTGTA
Dl5AG000877	LBD	584	604	+	22.6667	4.52e-09	0.000592	CCACCGCCGCCTCCGCCGCCT
Dl15AG001017	ERF	396	416	+	23.2958	4.54e-09	0.00031	GGAGGAGTAGGCGGCGGTGGT
Dl5AG000877	ERF	575	594	-	20.0152	4.54e-09	0.00033	GGCGGCGGTGGAGGGGGCGG
Dl3AG001229	ERF	926	940	-	19.0152	4.58e-09	0.00105	CCGTCGCCGCCGGCC
Dl5AG000877	ERF	580	598	-	22.1515	4.6e-09	0.000264	CGGAGGCGGCGGTGGAGGG
Dl22AG000305	ERF	1391	1411	+	21.9545	4.64e-09	0.000872	CGGCGGCGGCGGCGGCGGCAG
Dl28AG000367	BBR-BPC	1001	1021	-	23.3947	4.64e-09	2.78e-05	ATATAACTCTCTCTCTCTCTC
Dl12AG001562	ERF	1211	1230	-	20	4.69e-09	0.00033	GGCGGTGGCGGTGATGGGGA
Dl5AG000877	ERF	495	515	-	23.2535	4.75e-09	0.00031	GGGGGCGGAGGCGGCGGCGGG
Dl22AG000851	BBR-BPC	1417	1437	+	23.2895	4.9e-09	2.91e-05	TTCTCTCTCTCTCTCGCTCTC
Dl23AG000292	ERF	1340	1354	-	21.2273	4.93e-09	0.0018	GGAGGAGGCGGTGGC
Dl11AG000898	ERF	765	784	+	22.0909	5.07e-09	0.000356	CTCCTCCTCCTCCGCCGCCT
Dl9AG002228	ERF	1182	1202	+	23.2857	5.09e-09	0.000212	CCGCCGCCGCCTCCTCCCCCC
Dl23AG000292	ERF	1271	1291	+	23.2857	5.09e-09	0.000212	CCGCCGCCGCCTCCTCCCCCC
Dl9AG002228	ERF	1182	1202	+	23.2857	5.09e-09	0.000211	CCGCCGCCGCCTCCTCCCCCC
Dl23AG000292	ERF	1271	1291	+	23.2857	5.09e-09	0.000211	CCGCCGCCGCCTCCTCCCCCC
Dl6AG000059	BBR-BPC	989	1009	-	23.2105	5.11e-09	3.02e-05	GTCTCTCTCTCTCTCTCTCAT
Dl13AG001242	BBR-BPC	557	580	+	22.7424	5.24e-09	2.72e-05	GAGAGAGAAAGGAAGAGAGAGAAG
Dl29AG000512	BBR-BPC	1151	1174	-	22.7424	5.24e-09	2.72e-05	GAGAGAGAAAGGAAGAGAGAGAAG
Dl13AG000037	BBR-BPC	1412	1435	-	22.6818	5.42e-09	2.8e-05	GAGAGAGAGAGAGAGCGAGAGGGG
Dl5AG000877	ERF	493	513	-	21.8485	5.46e-09	0.000872	GGGCGGAGGCGGCGGCGGGGG
Dl10AG000324	Dof	1153	1173	-	21.8939	5.46e-09	0.000909	TTAGCTTTTTATTTTTTTTCT
Dl12AG001562	ERF	1211	1230	+	20.7576	5.53e-09	0.00253	TCCCCATCACCGCCACCGCC
Dl31AG000033	BBR-BPC	498	521	-	22.6212	5.59e-09	2.87e-05	AAGGAAAGAAGAGAGAGAGAGAGA
Dl27AG000438	LBD	1160	1180	+	23.0303	5.63e-09	0.000287	CCCTCCGCCTCCTCCTCCGCC
Dl1AG000152	Dof	403	423	+	21.8636	5.67e-09	0.000909	TCCGCTTTTTTTTTTTTTTTT
Dl27AG000438	C2H2	1006	1024	+	23.1508	5.7e-09	0.000272	CCTCCTCCGCCTCCTCCCC
Dl27AG000438	C2H2	1211	1229	+	23.1508	5.7e-09	0.000272	CCTCCTCCGCCTCCTCCCC
Dl28AG000367	BBR-BPC	758	778	+	23	5.7e-09	3.34e-05	TTTTTGCTCTCTCTCTCTCTC
Dl22AG000305	ERF	1394	1414	-	23.1714	5.73e-09	0.000221	GCGCTGCCGCCGCCGCCGCCG
Dl22AG000305	ERF	1394	1414	-	23.1714	5.73e-09	0.000221	GCGCTGCCGCCGCCGCCGCCG
Dl13AG000037	BBR-BPC	1391	1414	-	22.5455	5.82e-09	2.97e-05	GGGAGAGGGAGAAAGAAAGAGATT
Dl25AG001071	C2H2	852	870	+	23.119	5.86e-09	0.000272	CTTCCTTCGCCTCCTCCTC
Dl24AG000194	ERF	85	105	+	21.7879	5.98e-09	0.000872	GAGCGGCGGCGGCGGCGGCGG
Dl27AG000438	LBD	1232	1252	+	22.4242	5.99e-09	0.000685	CCTCCTCCTCCTCCGCCGCCG
Dl12AG000326	Dof	1101	1121	-	21.803	6.12e-09	0.000909	TTTGCTTTTCTTTCTTTTTTT
Dl12AG000523	BBR-BPC	1298	1318	-	22.8158	6.26e-09	3.64e-05	TTCTCTCTCTCTCTCTCTCCG
Dl27AG000438	ERF	964	984	+	22.0909	6.27e-09	0.000337	TCCTCCGCCGCCCCCTCCCCC
Dl9AG000474	BBR-BPC	1464	1487	-	22.3788	6.34e-09	3.22e-05	CGCGAAGAGAGAGAGAGAGAGAGA
Dl23AG000292	LBD	975	995	+	22.9091	6.35e-09	0.000306	CCCTCCTCATCCGCCGCCGCC
Dl27AG000438	ERF	954	973	+	21.8939	6.41e-09	0.000418	CCCCTCCGCCTCCTCCGCCG
Dl26AG000139	BBR-BPC	145	165	+	22.7632	6.43e-09	3.72e-05	CACTCTCTCTCTCTCCCTCTG
Dl15AG000973	Dof	318	338	+	21.7424	6.59e-09	0.000909	TTTTCTTTTCCTCTTTTTTTC
Dl27AG000438	ERF	1160	1180	-	22.9296	6.6e-09	0.000355	GGCGGAGGAGGAGGCGGAGGG
Dl23AG000292	ERF	1268	1288	-	21.7121	6.69e-09	0.000872	GGGAGGAGGCGGCGGCGGCGC
Dl3AG001456	ERF	773	793	+	22.9155	6.69e-09	0.000355	GGAGGTGGAGGCGGAGGCGGC
Dl27AG000438	ERF	1030	1050	+	23.0143	6.72e-09	0.000221	CCTCCTCCGCCGCCGCCGGCC
Dl27AG000438	ERF	1238	1258	+	23.0143	6.72e-09	0.000221	CCTCCTCCGCCGCCGCCGGCC
Dl27AG000438	ERF	1030	1050	+	23.0143	6.72e-09	0.000221	CCTCCTCCGCCGCCGCCGGCC
Dl27AG000438	ERF	1238	1258	+	23.0143	6.72e-09	0.000221	CCTCCTCCGCCGCCGCCGGCC
Dl11AG000898	ERF	814	834	-	22.9014	6.78e-09	0.000355	GGAGGAGGCGGCGACGGCGGA
Dl24AG000194	ERF	91	111	-	23	6.82e-09	0.000221	CCAGCTCCGCCGCCGCCGCCG
Dl24AG000194	ERF	91	111	-	23	6.82e-09	0.000221	CCAGCTCCGCCGCCGCCGCCG
Dl5AG000877	ERF	490	510	+	23	6.82e-09	0.000221	CCTCCCCCGCCGCCGCCTCCG
Dl5AG000877	ERF	490	510	+	23	6.82e-09	0.000221	CCTCCCCCGCCGCCGCCTCCG
Dl6AG002287	BBR-BPC	1072	1092	+	22.6447	6.82e-09	3.92e-05	CTCTCTCTCTCTCTCACACAC
Dl7AG001277	BBR-BPC	1348	1368	+	22.6316	6.86e-09	3.92e-05	TTGACTCTCTCTCTCTTTCTC
Dl23AG000292	ERF	1002	1022	+	22.9857	6.92e-09	0.000221	GCTCCACCGCCGCCTCCTCCT
Dl23AG000292	ERF	1002	1022	+	22.9857	6.92e-09	0.000221	GCTCCACCGCCGCCTCCTCCT
Dl11AG000898	C2H2	1296	1314	+	22.9365	6.98e-09	0.000308	CCGCCGCCTCCTCCTCCTC
Dl1AG002488	ERF	51	71	-	22.9714	7.01e-09	0.000221	CCGCCGCCGCCTCCTCCGCGC
Dl1AG002488	ERF	51	71	-	22.9714	7.01e-09	0.000221	CCGCCGCCGCCTCCTCCGCGC
Dl16AG001287	BBR-BPC	1388	1411	+	22.1667	7.08e-09	3.55e-05	CAAAGGGGAAGAGAGAGAGAGAGA
Dl17AG001301	BBR-BPC	1468	1491	+	22.1667	7.08e-09	3.55e-05	CAAAGGGGAAGAGAGAGAGAGAGA
Dl25AG001071	ERF	472	490	-	21.8182	7.11e-09	0.000384	AGGTGATGGCGGCGGAGGC
Dl24AG000194	ERF	89	109	+	22.8451	7.17e-09	0.000355	GGCGGCGGCGGCGGCGGAGCT
Dl5AG002376	BBR-BPC	1014	1034	-	22.5	7.33e-09	4.16e-05	ATTTCGTTCTCTCTCTCTCTC
Dl27AG000438	ERF	1234	1254	-	22.8169	7.37e-09	0.000355	GGCGGCGGCGGAGGAGGAGGA
Dl27AG000368	Dof	431	451	-	21.5758	7.42e-09	0.000829	AAAAAAGAAAAAACTAAAAAG
Dl31AG000033	BBR-BPC	467	487	+	22.4342	7.58e-09	4.27e-05	TTTCATCTCTCTCTCTCTCTC
Dl29AG000512	BBR-BPC	892	915	-	22.0152	7.65e-09	3.75e-05	AGGGGAGAGAAAAGGAGAGAGAGA
Dl8AG000563	BBR-BPC	1018	1041	-	22.0152	7.65e-09	3.75e-05	AGGGGAGAGAAAAGGAGAGAGAGA
Dl15AG000095	BBR-BPC	351	374	+	22.0152	7.65e-09	3.75e-05	AGGGGAGAGAAAAGGAGAGAGAGA
Dl15AG000095	BBR-BPC	697	720	+	22.0152	7.65e-09	3.75e-05	AGGGGAGAGAAAAGGAGAGAGAGA
Dl6AG000059	BBR-BPC	995	1015	-	22.3947	7.73e-09	4.32e-05	CTTGCTGTCTCTCTCTCTCTC
Dl12AG000326	BBR-BPC	1462	1485	-	21.9848	7.77e-09	3.78e-05	AAGGGTGAGAGAGAGAGAGAGAGA
Dl22AG000305	ERF	1383	1403	-	21.9091	7.88e-09	0.000346	GCCGCCGCCGCCGCATGCGAC
Dl9AG001303	Dof	959	979	+	20.4545	7.94e-09	0.00194	AAAAAAACCAAAAAGATAAAA
Dl9AG002228	ERF	1238	1258	+	22.8429	7.96e-09	0.000231	GCGCCGCCGCCTCCTCCCCCG
Dl27AG000438	ERF	1382	1402	+	22.8429	7.96e-09	0.000231	GCGCCGCCGCCTCCTCCCCCG
Dl9AG002228	ERF	1238	1258	+	22.8429	7.96e-09	0.000231	GCGCCGCCGCCTCCTCCCCCG
Dl27AG000438	ERF	1382	1402	+	22.8429	7.96e-09	0.000231	GCGCCGCCGCCTCCTCCCCCG
Dl1AG002488	ERF	300	320	-	22.8286	8.07e-09	0.000231	GCGCCGCCGTCGCCTCCTCCC
Dl1AG002488	ERF	300	320	-	22.8286	8.07e-09	0.000231	GCGCCGCCGTCGCCTCCTCCC
Dl23AG000292	ERF	1183	1203	-	21.5758	8.16e-09	0.000872	GGGAGGAGGAGGCGGCGGCGG
Dl28AG000366	B3	990	1004	+	19.7273	8.16e-09	0.00749	ATATGCATGCATACA
Dl23AG000292	LBD	1182	1202	+	22.6515	8.17e-09	0.000374	ACCGCCGCCGCCTCCTCCTCC
Dl27AG000438	ERF	1032	1052	+	21.8636	8.32e-09	0.000346	TCCTCCGCCGCCGCCGGCCTC
Dl9AG002228	ERF	1237	1257	+	21.8636	8.32e-09	0.000346	CGCGCCGCCGCCTCCTCCCCC
Dl27AG000438	ERF	1240	1260	+	21.8636	8.32e-09	0.000346	TCCTCCGCCGCCGCCGGCCTC
Dl27AG000438	ERF	1381	1401	+	21.8636	8.32e-09	0.000346	CGCGCCGCCGCCTCCTCCCCC
Dl2AG000103	BBR-BPC	667	687	-	22.25	8.33e-09	4.63e-05	ATATCTTTCTCTCTCTCTCTG
Dl25AG001071	ERF	464	483	-	19.6667	8.7e-09	0.000569	GGCGGCGGAGGCAGCGGCGA
Dl9AG002228	ERF	1181	1201	-	22.6479	8.71e-09	0.000379	GGGGGAGGAGGCGGCGGCGGC
Dl23AG000292	ERF	1270	1290	-	22.6479	8.71e-09	0.000379	GGGGGAGGAGGCGGCGGCGGC
Dl15AG001017	Dof	25	45	+	21.4394	8.83e-09	0.000829	AAAAAAGAAAAAAAAATACAA
Dl19AG000493	BBR-BPC	1056	1079	-	21.7121	8.94e-09	4.33e-05	CTGAGAGAGAGAGAGGGAGGAGGA
Dl24AG000194	ERF	88	102	-	21.5455	8.97e-09	0.0018	CCGCCGCCGCCGCCG
Dl24AG000194	ERF	91	105	-	21.5455	8.97e-09	0.0018	CCGCCGCCGCCGCCG
Dl22AG000305	ERF	1391	1405	-	21.5455	8.97e-09	0.0018	CCGCCGCCGCCGCCG
Dl22AG000305	ERF	1394	1408	-	21.5455	8.97e-09	0.0018	CCGCCGCCGCCGCCG
Dl4AG000375	Dof	1105	1125	-	21.4242	9.01e-09	0.000829	TAAAAAGAGAAAAAAATAAAA
Dl19AG000493	BBR-BPC	549	572	-	21.697	9.01e-09	4.33e-05	AAGAGGGGGAGAAGGAGAAGGAGA
Dl23AG000292	ERF	1265	1285	+	22.7143	9.04e-09	0.00024	CCCGCGCCGCCGCCGCCTCCT
Dl23AG000292	ERF	1265	1285	+	22.7143	9.04e-09	0.000239	CCCGCGCCGCCGCCGCCTCCT
Dl23AG000292	LBD	919	939	+	22.5455	9.04e-09	0.000394	CCCTCCTTCTCCGCCGCCGCC
Dl1AG003373	Dof	773	793	+	20.3636	9.09e-09	0.00194	AAAGAAAGAAAAAAGCTAAAA
Dl1AG002488	ERF	54	74	+	21.5	9.11e-09	0.000872	CGGAGGAGGCGGCGGCGGCTA
Dl28AG000367	BBR-BPC	762	782	+	22.0658	9.13e-09	5.04e-05	TGCTCTCTCTCTCTCTCTCTA
Dl9AG002228	ERF	1211	1231	+	22.7	9.17e-09	0.00024	CTGCCGCCGCCTCCTCCTCCC
Dl11AG000898	ERF	1261	1281	+	22.7	9.17e-09	0.00024	CTGCCGCCGCCTCCTCCTCCC
Dl9AG002228	ERF	1211	1231	+	22.7	9.17e-09	0.000239	CTGCCGCCGCCTCCTCCTCCC
Dl11AG000898	ERF	1261	1281	+	22.7	9.17e-09	0.000239	CTGCCGCCGCCTCCTCCTCCC
Dl6AG000059	BBR-BPC	997	1017	-	22.0526	9.19e-09	5.04e-05	TTCTTGCTGTCTCTCTCTCTC
Dl22AG000305	ERF	1388	1408	+	21.4848	9.32e-09	0.000872	ATGCGGCGGCGGCGGCGGCGG
Dl27AG000438	ERF	1032	1050	-	21.6061	9.33e-09	0.000451	GGCCGGCGGCGGCGGAGGA
Dl27AG000438	ERF	1240	1258	-	21.6061	9.33e-09	0.000451	GGCCGGCGGCGGCGGAGGA
Dl23AG000292	ERF	1219	1238	+	21.5455	9.51e-09	0.000579	CGCCGCCTCCTCCTCCGTCG
Dl5AG000877	ERF	1080	1100	+	21.4697	9.52e-09	0.000872	CGGGAGATGCGGCGGCGGTGG
Dl5AG000877	ERF	571	591	-	22.5493	9.59e-09	0.000387	GGCGGTGGAGGGGGCGGAGGC
Dl16AG001287	BBR-BPC	1448	1468	-	21.9605	9.62e-09	5.21e-05	GTCTCTGCCTCTCTCTCTCTC
Dl17AG001301	BBR-BPC	1480	1500	-	21.9605	9.62e-09	5.21e-05	GTCTCTGCCTCTCTCTCTCTC
Dl15AG000973	BBR-BPC	430	453	-	21.5606	9.66e-09	4.62e-05	GAGAAGTGGAGGGAGAGAGAGAGA
Dl5AG000877	ERF	587	607	+	22.6429	9.71e-09	0.000247	CCGCCGCCTCCGCCGCCTCCC
Dl5AG000877	ERF	587	607	+	22.6429	9.71e-09	0.000246	CCGCCGCCTCCGCCGCCTCCC
Dl23AG000292	ERF	1004	1024	-	22.5352	9.73e-09	0.000387	TAAGGAGGAGGCGGCGGTGGA
Dl23AG001187	SBP	791	806	+	16.7444	9.84e-09	0.00814	TTATTTGTACCTTTTT
Dl5AG000877	ERF	1078	1098	-	21.7121	1e-08	0.000374	ACCGCCGCCGCATCTCCCGCC
Dl5AG000877	ERF	1206	1226	-	21.7121	1e-08	0.000374	ACCGCCGCCGCATCTCCCGCC
Dl5AG000877	LBD	492	512	+	22.4242	1.02e-08	0.000423	TCCCCCGCCGCCGCCTCCGCC
Dl1AG002488	ERF	301	321	-	21.697	1.02e-08	0.000374	CGCGCCGCCGTCGCCTCCTCC
Dl29AG000512	BBR-BPC	1149	1172	-	21.4242	1.04e-08	4.9e-05	GAGAGAAAGGAAGAGAGAGAAGGA
Dl13AG001242	BBR-BPC	559	582	+	21.4242	1.04e-08	4.9e-05	GAGAGAAAGGAAGAGAGAGAAGGA
Dl6AG000270	ERF	401	415	+	20.5606	1.04e-08	0.00137	CCGCCGCCGCCGTCT
Dl9AG001303	Dof	934	954	-	21.3636	1.04e-08	0.00123	TTTTCTTTTTCTTATTTATTT
Dl27AG000438	ERF	964	982	-	21.5152	1.04e-08	0.000477	GGGAGGGGGCGGCGGAGGA
Dl1AG002488	ERF	393	407	-	21.1515	1.05e-08	0.00107	CCTCCTCCGCCGCCG
Dl27AG000438	ERF	1030	1044	+	21.1515	1.05e-08	0.00107	CCTCCTCCGCCGCCG
Dl27AG000438	ERF	1238	1252	+	21.1515	1.05e-08	0.00107	CCTCCTCCGCCGCCG
Dl11AG000898	LBD	1295	1315	+	22.3788	1.06e-08	0.000423	ACCGCCGCCTCCTCCTCCTCC
Dl27AG000438	C2H2	1161	1179	+	22.4762	1.07e-08	0.000449	CCTCCGCCTCCTCCTCCGC
Dl24AG000194	ERF	83	103	-	21.6515	1.08e-08	0.00038	GCCGCCGCCGCCGCCGCTCCA
Dl11AG000898	ERF	977	995	+	21.4697	1.11e-08	0.000483	CTACGGTGGCGGCGGCGGA
Dl11AG000898	LBD	766	786	+	22.3333	1.11e-08	0.000423	TCCTCCTCCTCCGCCGCCTCT
Dl28AG000367	BBR-BPC	999	1019	-	21.6711	1.11e-08	5.97e-05	ATAACTCTCTCTCTCTCTCTG
Dl22AG000851	BBR-BPC	43	63	-	21.6579	1.12e-08	5.98e-05	CTCTCTCTCTCTCTCTCTTAG
Dl5AG000877	ERF	485	504	+	21.3939	1.12e-08	0.000642	CCCCGCCTCCCCCGCCGCCG
Dl9AG002228	ERF	1179	1199	-	21.3333	1.16e-08	0.00094	GGGAGGAGGCGGCGGCGGCAG
Dl13AG001313	MIKC_MADS	1135	1149	-	21.303	1.16e-08	0.00518	TTTCCCTTTTGGGAA
Dl4AG001997	MIKC_MADS	1335	1349	-	21.303	1.16e-08	0.00518	TTTCCCTTTTGGGAA
Dl9AG002228	ERF	1178	1198	+	21.5909	1.16e-08	0.000394	TCTGCCGCCGCCGCCTCCTCC
Dl5AG000877	ERF	492	510	-	21.4242	1.17e-08	0.00049	CGGAGGCGGCGGCGGGGGA
Dl22AG000851	BBR-BPC	55	78	+	21.1515	1.19e-08	5.6e-05	GAGAGAGAGAGAGAGGAGGAGGAG
Dl23AG000292	ERF	982	1002	+	22.4286	1.2e-08	0.000296	CATCCGCCGCCGCCTGCCCCG
Dl23AG000292	ERF	982	1002	+	22.4286	1.2e-08	0.000295	CATCCGCCGCCGCCTGCCCCG
Dl16AG001287	BBR-BPC	1392	1412	-	21.5132	1.2e-08	6.34e-05	CTCTCTCTCTCTCTCTTCCCC
Dl17AG001301	BBR-BPC	1472	1492	-	21.5132	1.2e-08	6.34e-05	CTCTCTCTCTCTCTCTTCCCC
Dl15AG000095	E2F/DP	118	138	-	23.5571	1.2e-08	0.00949	TAGAATCTTTTCCCGCCAAAA
Dl24AG000849	ERF	422	436	+	20.7273	1.21e-08	0.0018	GGTGGTGGCGGTGGC
Dl24AG000261	Dof	747	767	-	21.1818	1.22e-08	0.00101	GAAAAAGAAAAGGAAAAATAA
Dl27AG000438	LBD	1027	1047	+	21.7727	1.23e-08	0.00113	CCTCCTCCTCCGCCGCCGCCG
Dl27AG000438	LBD	1235	1255	+	21.7727	1.23e-08	0.00113	CCTCCTCCTCCGCCGCCGCCG
Dl11AG000898	ERF	838	858	-	21.2879	1.23e-08	0.00094	GGGAGGAGAAGGCGGCGGTGG
Dl1AG002488	ERF	282	296	-	18.6667	1.23e-08	0.00189	CCTCCTCCGCCGGCG
Dl1AG002488	ERF	320	334	-	18.6667	1.23e-08	0.00189	CCTCCTCCGCCGGCG
Dl1AG000349	BBR-BPC	1335	1355	-	21.4474	1.24e-08	6.5e-05	CACGCCTTCTCTCTCTCTCTC
Dl11AG000898	C2H2	755	773	+	22.3095	1.24e-08	0.000456	CCTCCCCTCCCTCCTCCTC
Dl27AG000438	C2H2	1018	1036	+	22.3095	1.24e-08	0.000456	CCTCCCCTCCCTCCTCCTC
Dl27AG000438	C2H2	1223	1241	+	22.3095	1.24e-08	0.000456	CCTCCCCTCCCTCCTCCTC
Dl5AG000877	ERF	590	604	+	21.0303	1.25e-08	0.00115	CCGCCTCCGCCGCCT
Dl5AG000877	ERF	583	597	-	20.5303	1.25e-08	0.00383	GGAGGCGGCGGTGGA
Dl23AG000292	ERF	1004	1018	-	20.5303	1.25e-08	0.00383	GGAGGCGGCGGTGGA
Dl11AG000898	ERF	837	857	+	21.5303	1.25e-08	0.000409	TCCACCGCCGCCTTCTCCTCC
Dl14AG001234	BBR-BPC	1357	1380	+	21.0303	1.27e-08	5.92e-05	GAGAGAGAGAGAGAGACGGACATG
Dl12AG000523	BBR-BPC	1294	1317	+	20.9697	1.3e-08	6.07e-05	AAAGCGGAGAGAGAGAGAGAGAGA
Dl31AG000033	BBR-BPC	464	487	-	20.9394	1.32e-08	6.13e-05	GAGAGAGAGAGAGAGATGAAAGGG
Dl5AG000877	ERF	592	612	-	22.2113	1.33e-08	0.000506	GGCGGGGGAGGCGGCGGAGGC
Dl27AG000438	ERF	1033	1047	+	21.2273	1.33e-08	0.0018	CCTCCGCCGCCGCCG
Dl27AG000438	ERF	1241	1255	+	21.2273	1.33e-08	0.0018	CCTCCGCCGCCGCCG
Dl1AG002488	C2H2	398	416	-	22.2222	1.33e-08	0.00047	CCTCCCCTTCCTCCTCCGC
Dl15AG001017	ERF	396	416	-	21.4697	1.34e-08	0.000423	ACCACCGCCGCCTACTCCTCC
Dl7AG001277	BBR-BPC	1350	1370	+	21.2763	1.35e-08	7.03e-05	GACTCTCTCTCTCTTTCTCTT
Dl12AG002031	Dof	370	390	-	21.1364	1.35e-08	0.00136	TTATCTTTTTCTCTATTTTTT
Dl5AG000877	ERF	583	597	-	20.6212	1.36e-08	0.0018	GGAGGCGGCGGTGGA
Dl23AG000292	ERF	1004	1018	-	20.6212	1.36e-08	0.0018	GGAGGCGGCGGTGGA
Dl9AG000474	BBR-BPC	1465	1485	+	21.25	1.36e-08	7.07e-05	CTCTCTCTCTCTCTCTCTTCG
Dl1AG002488	ERF	393	407	-	21.4848	1.38e-08	0.00141	CCTCCTCCGCCGCCG
Dl27AG000438	ERF	1030	1044	+	21.4848	1.38e-08	0.00141	CCTCCTCCGCCGCCG
Dl27AG000438	ERF	1238	1252	+	21.4848	1.38e-08	0.00141	CCTCCTCCGCCGCCG
Dl1AG002488	ERF	393	407	-	21.4848	1.38e-08	0.00141	CCTCCTCCGCCGCCG
Dl27AG000438	ERF	1030	1044	+	21.4848	1.38e-08	0.00141	CCTCCTCCGCCGCCG
Dl27AG000438	ERF	1238	1252	+	21.4848	1.38e-08	0.00141	CCTCCTCCGCCGCCG
Dl7AG001237	Dof	242	262	+	21.0758	1.38e-08	0.00104	TAAAAAGAAAAGGAAAAAAGA
Dl11AG000898	ERF	809	829	+	22.2714	1.39e-08	0.000331	GCTCCTCCGCCGTCGCCGCCT
Dl11AG000898	ERF	809	829	+	22.2714	1.39e-08	0.00033	GCTCCTCCGCCGTCGCCGCCT
Dl27AG000438	ERF	1029	1047	-	21.2727	1.42e-08	0.000542	CGGCGGCGGCGGAGGAGGA
Dl27AG000438	ERF	1237	1255	-	21.2727	1.42e-08	0.000542	CGGCGGCGGCGGAGGAGGA
Dl34AG000541	Dof	808	828	-	20.0606	1.42e-08	0.00242	TAAAAGACCAAAAAGTAAAAA
Dl2AG001256	ERF	829	849	-	22.1268	1.44e-08	0.000526	GGTGGTGGCGACAGCGGTGGC
Dl6AG002287	BBR-BPC	1066	1086	+	21.1316	1.44e-08	7.4e-05	CGCGCTCTCTCTCTCTCTCTC
Dl14AG000526	BBR-BPC	1265	1285	+	21.1316	1.44e-08	7.4e-05	CGCGCTCTCTCTCTCTCTCTC
Dl5AG000877	ERF	457	477	+	22.2286	1.45e-08	0.000331	CCCCCGCCGCCGCCCCCTCCC
Dl5AG000877	ERF	1080	1100	-	22.2286	1.45e-08	0.000331	CCACCGCCGCCGCATCTCCCG
Dl5AG000877	ERF	457	477	+	22.2286	1.45e-08	0.00033	CCCCCGCCGCCGCCCCCTCCC
Dl5AG000877	ERF	1080	1100	-	22.2286	1.45e-08	0.00033	CCACCGCCGCCGCATCTCCCG
Dl5AG000877	ERF	498	512	-	20.5909	1.46e-08	0.0018	GGCGGAGGCGGCGGC
Dl7AG001277	ERF	378	398	-	21.3939	1.47e-08	0.000449	GCCGCCGCCGCCTCCCGCGTC
Dl12AG002031	Dof	436	456	-	21.0606	1.48e-08	0.00136	TTAACTTTTTTTTGTCTTTTT
Dl24AG001563	MYB_related	241	254	-	18.4697	1.48e-08	0.0126	AAAAAAATATCTAA
Dl19AG000493	BBR-BPC	1057	1077	+	21.0526	1.5e-08	7.64e-05	CCTCCTCCCTCTCTCTCTCTC
Dl22AG000305	ERF	1397	1416	-	21.1212	1.51e-08	0.000766	CAGCGCTGCCGCCGCCGCCG
Dl25AG001071	ERF	474	493	+	21.1212	1.51e-08	0.000766	CTCCGCCGCCATCACCTCCA
Dl24AG000194	LBD	92	112	-	22	1.51e-08	0.000555	GCCAGCTCCGCCGCCGCCGCC
Dl27AG000438	C2H2	1158	1176	+	22.0635	1.53e-08	0.000517	TCCCCTCCGCCTCCTCCTC
Dl22AG000305	ERF	1399	1413	-	20.5606	1.53e-08	0.00152	CGCTGCCGCCGCCGC
Dl11AG000898	ERF	837	855	-	21.197	1.56e-08	0.000572	AGGAGAAGGCGGCGGTGGA
Dl32AG000225	BBR-BPC	915	938	+	20.6061	1.56e-08	7.2e-05	GGAAGGGAGAGAAAAGGAGAGAGA
Dl11AG000898	ERF	1293	1313	+	22.1429	1.57e-08	0.00035	CTACCGCCGCCTCCTCCTCCT
Dl11AG000898	ERF	1293	1313	+	22.1429	1.57e-08	0.00035	CTACCGCCGCCTCCTCCTCCT
Dl1AG002488	ERF	52	72	+	22.0141	1.6e-08	0.000555	CGCGGAGGAGGCGGCGGCGGC
Dl12AG000326	BBR-BPC	1466	1489	-	20.5606	1.6e-08	7.32e-05	AGGGAAGGGTGAGAGAGAGAGAGA
Dl12AG000523	TALE	1411	1430	+	19.7179	1.61e-08	0.000568	CTCGCCCTCCCTGCCTCCGC
Dl22AG000305	ERF	1397	1411	-	21.4394	1.61e-08	0.00148	CTGCCGCCGCCGCCG
Dl22AG000305	ERF	1397	1411	-	21.4394	1.61e-08	0.00148	CTGCCGCCGCCGCCG
Dl5AG000877	ERF	590	604	+	20.303	1.63e-08	0.00175	CCGCCTCCGCCGCCT
Dl8AG000563	BBR-BPC	1016	1039	-	20.5152	1.64e-08	7.45e-05	GGGAGAGAAAAGGAGAGAGAGAGT
Dl15AG001017	ERF	393	413	+	21.9859	1.64e-08	0.000555	GGAGGAGGAGTAGGCGGCGGT
Dl5AG000877	ERF	596	615	-	19.303	1.65e-08	0.000961	GGCGGCGGGGGAGGCGGCGG
Dl24AG001563	Dof	1298	1318	+	20.9091	1.69e-08	0.00117	GAAAAAGGCAAAAAAAAAAAA
Dl5AG000877	ERF	590	604	+	21.0758	1.71e-08	0.0018	CCGCCTCCGCCGCCT
Dl13AG001720	ERF	1454	1474	+	21.2576	1.72e-08	0.000508	ACCTCCGCCGCCCCCGTCCCC
Dl5AG001030	Dof	54	74	-	20.9242	1.73e-08	0.0014	TTTTCTTTTTTCTTCATTTTT
Dl13AG001242	BBR-BPC	561	584	+	20.3939	1.74e-08	7.83e-05	GAGAAAGGAAGAGAGAGAAGGAAG
Dl29AG000512	BBR-BPC	1147	1170	-	20.3939	1.74e-08	7.83e-05	GAGAAAGGAAGAGAGAGAAGGAAG
Dl22AG000305	ERF	1395	1414	+	19.2727	1.74e-08	0.000961	GGCGGCGGCGGCGGCAGCGC
Dl22AG000305	ERF	1396	1410	-	20.4545	1.77e-08	0.00152	TGCCGCCGCCGCCGC
Dl3AG001456	ERF	772	792	-	22.0143	1.77e-08	0.000386	CCGCCTCCGCCTCCACCTCCC
Dl3AG001456	ERF	772	792	-	22.0143	1.77e-08	0.000385	CCGCCTCCGCCTCCACCTCCC
Dl27AG000438	ERF	1024	1043	-	19.2576	1.79e-08	0.000961	GGCGGCGGAGGAGGAGGGAG
Dl12AG000326	BBR-BPC	1451	1471	+	20.6842	1.79e-08	9.03e-05	CTTGTACTCTCTCTCTCTCTC
Dl19AG000493	C2H2	546	564	+	21.8651	1.8e-08	0.000587	CCTTCTCCTTCTCCTTCTC
Dl13AG001242	BBR-BPC	555	575	-	20.6711	1.8e-08	9.03e-05	CTCTCTTCCTTTCTCTCTCTG
Dl29AG000512	BBR-BPC	1156	1176	+	20.6711	1.8e-08	9.03e-05	CTCTCTTCCTTTCTCTCTCTG
Dl27AG000438	ERF	1030	1044	-	20.5455	1.8e-08	0.00184	CGGCGGCGGAGGAGG
Dl27AG000438	ERF	1238	1252	-	20.5455	1.8e-08	0.00184	CGGCGGCGGAGGAGG
Dl1AG002488	ERF	393	407	+	20.5455	1.8e-08	0.00184	CGGCGGCGGAGGAGG
Dl22AG000305	ERF	1388	1406	+	21.0758	1.81e-08	0.000639	ATGCGGCGGCGGCGGCGGC
Dl6AG000270	ERF	716	730	+	20.4394	1.81e-08	0.00152	AGCCTCCGCCGCCGC
Dl12AG000523	BBR-BPC	1292	1315	+	20.303	1.82e-08	8.14e-05	AAAAAGCGGAGAGAGAGAGAGAGA
Dl11AG000898	ERF	838	858	+	21.9857	1.82e-08	0.000387	CCACCGCCGCCTTCTCCTCCC
Dl11AG000898	ERF	838	858	+	21.9857	1.82e-08	0.000387	CCACCGCCGCCTTCTCCTCCC
Dl5AG000877	ERF	488	507	+	20.9242	1.87e-08	0.000867	CGCCTCCCCCGCCGCCGCCT
Dl34AG001003	GATA	941	967	-	18.4505	1.88e-08	0.00973	CATCATCAGCAGCATCAGCATCATCAC
Dl5AG000877	ERF	593	613	-	20.9697	1.89e-08	0.00115	CGGCGGGGGAGGCGGCGGAGG
Dl11AG000898	ERF	720	734	-	20.4545	1.89e-08	0.0018	GGAGGAGGCGGCGGA
Dl23AG000292	ERF	901	915	-	20.4545	1.89e-08	0.0018	GGAGGAGGCGGCGGA
Dl7AG001277	LBD	69	89	+	21.3636	1.89e-08	0.00124	TCCCCGCCGGCGTCCCCGCCG
Dl7AG001277	LBD	518	538	-	21.3636	1.89e-08	0.00124	TCCCCGCCGGCGTCCCCGCCG
Dl5AG000877	LBD	1077	1097	-	21.3636	1.89e-08	0.00124	CCGCCGCCGCATCTCCCGCCT
Dl5AG000877	LBD	1205	1225	-	21.3636	1.89e-08	0.00124	CCGCCGCCGCATCTCCCGCCT
Dl12AG001562	ERF	1212	1231	+	20.9091	1.9e-08	0.000867	CCCCATCACCGCCACCGCCT
Dl9AG000474	TCP	573	586	-	20.1061	1.91e-08	0.0176	AGTGGGCCCCACAT
Dl27AG000438	ERF	938	956	-	21.0303	1.92e-08	0.000652	GGGAGGAGGCGGCGGTGGG
Dl23AG000292	ERF	1180	1200	-	20.9545	1.93e-08	0.00115	AGGAGGAGGCGGCGGCGGTGC
Dl15AG001017	ERF	404	418	-	21.0152	1.94e-08	0.0018	CCACCACCGCCGCCT
Dl31AG000033	BBR-BPC	497	517	+	20.5132	1.94e-08	9.68e-05	CTCTCTCTCTCTCTCTTCTTT
Dl31AG000033	TALE	495	514	+	19.5897	1.96e-08	0.000568	CTCTCTCTCTCTCTCTCTTC
Dl9AG000474	TALE	1465	1484	+	19.5897	1.96e-08	0.000568	CTCTCTCTCTCTCTCTCTTC
Dl16AG001287	TALE	1395	1414	-	19.5897	1.96e-08	0.000568	CTCTCTCTCTCTCTCTCTTC
Dl23AG000292	ERF	920	939	-	19.197	1.98e-08	0.00101	GGCGGCGGCGGAGAAGGAGG
Dl6AG000270	ERF	400	420	+	21.1364	1.98e-08	0.000561	TCCGCCGCCGCCGTCTCCGTG
Dl15AG001017	ERF	398	416	+	21	1.99e-08	0.000652	AGGAGTAGGCGGCGGTGGT
Dl23AG000292	LBD	1220	1240	+	21.697	2e-08	0.000687	GCCGCCTCCTCCTCCGTCGCT
Dl9AG002228	ERF	1182	1202	-	20.9242	2.01e-08	0.00115	GGGGGGAGGAGGCGGCGGCGG
Dl23AG000292	ERF	1271	1291	-	20.9242	2.01e-08	0.00115	GGGGGGAGGAGGCGGCGGCGG
Dl7AG000926	Dof	806	826	-	20.7879	2.02e-08	0.0014	TTTCTTTTTTTCTTTTTTTTT
Dl17AG001911	LBD	1402	1422	+	21.6818	2.03e-08	0.000687	CCCGCCGCATCCTTCGCCGCT
Dl15AG000095	TALE	1333	1352	+	19.5641	2.04e-08	0.000568	CTCTCCCTCCCCCCCCCCCC
Dl10AG001988	Dof	1377	1397	+	20.7727	2.06e-08	0.0014	TCTTCTTTTTTTTTTCTGTTT
Dl15AG000973	Dof	316	336	-	20.7424	2.06e-08	0.00131	AAAAAAGAGGAAAAGAAAAGA
Dl22AG000305	ERF	1397	1411	-	20.7121	2.07e-08	0.00173	CTGCCGCCGCCGCCG
Dl13AG000591	E2F/DP	1089	1109	+	22.6857	2.07e-08	0.00949	TACTACTTTTTCCCGCCATAA
Dl27AG000438	ERF	962	982	+	21.8429	2.07e-08	0.000413	CCTCCTCCGCCGCCCCCTCCC
Dl27AG000438	ERF	1027	1047	+	21.8429	2.07e-08	0.000413	CCTCCTCCTCCGCCGCCGCCG
Dl27AG000438	ERF	1235	1255	+	21.8429	2.07e-08	0.000413	CCTCCTCCTCCGCCGCCGCCG
Dl27AG000438	ERF	962	982	+	21.8429	2.07e-08	0.000412	CCTCCTCCGCCGCCCCCTCCC
Dl27AG000438	ERF	1027	1047	+	21.8429	2.07e-08	0.000412	CCTCCTCCTCCGCCGCCGCCG
Dl27AG000438	ERF	1235	1255	+	21.8429	2.07e-08	0.000412	CCTCCTCCTCCGCCGCCGCCG
Dl8AG000563	BBR-BPC	1014	1037	-	20.0303	2.08e-08	9.27e-05	GAGAGAAAAGGAGAGAGAGAGTCA
Dl26AG000139	TALE	147	166	+	19.5513	2.08e-08	0.000568	CTCTCTCTCTCTCCCTCTGT
Dl27AG000438	ERF	1030	1044	+	20.1818	2.09e-08	0.00175	CCTCCTCCGCCGCCG
Dl27AG000438	ERF	1238	1252	+	20.1818	2.09e-08	0.00175	CCTCCTCCGCCGCCG
Dl1AG002488	ERF	393	407	-	20.1818	2.09e-08	0.00175	CCTCCTCCGCCGCCG
Dl11AG000898	ERF	717	737	+	21.0909	2.09e-08	0.000561	TTCTCCGCCGCCTCCTCCCCT
Dl23AG000292	ERF	898	918	+	21.0909	2.09e-08	0.000561	TTCTCCGCCGCCTCCTCCCCT
Dl16AG001039	ERF	383	402	-	19.9545	2.1e-08	0.00642	CCGCCCTCATCACCACCGCC
Dl1AG002488	ERF	393	407	-	20.8485	2.15e-08	0.0018	CCTCCTCCGCCGCCG
Dl27AG000438	ERF	1030	1044	+	20.8485	2.15e-08	0.0018	CCTCCTCCGCCGCCG
Dl27AG000438	ERF	1238	1252	+	20.8485	2.15e-08	0.0018	CCTCCTCCGCCGCCG
Dl12AG001675	B3	560	580	+	20.2817	2.17e-08	0.00976	CATACAATTTTGGTGGGAAAA
Dl27AG000438	ERF	936	956	+	21.7857	2.19e-08	0.000419	CCCCCACCGCCGCCTCCTCCC
Dl27AG000438	ERF	936	956	+	21.7857	2.19e-08	0.000419	CCCCCACCGCCGCCTCCTCCC
Dl12AG001776	Dof	1096	1116	+	20.7121	2.2e-08	0.0014	TTTGCTTTTTTAGTTTTTTTA
Dl5AG000877	ERF	460	480	+	21.7714	2.21e-08	0.000419	CCGCCGCCGCCCCCTCCCCTG
Dl5AG000877	ERF	460	480	+	21.7714	2.21e-08	0.000419	CCGCCGCCGCCCCCTCCCCTG
Dl34AG001003	GATA	944	970	-	18.044	2.22e-08	0.00973	AATCATCATCAGCAGCATCAGCATCAT
Dl15AG000095	BBR-BPC	353	376	+	19.8939	2.22e-08	9.7e-05	GGGAGAGAAAAGGAGAGAGAGAGC
Dl15AG000095	BBR-BPC	699	722	+	19.8939	2.22e-08	9.7e-05	GGGAGAGAAAAGGAGAGAGAGAGC
Dl29AG000512	BBR-BPC	890	913	-	19.8939	2.22e-08	9.7e-05	GGGAGAGAAAAGGAGAGAGAGAGC
Dl32AG000225	BBR-BPC	919	942	+	19.8939	2.22e-08	9.7e-05	GGGAGAGAAAAGGAGAGAGAGAGC
Dl15AG001017	ERF	398	418	-	21.7571	2.24e-08	0.000419	CCACCACCGCCGCCTACTCCT
Dl15AG001017	ERF	398	418	-	21.7571	2.24e-08	0.000419	CCACCACCGCCGCCTACTCCT
Dl1AG002488	ERF	394	413	+	19.1212	2.25e-08	0.00108	GGCGGCGGAGGAGGAAGGGG
Dl6AG000059	BBR-BPC	1308	1331	+	19.8636	2.26e-08	9.8e-05	GAGAAGGTGAGAGAGGGGGAGGGA
Dl11AG000898	LBD	814	834	+	21.5606	2.26e-08	0.000739	TCCGCCGTCGCCGCCTCCTCC
Dl11AG000898	ERF	1260	1280	+	21.0152	2.28e-08	0.000595	TCTGCCGCCGCCTCCTCCTCC
Dl13AG000591	TALE	226	245	-	19.4872	2.29e-08	0.000568	CCGCCTCTCCCTCCCTCTCC
Dl34AG000146	MIKC_MADS	1293	1311	+	19.9014	2.3e-08	0.0202	TTTTTTCTATTTTTGTTAA
Dl22AG000305	ERF	1382	1402	+	20.8182	2.31e-08	0.00122	CGTCGCATGCGGCGGCGGCGG
Dl5AG000877	ERF	586	600	-	20.303	2.31e-08	0.0018	GGCGGAGGCGGCGGT
Dl22AG000851	C2H2	61	79	-	21.5635	2.31e-08	0.000703	CCTCCTCCTCCTCTCTCTC
Dl11AG000898	C2H2	767	785	+	21.5635	2.31e-08	0.000703	CCTCCTCCTCCGCCGCCTC
Dl9AG001303	Dof	891	911	+	19.7121	2.32e-08	0.00251	AAAAGAATGAAAAAGGAAATG
Dl6AG000270	ERF	401	415	-	20.4545	2.33e-08	0.00214	AGACGGCGGCGGCGG
Dl28AG000367	BBR-BPC	767	790	-	19.7879	2.34e-08	0.000101	TATATATATAGAGAGAGAGAGAGA
Dl12AG000326	Dof	1090	1110	+	20.6212	2.37e-08	0.0014	AAAAAGGAAGAAAAAAAAGAA
Dl6AG002287	BBR-BPC	1068	1088	+	20.0789	2.38e-08	0.000118	CGCTCTCTCTCTCTCTCTCAC
Dl15AG001017	ERF	543	563	+	21.5775	2.39e-08	0.00078	GGAGGAGGAGTAGGCGGCGGC
Dl7AG001237	Dof	245	265	-	20.6364	2.39e-08	0.00141	GTATCTTTTTTCCTTTTCTTT
Dl23AG000292	ERF	984	1004	+	20.9697	2.4e-08	0.000609	TCCGCCGCCGCCTGCCCCGCT
Dl6AG000270	ERF	401	421	-	20.7879	2.4e-08	0.00122	ACACGGAGACGGCGGCGGCGG
Dl13AG000591	BBR-BPC	1461	1484	-	19.7273	2.41e-08	0.000104	CACACACAGAGAGAGAAAGAGAGA
Dl13AG000591	BBR-BPC	1454	1474	+	20.0526	2.41e-08	0.000119	ACACCTCTCTCTCTTTCTCTC
Dl13AG000591	BBR-BPC	1456	1476	+	20.0263	2.44e-08	0.00012	ACCTCTCTCTCTTTCTCTCTC
Dl16AG001287	BBR-BPC	1390	1410	-	19.9868	2.49e-08	0.00012	CTCTCTCTCTCTCTTCCCCTT
Dl17AG001301	BBR-BPC	1470	1490	-	19.9868	2.49e-08	0.00012	CTCTCTCTCTCTCTTCCCCTT
Dl23AG000292	ERF	1179	1199	+	20.9242	2.52e-08	0.000623	CGCACCGCCGCCGCCTCCTCC
Dl9AG002228	ERF	1235	1255	+	21.6286	2.52e-08	0.00045	CCCGCGCCGCCGCCTCCTCCC
Dl27AG000438	ERF	1379	1399	+	21.6286	2.52e-08	0.00045	CCCGCGCCGCCGCCTCCTCCC
Dl9AG002228	ERF	1235	1255	+	21.6286	2.52e-08	0.000449	CCCGCGCCGCCGCCTCCTCCC
Dl27AG000438	ERF	1379	1399	+	21.6286	2.52e-08	0.000449	CCCGCGCCGCCGCCTCCTCCC
Dl22AG000305	ERF	1385	1405	+	20.7424	2.54e-08	0.00123	CGCATGCGGCGGCGGCGGCGG
Dl7AG001277	ERF	683	703	-	21.6143	2.55e-08	0.00045	TCCCCGCCGCCTCCACTGCCG
Dl7AG001277	ERF	683	703	-	21.6143	2.55e-08	0.000449	TCCCCGCCGCCTCCACTGCCG
Dl17AG001911	LBD	1404	1420	-	20.1667	2.56e-08	0.00895	CGGCGAAGGATGCGGCG
Dl14AG000526	BBR-BPC	1282	1305	-	19.6061	2.56e-08	0.000109	TTAATGGAGAGAGAGAGAGAGAGA
Dl24AG000194	ERF	85	103	+	20.7727	2.61e-08	0.000826	GAGCGGCGGCGGCGGCGGC
Dl16AG001039	ERF	383	402	+	19.0303	2.62e-08	0.0012	GGCGGTGGTGATGAGGGCGG
Dl25AG001071	ERF	137	151	+	20.2273	2.62e-08	0.00196	CGCAGCCGCCGCCGC
Dl1AG001140	Dof	843	863	-	19.6212	2.63e-08	0.00251	AATAAAAATAAAAAGTTATAA
Dl11AG000898	ERF	770	784	+	20.7576	2.65e-08	0.00203	CCTCCTCCGCCGCCT
Dl11AG000898	ERF	718	738	+	21.5714	2.66e-08	0.000459	TCTCCGCCGCCTCCTCCCCTG
Dl11AG000898	ERF	718	738	+	21.5714	2.66e-08	0.000458	TCTCCGCCGCCTCCTCCCCTG
Dl19AG000655	BBR-BPC	771	794	-	19.5303	2.66e-08	0.000113	AAGACAGAGCGAGGGAGAAAGTGA
Dl12AG000523	TALE	1299	1318	-	19.3846	2.68e-08	0.000568	TTCTCTCTCTCTCTCTCTCC
Dl23AG000292	ERF	921	940	+	20.5758	2.69e-08	0.00117	CTCCTTCTCCGCCGCCGCCT
Dl22AG000305	ERF	1388	1402	-	20.4697	2.69e-08	0.00202	CCGCCGCCGCCGCAT
Dl14AG001234	BBR-BPC	1359	1379	-	19.8026	2.71e-08	0.00013	ATGTCCGTCTCTCTCTCTCTC
Dl12AG001675	Dof	581	601	-	20.5152	2.74e-08	0.00146	ATTTCTTTTTTATTTTTTATT
Dl2AG000619	Dof	508	528	+	19.5909	2.74e-08	0.00251	AAAAGCAAGAAAAAGAAAAAA
Dl9AG002228	ERF	1176	1196	+	21.5286	2.76e-08	0.000459	GCTCTGCCGCCGCCGCCTCCT
Dl23AG000292	ERF	1215	1235	+	21.5286	2.76e-08	0.000459	GCTGCGCCGCCTCCTCCTCCG
Dl9AG002228	ERF	1176	1196	+	21.5286	2.76e-08	0.000459	GCTCTGCCGCCGCCGCCTCCT
Dl23AG000292	ERF	1215	1235	+	21.5286	2.76e-08	0.000459	GCTGCGCCGCCTCCTCCTCCG
Dl5AG000877	LBD	574	594	+	21.3333	2.77e-08	0.000874	TCCGCCCCCTCCACCGCCGCC
Dl23AG000292	ERF	924	938	+	20.1818	2.77e-08	0.00196	CTTCTCCGCCGCCGC
Dl9AG002228	ERF	1210	1230	+	20.8333	2.79e-08	0.000672	GCTGCCGCCGCCTCCTCCTCC
Dl5AG001030	C2H2	676	695	+	21.7121	2.81e-08	0.00839	CAAAAAAAGACAAAATTTTA
Dl11AG000898	ERF	770	784	+	20.0152	2.81e-08	0.00216	CCTCCTCCGCCGCCT
Dl14AG001234	Dof	9	29	-	20.4848	2.83e-08	0.00146	GTAACTTTTTATTTTTTTTAA
Dl27AG000438	LBD	957	973	-	20.0909	2.83e-08	0.00895	CGGCGGAGGAGGCGGAG
Dl11AG000898	ERF	770	784	+	20.4545	2.85e-08	0.00202	CCTCCTCCGCCGCCT
Dl28AG000366	B3	549	563	-	19.0909	2.89e-08	0.0133	ACATGCATGCATGTA
Dl14AG001234	Dof	11	31	+	19.5455	2.91e-08	0.00251	AAAAAAAATAAAAAGTTACAT
Dl22AG000851	BBR-BPC	41	64	+	19.3333	2.92e-08	0.000124	TCCTAAGAGAGAGAGAGAGAGAGA
Dl14AG001234	ERF	1478	1492	+	19.4697	2.93e-08	0.027	AGAATGGCGGCGGCG
Dl24AG000194	ERF	88	102	-	18.2727	2.93e-08	0.0027	CCGCCGCCGCCGCCG
Dl24AG000194	ERF	91	105	-	18.2727	2.93e-08	0.0027	CCGCCGCCGCCGCCG
Dl22AG000305	ERF	1391	1405	-	18.2727	2.93e-08	0.0027	CCGCCGCCGCCGCCG
Dl22AG000305	ERF	1394	1408	-	18.2727	2.93e-08	0.0027	CCGCCGCCGCCGCCG
Dl15AG000973	TALE	423	442	+	19.3205	2.95e-08	0.000568	CCGTCTCTCTCTCTCTCTCC
Dl32AG000225	BBR-BPC	923	946	+	19.2879	2.99e-08	0.000126	GAGAAAAGGAGAGAGAGAGCGCCA
Dl23AG000292	ERF	1185	1205	-	21.3239	3e-08	0.000908	GGGGGAGGAGGAGGCGGCGGC
Dl11AG000898	ERF	1263	1283	-	21.3239	3e-08	0.000908	GGGGGAGGAGGAGGCGGCGGC
Dl22AG000305	LBD	1394	1414	-	20.9091	3e-08	0.0018	GCGCTGCCGCCGCCGCCGCCG
Dl32AG000021	TALE	183	202	-	19.3077	3e-08	0.000568	CTCTCTCTCTCTCTCTCGCC
Dl15AG000095	TALE	1346	1365	+	19.3077	3e-08	0.000568	CCCCCCCCCCCTCCCTCTCC
Dl32AG000225	BBR-BPC	921	944	+	19.2727	3.01e-08	0.000126	GAGAGAAAAGGAGAGAGAGAGCGC
Dl12AG001719	Dof	1405	1425	+	20.4091	3.01e-08	0.00166	AGAAAAGCTAAAAAAAAGAGA
Dl27AG000438	C2H2	1167	1185	+	21.2381	3.03e-08	0.000761	CCTCCTCCTCCGCCCCCTC
Dl12AG000326	Dof	1081	1101	+	19.5152	3.04e-08	0.00251	AAAAAAGAAAAAAAGGAAGAA
Dl23AG000292	ERF	1179	1199	-	21.2958	3.08e-08	0.000908	GGAGGAGGCGGCGGCGGTGCG
Dl14AG000526	ERF	1110	1129	+	20.4394	3.09e-08	0.00128	CTTCGCAACCTCCACCGCCA
Dl22AG000305	ERF	1397	1411	-	19.9394	3.1e-08	0.0022	CTGCCGCCGCCGCCG
Dl1AG002488	C2H2	290	308	-	21.2063	3.11e-08	0.000761	CCTCCTCCCCTCCCTCCTC
Dl1AG002488	C2H2	328	346	-	21.2063	3.11e-08	0.000761	CCTCCTCCCCTCCCTCCTC
Dl11AG000898	C2H2	752	770	+	21.2063	3.11e-08	0.000761	CCTCCTCCCCTCCCTCCTC
Dl23AG000292	C2H2	964	982	+	21.2063	3.11e-08	0.000761	CCTCCTCCCCTCCCTCCTC
Dl27AG000438	C2H2	1015	1033	+	21.2063	3.11e-08	0.000761	CCTCCTCCCCTCCCTCCTC
Dl27AG000438	C2H2	1220	1238	+	21.2063	3.11e-08	0.000761	CCTCCTCCCCTCCCTCCTC
Dl5AG000877	ERF	580	600	+	20.7273	3.14e-08	0.000735	CCCTCCACCGCCGCCTCCGCC
Dl1AG002488	LBD	54	74	-	20.8636	3.14e-08	0.0018	TAGCCGCCGCCGCCTCCTCCG
Dl11AG000898	ERF	835	855	+	21.3857	3.14e-08	0.000513	GCTCCACCGCCGCCTTCTCCT
Dl11AG000898	ERF	835	855	+	21.3857	3.14e-08	0.000512	GCTCCACCGCCGCCTTCTCCT
Dl11AG000898	ERF	1260	1278	-	20.6061	3.15e-08	0.000964	AGGAGGAGGCGGCGGCAGA
Dl27AG000438	LBD	1163	1183	+	21.1818	3.17e-08	0.000947	TCCGCCTCCTCCTCCGCCCCC
Dl23AG001864	C2H2	1352	1368	+	21.4091	3.17e-08	0.014	CAGAAAAAGACAAAACT
Dl10AG001988	C2H2	575	591	-	21.4091	3.17e-08	0.014	CAGAAAAAGACAAAACT
Dl22AG000851	TALE	72	91	-	19.2692	3.17e-08	0.000568	CTCTCTCCTCCTCCTCCTCC
Dl19AG000493	TALE	1045	1064	+	19.2692	3.17e-08	0.000568	CTCTCTCCTCCTCCTCCTCC
Dl13AG001313	MIKC_MADS	1134	1152	+	21.5758	3.18e-08	0.0132	TTTCCCAAAAGGGAAAGTT
Dl4AG001997	MIKC_MADS	1334	1352	+	21.5758	3.18e-08	0.0132	TTTCCCAAAAGGGAAAGTT
Dl23AG000292	ERF	976	995	-	18.9091	3.19e-08	0.00139	GGCGGCGGCGGATGAGGAGG
Dl10AG001988	C2H2	572	591	-	21.5758	3.19e-08	0.00839	CAGAAAAAGACAAAACTTAT
Dl23AG001864	C2H2	1352	1371	+	21.5758	3.19e-08	0.00839	CAGAAAAAGACAAAACTTAT
Dl5AG000877	LBD	495	515	+	21.1667	3.21e-08	0.000947	CCCGCCGCCGCCTCCGCCCCC
Dl9AG002228	ERF	1177	1191	+	20.0758	3.22e-08	0.00211	CTCTGCCGCCGCCGC
Dl12AG002031	Dof	372	392	+	19.4697	3.23e-08	0.00251	AAAATAGAGAAAAAGATAAAA
Dl1AG003373	Dof	771	791	-	20.3636	3.23e-08	0.00157	TTAGCTTTTTTCTTTCTTTCT
Dl25AG001071	ERF	475	495	-	21.2394	3.23e-08	0.000925	GATGGAGGTGATGGCGGCGGA
Dl16AG001455	ERF	761	775	-	19.9091	3.26e-08	0.00511	GGTGATGGCGGTGGA
Dl13AG001720	ERF	1455	1475	+	21.3429	3.26e-08	0.000524	CCTCCGCCGCCCCCGTCCCCC
Dl13AG001720	ERF	1455	1475	+	21.3429	3.26e-08	0.000523	CCTCCGCCGCCCCCGTCCCCC
Dl11AG000898	ERF	980	994	-	20.8182	3.29e-08	0.00253	CCGCCGCCGCCACCG
Dl11AG000898	ERF	980	994	-	20.8182	3.29e-08	0.00254	CCGCCGCCGCCACCG
Dl22AG000851	BBR-BPC	1421	1441	+	19.3816	3.3e-08	0.000158	CTCTCTCTCTCGCTCTCTCGC
Dl11AG000898	ERF	981	995	+	20.0606	3.3e-08	0.0018	GGTGGCGGCGGCGGA
Dl22AG000851	BBR-BPC	57	77	-	19.3684	3.32e-08	0.000158	TCCTCCTCCTCTCTCTCTCTC
Dl9AG002228	ERF	1178	1196	-	20.5606	3.32e-08	0.000981	AGGAGGCGGCGGCGGCAGA
Dl5AG000877	ERF	584	604	-	20.5303	3.32e-08	0.00145	AGGCGGCGGAGGCGGCGGTGG
Dl1AG002488	ERF	174	194	+	20.5303	3.32e-08	0.00145	TGGGAGGAGTGGCGGCGGAGG
Dl22AG000305	ERF	1388	1402	-	19.9091	3.35e-08	0.0022	CCGCCGCCGCCGCAT
Dl19AG000493	C2H2	552	570	+	21.1032	3.38e-08	0.000774	CCTTCTCCTTCTCCCCCTC
Dl27AG000438	LBD	958	978	+	21.1061	3.38e-08	0.000951	TCCGCCTCCTCCGCCGCCCCC
Dl1AG002488	ERF	55	69	+	20.0303	3.42e-08	0.0018	GGAGGAGGCGGCGGC
Dl9AG002228	ERF	1184	1198	-	20.0303	3.42e-08	0.0018	GGAGGAGGCGGCGGC
Dl23AG000292	ERF	1185	1199	-	20.0303	3.42e-08	0.0018	GGAGGAGGCGGCGGC
Dl9AG002228	ERF	1213	1227	-	20.0303	3.42e-08	0.0018	GGAGGAGGCGGCGGC
Dl9AG002228	ERF	1240	1254	-	20.0303	3.42e-08	0.0018	GGAGGAGGCGGCGGC
Dl11AG000898	ERF	1263	1277	-	20.0303	3.42e-08	0.0018	GGAGGAGGCGGCGGC
Dl23AG000292	ERF	1273	1287	-	20.0303	3.42e-08	0.0018	GGAGGAGGCGGCGGC
Dl27AG000438	ERF	1384	1398	-	20.0303	3.42e-08	0.0018	GGAGGAGGCGGCGGC
Dl9AG000776	TALE	216	235	-	19.2179	3.42e-08	0.000568	CTCCCTCGCCCCGCCCCGCC
Dl28AG000367	C2H2	1460	1478	-	21.0873	3.43e-08	0.000774	CCCTCGCCTCCTCCTCCTC
Dl28AG000364	C2H2	1460	1478	-	21.0873	3.43e-08	0.000774	CCCTCGCCTCCTCCTCCTC
Dl23AG000292	LBD	1217	1237	+	21.0909	3.43e-08	0.000951	TGCGCCGCCTCCTCCTCCGTC
Dl6AG000059	BBR-BPC	1316	1339	+	19	3.43e-08	0.000142	GAGAGAGGGGGAGGGAGAGGGGTA
Dl29AG000512	BBR-BPC	888	911	-	18.9848	3.45e-08	0.000142	GAGAGAAAAGGAGAGAGAGAGCCA
Dl15AG000095	BBR-BPC	355	378	+	18.9848	3.45e-08	0.000142	GAGAGAAAAGGAGAGAGAGAGCCA
Dl15AG000095	BBR-BPC	701	724	+	18.9848	3.45e-08	0.000142	GAGAGAAAAGGAGAGAGAGAGCCA
Dl17AG001301	BBR-BPC	1474	1494	-	19.2763	3.46e-08	0.000164	GCCTCTCTCTCTCTCTCTTCC
Dl34AG001003	ERF	767	781	+	20.0455	3.46e-08	0.00212	CTTCACCGCCGCCGC
Dl7AG001277	BBR-BPC	1349	1372	-	18.9697	3.48e-08	0.000142	AGAAGAGAAAGAGAGAGAGAGTCA
Dl5AG000877	ERF	590	604	+	20.7576	3.49e-08	0.00253	CCGCCTCCGCCGCCT
Dl5AG000877	ERF	590	604	+	20.7576	3.49e-08	0.00254	CCGCCTCCGCCGCCT
Dl27AG000438	ERF	1026	1046	-	21.1549	3.49e-08	0.000967	GGCGGCGGCGGAGGAGGAGGG
Dl6AG000270	ERF	401	415	+	20.303	3.5e-08	0.00225	CCGCCGCCGCCGTCT
Dl24AG000194	ERF	92	106	+	19.9848	3.52e-08	0.0018	GGCGGCGGCGGCGGA
Dl1AG002488	ERF	274	294	-	20.6212	3.53e-08	0.000798	TCCTCCGCCGGCGCCTCCCCC
Dl14AG000526	BBR-BPC	1284	1307	-	18.9242	3.56e-08	0.000145	TATTAATGGAGAGAGAGAGAGAGA
Dl6AG000270	ERF	401	415	+	20.7273	3.59e-08	0.00253	CCGCCGCCGCCGTCT
Dl6AG000270	ERF	401	415	+	20.7273	3.59e-08	0.00254	CCGCCGCCGCCGTCT
Dl6AG000059	BBR-BPC	993	1013	-	19.1974	3.59e-08	0.000169	TGCTGTCTCTCTCTCTCTCTC
Dl2AG001256	MYB	748	768	-	17.9545	3.6e-08	0.031	GTGGTGGAGTTAGGTGAGATA
Dl23AG000292	ERF	1174	1193	-	18.8333	3.6e-08	0.0015	GGCGGCGGCGGTGCGGGGGG
Dl11AG000898	ERF	975	995	-	20.5909	3.64e-08	0.000798	TCCGCCGCCGCCACCGTAGGA
Dl22AG000305	LBD	1386	1406	-	21.0152	3.66e-08	0.000986	GCCGCCGCCGCCGCCGCATGC
Dl25AG001071	LBD	465	481	-	19.8939	3.67e-08	0.00895	CGGCGGAGGCAGCGGCG
Dl24AG000194	ERF	92	106	+	19.8636	3.67e-08	0.00511	GGCGGCGGCGGCGGA
Dl5AG000877	ERF	493	507	+	20.2879	3.68e-08	0.00225	CCCCCGCCGCCGCCT
Dl3AG000924	C2H2	107	125	-	21	3.68e-08	0.000811	CCGCCTCCTCCTCCTTCTT
Dl2AG000619	Dof	506	526	+	20.2273	3.7e-08	0.00173	CAAAAAGCAAGAAAAAGAAAA
Dl12AG001562	ERF	1216	1230	-	19.8485	3.73e-08	0.00511	GGCGGTGGCGGTGAT
Dl19AG000493	BBR-BPC	522	545	-	18.803	3.77e-08	0.000153	AAGAAAGAAAGAAGAGGAGAGAGG
Dl27AG000438	ERF	1025	1044	+	20.2424	3.78e-08	0.0015	TCCCTCCTCCTCCGCCGCCG
Dl13AG000670	TALE	1475	1494	+	19.141	3.82e-08	0.000568	CCCCCCCCCCCCCCCTCTCC
Dl27AG000438	ERF	956	976	+	21.1571	3.84e-08	0.000606	CCTCCGCCTCCTCCGCCGCCC
Dl27AG000438	ERF	956	976	+	21.1571	3.84e-08	0.000605	CCTCCGCCTCCTCCGCCGCCC
Dl5AG000877	ERF	581	595	+	20.4394	3.85e-08	0.00272	CCTCCACCGCCGCCT
Dl24AG000194	ERF	80	100	-	20.5303	3.88e-08	0.000798	GCCGCCGCCGCCGCTCCACTC
Dl27AG000438	ERF	964	984	-	21.0282	3.9e-08	0.00103	GGGGGAGGGGGCGGCGGAGGA
Dl5AG000877	LBD	597	613	-	19.8485	3.9e-08	0.00895	CGGCGGGGGAGGCGGCG
Dl10AG001988	C2H2	574	591	-	21.2727	3.9e-08	0.0172	CAGAAAAAGACAAAACTT
Dl23AG001864	C2H2	1352	1369	+	21.2727	3.9e-08	0.0172	CAGAAAAAGACAAAACTT
Dl5AG000877	ERF	590	604	-	20.1515	3.93e-08	0.00318	AGGCGGCGGAGGCGG
Dl5AG002376	BBR-BPC	1010	1030	-	19	3.93e-08	0.000184	CGTTCTCTCTCTCTCTCTCTA
Dl24AG000849	ERF	416	436	+	21.0141	3.94e-08	0.00103	AGGGATGGTGGTGGCGGTGGC
Dl11AG000898	ERF	817	837	+	20.5152	3.95e-08	0.000798	GCCGTCGCCGCCTCCTCCGCT
Dl5AG000877	ERF	1081	1101	-	20.5152	3.95e-08	0.000798	GCCACCGCCGCCGCATCTCCC
Dl23AG000292	ERF	1181	1200	+	20.197	3.96e-08	0.00151	CACCGCCGCCGCCTCCTCCT
Dl1AG002488	ERF	182	196	-	19.9697	3.96e-08	0.00228	CCCCTCCGCCGCCAC
Dl15AG000973	BBR-BPC	319	342	-	18.697	3.96e-08	0.00016	GAGAGAAAAAAAGAGGAAAAGAAA
Dl1AG000349	BBR-BPC	1329	1349	-	18.9737	3.97e-08	0.000185	TTCTCTCTCTCTCTCTGCTTT
Dl9AG002228	Dof	564	584	-	20.1667	4e-08	0.00174	ATTTCTTTTTCATTTTTTATT
Dl24AG000261	Dof	757	777	+	20.1667	4e-08	0.00174	TTTTCTTTTTCAATTTTTTGT
Dl27AG000438	ERF	1035	1055	+	20.5	4.01e-08	0.000798	TCCGCCGCCGCCGGCCTCCCC
Dl27AG000438	ERF	1243	1263	+	20.5	4.01e-08	0.000798	TCCGCCGCCGCCGGCCTCCCC
Dl9AG002228	ERF	1179	1193	+	19.7727	4.08e-08	0.0025	CTGCCGCCGCCGCCT
Dl24AG000194	ERF	82	102	-	21.0857	4.09e-08	0.000621	CCGCCGCCGCCGCCGCTCCAC
Dl24AG000194	ERF	82	102	-	21.0857	4.09e-08	0.00062	CCGCCGCCGCCGCCGCTCCAC
Dl3AG000924	bZIP	251	265	-	19.9242	4.09e-08	0.0377	GTTGATGACGTCGCC
Dl32AG000021	BBR-BPC	178	201	+	18.6212	4.11e-08	0.000165	GTGGTGGCGAGAGAGAGAGAGAGA
Dl22AG000305	ERF	1394	1412	+	20.3636	4.12e-08	0.00114	CGGCGGCGGCGGCGGCAGC
Dl23AG000292	ERF	1267	1285	-	20.3636	4.12e-08	0.00114	AGGAGGCGGCGGCGGCGCG
Dl12AG001719	C2H2	350	369	-	21.303	4.13e-08	0.00839	AAGAATAAGACAAAAACAAA
Dl27AG000438	ERF	1112	1132	+	21.0714	4.14e-08	0.000621	CTGCCGCCGCCTCCTCTTCCC
Dl27AG000438	ERF	1320	1340	+	21.0714	4.14e-08	0.000621	CTGCCGCCGCCTCCTCTTCCC
Dl27AG000438	ERF	1112	1132	+	21.0714	4.14e-08	0.00062	CTGCCGCCGCCTCCTCTTCCC
Dl27AG000438	ERF	1320	1340	+	21.0714	4.14e-08	0.00062	CTGCCGCCGCCTCCTCTTCCC
Dl9AG001550	ERF	77	96	-	19.5	4.14e-08	0.00949	CAGCCTCCAGCACCACCGCC
Dl25AG001071	ERF	470	484	+	20.1515	4.15e-08	0.00238	CTGCCTCCGCCGCCA
Dl11AG000898	ERF	770	784	-	20.1212	4.16e-08	0.00318	AGGCGGCGGAGGAGG
Dl15AG000542	Dof	1275	1295	+	20.1212	4.17e-08	0.00173	AAAAAAGAAAAAAAAAGAATT
Dl9AG002228	C2H2	1141	1159	+	20.8333	4.23e-08	0.000882	CTCCCCCCGCCTCCTCCTC
Dl9AG002228	ARF	543	563	+	18.241	4.27e-08	0.0364	TATGCAATTTTGGGGGGAAAA
Dl12AG002031	Dof	425	445	-	20.1061	4.27e-08	0.00174	TTGTCTTTTTTCCTTTTATTT
Dl5AG000877	LBD	486	506	+	20.8333	4.29e-08	0.00112	CCCGCCTCCCCCGCCGCCGCC
Dl14AG001234	Dof	52	72	+	20.0909	4.3e-08	0.00173	AATAAAGTGAAAAAAGAAAAG
Dl6AG000059	BBR-BPC	1306	1329	+	18.5	4.35e-08	0.000174	GAGAGAAGGTGAGAGAGGGGGAGG
Dl19AG000493	C2H2	1048	1066	+	20.7857	4.39e-08	0.000882	TCTCCTCCTCCTCCTCCCT
Dl10AG001988	MYB	88	100	-	17.6463	4.41e-08	0.0386	TTAATAACCGTTA
Dl12AG001776	Dof	1109	1129	-	20.0606	4.45e-08	0.00173	AGAAAAGAAAAGTTAAAAAAA
Dl11AG000898	ERF	763	783	-	20.8732	4.46e-08	0.0011	GGCGGCGGAGGAGGAGGAGGG
Dl27AG000438	ERF	1231	1251	-	20.8732	4.46e-08	0.0011	GGCGGCGGAGGAGGAGGAGGG
Dl23AG000292	ERF	917	936	-	18.697	4.46e-08	0.00178	GGCGGCGGAGAAGGAGGGAG
Dl5AG000877	ERF	1080	1098	+	20.2879	4.46e-08	0.00117	CGGGAGATGCGGCGGCGGT
Dl5AG000877	ERF	1208	1226	+	20.2879	4.46e-08	0.00117	CGGGAGATGCGGCGGCGGT
Dl2AG000103	BBR-BPC	663	686	+	18.4394	4.48e-08	0.000177	ATAACAGAGAGAGAGAGAAAGATA
Dl2AG000103	BBR-BPC	665	688	+	18.4394	4.48e-08	0.000177	AACAGAGAGAGAGAGAAAGATATC
Dl7AG001270	Dof	249	269	-	20.0606	4.48e-08	0.00174	TTTTCTTTTTTCCCTCTTTCT
Dl27AG000438	ERF	962	976	+	20.303	4.48e-08	0.00286	CCTCCTCCGCCGCCC
Dl22AG000851	C2H2	64	82	-	20.754	4.5e-08	0.000882	CCTCCTCCTCCTCCTCTCT
Dl28AG000364	C2H2	1451	1469	-	20.754	4.5e-08	0.000882	CCTCCTCCTCCTCCTCTCT
Dl28AG000367	C2H2	1454	1472	-	20.754	4.5e-08	0.000882	CCTCCTCCTCCTCCTCTCT
Dl5AG000877	ERF	1086	1100	-	19.7273	4.51e-08	0.00259	CCACCGCCGCCGCAT
Dl34AG000541	Dof	800	820	-	20.0455	4.52e-08	0.00173	CAAAAAGTAAAAAGGTAGAAA
Dl6AG000270	ERF	401	415	+	18.0606	4.53e-08	0.00332	CCGCCGCCGCCGTCT
Dl27AG000438	ERF	938	958	-	20.8451	4.57e-08	0.0011	AGGGGAGGAGGCGGCGGTGGG
Dl5AG000877	ERF	493	507	+	20.3636	4.57e-08	0.00289	CCCCCGCCGCCGCCT
Dl5AG000877	ERF	493	507	+	20.3636	4.57e-08	0.0029	CCCCCGCCGCCGCCT
Dl27AG000438	ERF	957	976	+	20.0455	4.6e-08	0.00157	CTCCGCCTCCTCCGCCGCCC
Dl22AG000305	ERF	1388	1407	-	20.0455	4.6e-08	0.00157	CGCCGCCGCCGCCGCCGCAT
Dl11AG000898	ERF	772	790	-	20.2576	4.61e-08	0.00117	GGCAAGAGGCGGCGGAGGA
Dl29AG000509	Dof	730	743	+	17.303	4.61e-08	0.0212	AAAAAAGTTAAAAA
Dl3AG000924	Dof	697	717	-	20.0303	4.62e-08	0.00174	TTTATTTTTTATTTTATTTTT
Dl22AG000305	ERF	1397	1411	+	20.0303	4.63e-08	0.00327	CGGCGGCGGCGGCAG
Dl32AG000021	BBR-BPC	188	208	-	18.6316	4.64e-08	0.000214	CAACAACTCTCTCTCTCTCTC
Dl15AG000973	BBR-BPC	432	455	-	18.3485	4.67e-08	0.000183	AAGAGAAGTGGAGGGAGAGAGAGA
Dl13AG000037	BBR-BPC	1393	1416	-	18.3485	4.67e-08	0.000183	AGGGGAGAGGGAGAAAGAAAGAGA
Dl5AG000877	ERF	493	507	+	20.2273	4.67e-08	0.00286	CCCCCGCCGCCGCCT
Dl12AG002031	C2H2	179	198	+	21.1667	4.69e-08	0.00839	TAAGAAAAGACAAAAAAAAT
Dl6AG001559	NAC	60	78	-	19.6515	4.7e-08	0.0417	CGTGTGCAACAAGCAATTG
Dl1AG002488	ERF	175	195	-	20.3485	4.71e-08	0.000917	CCCTCCGCCGCCACTCCTCCC
Dl5AG000877	ERF	579	598	+	20.0152	4.74e-08	0.00157	CCCCTCCACCGCCGCCTCCG
Dl14AG000432	C2H2	111	129	+	20.6825	4.79e-08	0.00091	TCTTCTCCTCCTCTTCTTC
Dl11AG000898	ERF	813	832	+	20	4.81e-08	0.00157	CTCCGCCGTCGCCGCCTCCT
Dl2AG003112	Dof	1203	1223	+	19.9848	4.83e-08	0.00173	AAAAAAGGAAGAAGAAGAAGA
Dl27AG000438	ERF	941	955	-	19.7424	4.86e-08	0.00213	GGAGGAGGCGGCGGT
Dl23AG000292	ERF	1007	1021	-	19.7424	4.86e-08	0.00213	GGAGGAGGCGGCGGT
Dl11AG000898	ERF	1295	1309	-	19.7424	4.86e-08	0.00213	GGAGGAGGCGGCGGT
Dl6AG000270	ERF	401	421	+	20.8714	4.92e-08	0.000721	CCGCCGCCGCCGTCTCCGTGT
Dl6AG000270	ERF	401	421	+	20.8714	4.92e-08	0.00072	CCGCCGCCGCCGTCTCCGTGT
Dl16AG001368	Dof	1072	1092	+	19.9697	4.93e-08	0.00175	TTTTCTTTTTTTCCTTTGTAT
Dl22AG000851	C2H2	76	94	-	20.6429	4.94e-08	0.00091	CATCTCTCTCCTCCTCCTC
Dl9AG002228	ERF	1238	1258	-	20.197	4.97e-08	0.00193	CGGGGGAGGAGGCGGCGGCGC
Dl27AG000438	ERF	1382	1402	-	20.197	4.97e-08	0.00193	CGGGGGAGGAGGCGGCGGCGC
Dl11AG000898	ERF	1258	1278	+	20.8571	4.98e-08	0.000721	GCTCTGCCGCCGCCTCCTCCT
Dl11AG000898	ERF	1258	1278	+	20.8571	4.98e-08	0.00072	GCTCTGCCGCCGCCTCCTCCT
Dl2AG001060	Dof	1109	1129	-	19.9545	4.99e-08	0.00173	AGAAAAGAAGAAGAAAAATAA
Dl9AG002228	ERF	1179	1193	+	20.0152	4.99e-08	0.00265	CTGCCGCCGCCGCCT
Dl5AG001030	C2H2	676	692	+	20.9545	5.01e-08	0.0148	CAAAAAAAGACAAAATT
Dl1AG000349	TALE	1332	1351	-	18.9487	5.02e-08	0.000568	CCTTCTCTCTCTCTCTCTGC
Dl11AG000898	ERF	770	784	+	20.2727	5.03e-08	0.00289	CCTCCTCCGCCGCCT
Dl11AG000898	ERF	770	784	+	20.2727	5.03e-08	0.0029	CCTCCTCCGCCGCCT
Dl1AG002488	ERF	276	296	-	20.8429	5.04e-08	0.000721	CCTCCTCCGCCGGCGCCTCCC
Dl1AG002488	ERF	276	296	-	20.8429	5.04e-08	0.00072	CCTCCTCCGCCGGCGCCTCCC
Dl6AG000270	ERF	398	418	-	20.1818	5.06e-08	0.00193	CGGAGACGGCGGCGGCGGAAA
Dl12AG000326	Dof	1079	1099	-	19.9394	5.09e-08	0.00175	CTTCCTTTTTTTCTTTTTTAA
Dl13AG001804	ERF	366	380	+	20.2576	5.09e-08	0.00289	CCATCTCCGCCGCCG
Dl13AG001804	ERF	366	380	+	20.2576	5.09e-08	0.0029	CCATCTCCGCCGCCG
Dl11AG000898	C2H2	1302	1320	+	20.6032	5.1e-08	0.00091	CCTCCTCCTCCTCCCCACC
Dl27AG000438	C2H2	1361	1379	+	20.6032	5.1e-08	0.00091	CCTCCTCCTCCTCCCCACC
Dl14AG001513	ERF	873	887	+	17.9848	5.11e-08	0.00332	GCGCCGCCGCCGGCC
Dl14AG001513	ERF	1025	1039	-	17.9848	5.11e-08	0.00332	GCGCCGCCGCCGGCC
Dl14AG001513	ERF	1122	1136	-	17.9848	5.11e-08	0.00332	GCGCCGCCGCCGGCC
Dl3AG001456	C2H2	774	792	-	20.5873	5.16e-08	0.00091	CCGCCTCCGCCTCCACCTC
Dl5AG000877	ERF	1086	1100	-	19.9697	5.19e-08	0.00265	CCACCGCCGCCGCAT
Dl25AG001071	ERF	470	484	+	19.6061	5.24e-08	0.00283	CTGCCTCCGCCGCCA
Dl15AG000973	BBR-BPC	420	443	-	18.1061	5.24e-08	0.000204	GGGAGAGAGAGAGAGAGACGGGTG
Dl12AG000326	Dof	1111	1131	+	19.9091	5.25e-08	0.00173	AGAAAAGCAAAAGAGAAAGAA
Dl5AG000877	ERF	456	476	+	20.2424	5.27e-08	0.001	CCCCCCGCCGCCGCCCCCTCC
Dl10AG001988	C2H2	576	591	+	20.9737	5.32e-08	0.0242	GTTTTGTCTTTTTCTG
Dl23AG001864	C2H2	1352	1367	-	20.9737	5.32e-08	0.0242	GTTTTGTCTTTTTCTG
Dl23AG000292	ERF	980	994	+	19.7879	5.33e-08	0.00289	CTCATCCGCCGCCGC
Dl2AG001256	ERF	788	808	-	20.662	5.35e-08	0.00125	GGTGGAGTTGTTGGCGGTGGC
Dl9AG002228	ERF	1208	1228	+	20.7714	5.36e-08	0.000755	GCGCTGCCGCCGCCTCCTCCT
Dl9AG002228	ERF	1208	1228	+	20.7714	5.36e-08	0.000754	GCGCTGCCGCCGCCTCCTCCT
Dl1AG002488	ERF	184	203	+	18.5758	5.37e-08	0.00201	GGCGGCGGAGGGGACGACGG
Dl9AG002228	ERF	1179	1193	+	20.2273	5.39e-08	0.00289	CTGCCGCCGCCGCCT
Dl9AG002228	ERF	1179	1193	+	20.2273	5.39e-08	0.0029	CTGCCGCCGCCGCCT
Dl11AG000898	ERF	981	995	+	19.5455	5.4e-08	0.00511	GGTGGCGGCGGCGGA
Dl15AG001017	ERF	423	437	-	17.9545	5.41e-08	0.00332	CAGCCGCCGCCGGCC
Dl14AG001234	Dof	61	81	+	19.8788	5.42e-08	0.00173	AAAAAAGAAAAGACAAAAAAC
Dl9AG001303	Dof	944	964	+	19.8788	5.42e-08	0.00173	GAAAAAGAAAAGGCAAAAAAA
Dl9AG001303	Dof	1085	1105	+	19.8788	5.42e-08	0.00173	TAAAAAGAAAAGAAAAGAAGG
Dl5AG000877	ERF	496	516	-	20.1212	5.43e-08	0.00198	AGGGGGCGGAGGCGGCGGCGG
Dl23AG000292	ERF	984	1002	-	20.0909	5.49e-08	0.00136	CGGGGCAGGCGGCGGCGGA
Dl5AG000877	ERF	451	470	-	18.5606	5.5e-08	0.00201	GGCGGCGGCGGGGGGGGGAG
Dl25AG001071	ERF	470	484	-	19.8788	5.51e-08	0.00333	TGGCGGCGGAGGCAG
Dl5AG000877	ERF	493	507	-	19.8788	5.51e-08	0.00333	AGGCGGCGGCGGGGG
Dl24AG000194	ERF	89	103	+	19.5303	5.56e-08	0.00511	GGCGGCGGCGGCGGC
Dl22AG000305	ERF	1392	1406	+	19.5303	5.56e-08	0.00511	GGCGGCGGCGGCGGC
Dl22AG000305	ERF	1395	1409	+	19.5303	5.56e-08	0.00511	GGCGGCGGCGGCGGC
Dl11AG000898	LBD	1260	1280	+	20.5152	5.62e-08	0.0013	TCTGCCGCCGCCTCCTCCTCC
Dl26AG000139	BBR-BPC	146	169	-	17.9394	5.66e-08	0.00022	GTTACAGAGGGAGAGAGAGAGAGT
Dl15AG001017	ERF	404	418	-	20.1818	5.67e-08	0.00289	CCACCACCGCCGCCT
Dl15AG001017	ERF	404	418	-	20.1818	5.67e-08	0.0029	CCACCACCGCCGCCT
Dl7AG001277	LBD	71	91	+	20.5	5.69e-08	0.0013	CCCGCCGGCGTCCCCGCCGCG
Dl7AG001277	LBD	516	536	-	20.5	5.69e-08	0.0013	CCCGCCGGCGTCCCCGCCGCG
Dl7AG001277	LBD	681	701	-	20.5	5.69e-08	0.0013	CCCGCCGCCTCCACTGCCGCA
Dl15AG001017	ERF	395	415	+	20.0758	5.73e-08	0.00198	AGGAGGAGTAGGCGGCGGTGG
Dl2AG001256	ERF	831	850	+	19.8182	5.76e-08	0.00181	CACCGCTGTCGCCACCACCA
Dl23AG000292	ERF	925	943	-	20.0455	5.77e-08	0.00137	GGCAGGCGGCGGCGGAGAA
Dl2AG002186	Dof	1394	1414	-	19.8182	5.78e-08	0.00191	TTTTCTTTATTCCTTATTTTT
Dl5AG000877	LBD	1075	1095	-	20.4697	5.84e-08	0.0013	GCCGCCGCATCTCCCGCCTCC
Dl5AG000877	LBD	1203	1223	-	20.4697	5.84e-08	0.0013	GCCGCCGCATCTCCCGCCTCC
Dl27AG000438	C2H2	1021	1039	+	20.4365	5.85e-08	0.000998	CCCCTCCCTCCTCCTCCGC
Dl1AG002488	ERF	274	294	+	20.5493	5.89e-08	0.00135	GGGGGAGGCGCCGGCGGAGGA
Dl27AG000438	ERF	1170	1190	+	20.6571	5.9e-08	0.000812	CCTCCTCCGCCCCCTCCCCCG
Dl27AG000438	ERF	1170	1190	+	20.6571	5.9e-08	0.000811	CCTCCTCCGCCCCCTCCCCCG
Dl9AG002228	ERF	1237	1255	-	20.0152	5.96e-08	0.00137	GGGAGGAGGCGGCGGCGCG
Dl27AG000438	ERF	1381	1399	-	20.0152	5.96e-08	0.00137	GGGAGGAGGCGGCGGCGCG
Dl9AG002228	LBD	1178	1198	+	20.4394	5.99e-08	0.0013	TCTGCCGCCGCCGCCTCCTCC
Dl12AG002031	C2H2	433	452	+	20.8939	6e-08	0.00893	GGAAAAAAGACAAAAAAAAG
Dl27AG000438	C2H2	1164	1182	+	20.4048	6e-08	0.000998	CCGCCTCCTCCTCCGCCCC
Dl13AG001720	C2H2	1419	1437	+	20.4048	6e-08	0.000998	CCCCTTTCTCCTCCTCCGC
Dl15AG001017	ERF	405	424	+	18.5	6.03e-08	0.00209	GGCGGCGGTGGTGGGGAGGG
Dl24AG000194	ERF	89	103	+	19.5606	6.03e-08	0.00231	GGCGGCGGCGGCGGC
Dl22AG000305	ERF	1392	1406	+	19.5606	6.03e-08	0.00231	GGCGGCGGCGGCGGC
Dl22AG000305	ERF	1395	1409	+	19.5606	6.03e-08	0.00231	GGCGGCGGCGGCGGC
Dl10AG000542	ERF	84	104	+	20.0303	6.04e-08	0.00198	CGGTAATGATGGCGGCGGCAA
Dl23AG000292	ERF	982	1002	-	20.0303	6.04e-08	0.00198	CGGGGCAGGCGGCGGCGGATG
Dl27AG000438	ERF	1033	1053	+	20.6286	6.05e-08	0.000812	CCTCCGCCGCCGCCGGCCTCC
Dl27AG000438	ERF	1241	1261	+	20.6286	6.05e-08	0.000812	CCTCCGCCGCCGCCGGCCTCC
Dl27AG000438	ERF	1033	1053	+	20.6286	6.05e-08	0.000811	CCTCCGCCGCCGCCGGCCTCC
Dl27AG000438	ERF	1241	1261	+	20.6286	6.05e-08	0.000811	CCTCCGCCGCCGCCGGCCTCC
Dl15AG001017	ERF	395	415	-	20.6143	6.12e-08	0.000812	CCACCGCCGCCTACTCCTCCT
Dl15AG001017	ERF	395	415	-	20.6143	6.12e-08	0.000811	CCACCGCCGCCTACTCCTCCT
Dl7AG001277	ERF	380	398	+	19.9848	6.14e-08	0.00137	CGCGGGAGGCGGCGGCGGC
Dl5AG000877	LBD	1003	1023	-	20.4091	6.14e-08	0.00131	TCCCCCTCCACCCCCGCCGCA
Dl32AG000021	BBR-BPC	182	202	-	18	6.14e-08	0.000283	CTCTCTCTCTCTCTCTCGCCA
Dl15AG001017	ERF	284	298	+	19.7879	6.16e-08	0.00333	AGGCGGCGGCGGATG
Dl23AG000292	ERF	982	996	-	19.7879	6.16e-08	0.00333	AGGCGGCGGCGGATG
Dl13AG001804	ERF	363	382	-	18.4848	6.17e-08	0.00209	GTCGGCGGCGGAGATGGGTG
Dl25AG001071	ERF	463	483	-	20.493	6.18e-08	0.00136	GGCGGCGGAGGCAGCGGCGAG
Dl5AG000877	ERF	584	598	+	20.1212	6.23e-08	0.00293	CCACCGCCGCCTCCG
Dl5AG000877	ERF	584	598	+	20.1212	6.23e-08	0.00293	CCACCGCCGCCTCCG
Dl25AG001071	ERF	470	484	+	19.9545	6.26e-08	0.00359	CTGCCTCCGCCGCCA
Dl6AG000059	ERF	431	444	-	17.8485	6.27e-08	0.0577	GTGGACGGCGGAGG
Dl19AG000493	BBR-BPC	1055	1075	+	17.9342	6.33e-08	0.00029	CTCCTCCTCCCTCTCTCTCTC
Dl23AG000292	ERF	926	940	+	20.1061	6.37e-08	0.00293	TCTCCGCCGCCGCCT
Dl23AG000292	ERF	926	940	+	20.1061	6.37e-08	0.00293	TCTCCGCCGCCGCCT
Dl1AG003373	Dof	766	786	+	19.7273	6.38e-08	0.00196	ATAAAAGAAAGAAAGAAAAAA
Dl15AG001017	ERF	399	419	+	20.4507	6.4e-08	0.00136	GGAGTAGGCGGCGGTGGTGGG
Dl15AG000973	Dof	313	333	+	19.7121	6.44e-08	0.00205	TTTTCTTTTCTTTTCCTCTTT
Dl2AG001256	ERF	1176	1195	-	18.4545	6.46e-08	0.00211	GGCGGCGGTGGCGCTGTTGG
Dl25AG001092	BBR-BPC	522	542	-	17.8816	6.47e-08	0.000295	GCCCCTCTCCCTCTCTCTCTC
Dl27AG000438	ERF	1029	1049	-	20.4225	6.55e-08	0.00136	GCCGGCGGCGGCGGAGGAGGA
Dl27AG000438	ERF	1237	1257	-	20.4225	6.55e-08	0.00136	GCCGGCGGCGGCGGAGGAGGA
Dl5AG000877	ERF	459	479	+	20.0303	6.56e-08	0.00122	CCCGCCGCCGCCCCCTCCCCT
Dl23AG000292	ERF	926	940	-	19.7424	6.59e-08	0.00336	AGGCGGCGGCGGAGA
Dl27AG000438	C2H2	1024	1042	+	20.2937	6.59e-08	0.00108	CTCCCTCCTCCTCCGCCGC
Dl6AG001559	NAC	63	78	-	19.2879	6.6e-08	0.0601	CGTGTGCAACAAGCAA
Dl22AG000305	ERF	1382	1402	-	20.5143	6.66e-08	0.000855	CCGCCGCCGCCGCATGCGACG
Dl22AG000305	ERF	1382	1402	-	20.5143	6.66e-08	0.000854	CCGCCGCCGCCGCATGCGACG
Dl27AG000438	ERF	938	958	+	20.0152	6.66e-08	0.00122	CCCACCGCCGCCTCCTCCCCT
Dl22AG000851	TALE	46	65	-	18.7436	6.67e-08	0.000568	CTCTCTCTCTCTCTCTCTCT
Dl22AG000851	TALE	48	67	-	18.7436	6.67e-08	0.000568	CTCTCTCTCTCTCTCTCTCT
Dl22AG000851	TALE	50	69	-	18.7436	6.67e-08	0.000568	CTCTCTCTCTCTCTCTCTCT
Dl14AG001234	TALE	1320	1339	-	18.7436	6.67e-08	0.000568	CTCTCTCTCTCTCTCTCTCT
Dl14AG001234	TALE	1322	1341	-	18.7436	6.67e-08	0.000568	CTCTCTCTCTCTCTCTCTCT
Dl14AG001234	TALE	1324	1343	-	18.7436	6.67e-08	0.000568	CTCTCTCTCTCTCTCTCTCT
Dl14AG001234	TALE	1326	1345	-	18.7436	6.67e-08	0.000568	CTCTCTCTCTCTCTCTCTCT
Dl14AG001234	TALE	1328	1347	-	18.7436	6.67e-08	0.000568	CTCTCTCTCTCTCTCTCTCT
Dl14AG001234	TALE	1330	1349	-	18.7436	6.67e-08	0.000568	CTCTCTCTCTCTCTCTCTCT
Dl14AG001234	TALE	1332	1351	-	18.7436	6.67e-08	0.000568	CTCTCTCTCTCTCTCTCTCT
Dl14AG001234	TALE	1334	1353	-	18.7436	6.67e-08	0.000568	CTCTCTCTCTCTCTCTCTCT
Dl14AG001234	TALE	1336	1355	-	18.7436	6.67e-08	0.000568	CTCTCTCTCTCTCTCTCTCT
Dl14AG001234	TALE	1338	1357	-	18.7436	6.67e-08	0.000568	CTCTCTCTCTCTCTCTCTCT
Dl14AG001234	TALE	1340	1359	-	18.7436	6.67e-08	0.000568	CTCTCTCTCTCTCTCTCTCT
Dl14AG001234	TALE	1342	1361	-	18.7436	6.67e-08	0.000568	CTCTCTCTCTCTCTCTCTCT
Dl14AG001234	TALE	1344	1363	-	18.7436	6.67e-08	0.000568	CTCTCTCTCTCTCTCTCTCT
Dl14AG001234	TALE	1346	1365	-	18.7436	6.67e-08	0.000568	CTCTCTCTCTCTCTCTCTCT
Dl14AG001234	TALE	1348	1367	-	18.7436	6.67e-08	0.000568	CTCTCTCTCTCTCTCTCTCT
Dl14AG001234	TALE	1350	1369	-	18.7436	6.67e-08	0.000568	CTCTCTCTCTCTCTCTCTCT
Dl14AG001234	TALE	1352	1371	-	18.7436	6.67e-08	0.000568	CTCTCTCTCTCTCTCTCTCT
Dl16AG001287	TALE	1397	1416	-	18.7436	6.67e-08	0.000568	CTCTCTCTCTCTCTCTCTCT
Dl16AG001287	TALE	1399	1418	-	18.7436	6.67e-08	0.000568	CTCTCTCTCTCTCTCTCTCT
Dl16AG001287	TALE	1401	1420	-	18.7436	6.67e-08	0.000568	CTCTCTCTCTCTCTCTCTCT
Dl16AG001287	TALE	1403	1422	-	18.7436	6.67e-08	0.000568	CTCTCTCTCTCTCTCTCTCT
Dl16AG001287	TALE	1405	1424	-	18.7436	6.67e-08	0.000568	CTCTCTCTCTCTCTCTCTCT
Dl16AG001287	TALE	1407	1426	-	18.7436	6.67e-08	0.000568	CTCTCTCTCTCTCTCTCTCT
Dl16AG001287	TALE	1409	1428	-	18.7436	6.67e-08	0.000568	CTCTCTCTCTCTCTCTCTCT
Dl16AG001287	TALE	1411	1430	-	18.7436	6.67e-08	0.000568	CTCTCTCTCTCTCTCTCTCT
Dl16AG001287	TALE	1413	1432	-	18.7436	6.67e-08	0.000568	CTCTCTCTCTCTCTCTCTCT
Dl16AG001287	TALE	1415	1434	-	18.7436	6.67e-08	0.000568	CTCTCTCTCTCTCTCTCTCT
Dl16AG001287	TALE	1417	1436	-	18.7436	6.67e-08	0.000568	CTCTCTCTCTCTCTCTCTCT
Dl16AG001287	TALE	1419	1438	-	18.7436	6.67e-08	0.000568	CTCTCTCTCTCTCTCTCTCT
Dl16AG001287	TALE	1421	1440	-	18.7436	6.67e-08	0.000568	CTCTCTCTCTCTCTCTCTCT
Dl16AG001287	TALE	1423	1442	-	18.7436	6.67e-08	0.000568	CTCTCTCTCTCTCTCTCTCT
Dl16AG001287	TALE	1425	1444	-	18.7436	6.67e-08	0.000568	CTCTCTCTCTCTCTCTCTCT
Dl16AG001287	TALE	1427	1446	-	18.7436	6.67e-08	0.000568	CTCTCTCTCTCTCTCTCTCT
Dl16AG001287	TALE	1429	1448	-	18.7436	6.67e-08	0.000568	CTCTCTCTCTCTCTCTCTCT
Dl16AG001287	TALE	1431	1450	-	18.7436	6.67e-08	0.000568	CTCTCTCTCTCTCTCTCTCT
Dl16AG001287	TALE	1433	1452	-	18.7436	6.67e-08	0.000568	CTCTCTCTCTCTCTCTCTCT
Dl16AG001287	TALE	1435	1454	-	18.7436	6.67e-08	0.000568	CTCTCTCTCTCTCTCTCTCT
Dl16AG001287	TALE	1437	1456	-	18.7436	6.67e-08	0.000568	CTCTCTCTCTCTCTCTCTCT
Dl16AG001287	TALE	1439	1458	-	18.7436	6.67e-08	0.000568	CTCTCTCTCTCTCTCTCTCT
Dl16AG001287	TALE	1441	1460	-	18.7436	6.67e-08	0.000568	CTCTCTCTCTCTCTCTCTCT
Dl13AG001242	TALE	1469	1488	-	18.7436	6.67e-08	0.000568	CTCTCTCTCTCTCTCTCTCT
Dl13AG001242	TALE	1471	1490	-	18.7436	6.67e-08	0.000568	CTCTCTCTCTCTCTCTCTCT
Dl13AG001242	TALE	1473	1492	-	18.7436	6.67e-08	0.000568	CTCTCTCTCTCTCTCTCTCT
Dl13AG001242	TALE	1475	1494	-	18.7436	6.67e-08	0.000568	CTCTCTCTCTCTCTCTCTCT
Dl24AG001563	TALE	1479	1498	-	18.7436	6.67e-08	0.000568	CTCTCTCTCTCTCTCTCTCT
Dl24AG001563	TALE	1481	1500	-	18.7436	6.67e-08	0.000568	CTCTCTCTCTCTCTCTCTCT
Dl31AG000033	TALE	473	492	+	18.7436	6.67e-08	0.000568	CTCTCTCTCTCTCTCTCTCT
Dl31AG000033	TALE	475	494	+	18.7436	6.67e-08	0.000568	CTCTCTCTCTCTCTCTCTCT
Dl31AG000033	TALE	477	496	+	18.7436	6.67e-08	0.000568	CTCTCTCTCTCTCTCTCTCT
Dl31AG000033	TALE	479	498	+	18.7436	6.67e-08	0.000568	CTCTCTCTCTCTCTCTCTCT
Dl31AG000033	TALE	481	500	+	18.7436	6.67e-08	0.000568	CTCTCTCTCTCTCTCTCTCT
Dl31AG000033	TALE	483	502	+	18.7436	6.67e-08	0.000568	CTCTCTCTCTCTCTCTCTCT
Dl31AG000033	TALE	485	504	+	18.7436	6.67e-08	0.000568	CTCTCTCTCTCTCTCTCTCT
Dl31AG000033	TALE	487	506	+	18.7436	6.67e-08	0.000568	CTCTCTCTCTCTCTCTCTCT
Dl31AG000033	TALE	489	508	+	18.7436	6.67e-08	0.000568	CTCTCTCTCTCTCTCTCTCT
Dl31AG000033	TALE	491	510	+	18.7436	6.67e-08	0.000568	CTCTCTCTCTCTCTCTCTCT
Dl31AG000033	TALE	493	512	+	18.7436	6.67e-08	0.000568	CTCTCTCTCTCTCTCTCTCT
Dl14AG000526	TALE	1269	1288	+	18.7436	6.67e-08	0.000568	CTCTCTCTCTCTCTCTCTCT
Dl14AG000526	TALE	1271	1290	+	18.7436	6.67e-08	0.000568	CTCTCTCTCTCTCTCTCTCT
Dl14AG000526	TALE	1273	1292	+	18.7436	6.67e-08	0.000568	CTCTCTCTCTCTCTCTCTCT
Dl14AG000526	TALE	1275	1294	+	18.7436	6.67e-08	0.000568	CTCTCTCTCTCTCTCTCTCT
Dl14AG000526	TALE	1277	1296	+	18.7436	6.67e-08	0.000568	CTCTCTCTCTCTCTCTCTCT
Dl14AG000526	TALE	1279	1298	+	18.7436	6.67e-08	0.000568	CTCTCTCTCTCTCTCTCTCT
Dl13AG000037	TALE	1421	1440	+	18.7436	6.67e-08	0.000568	CTCTCTCTCTCTCTCTCTCT
Dl13AG000037	TALE	1423	1442	+	18.7436	6.67e-08	0.000568	CTCTCTCTCTCTCTCTCTCT
Dl13AG000037	TALE	1425	1444	+	18.7436	6.67e-08	0.000568	CTCTCTCTCTCTCTCTCTCT
Dl13AG000037	TALE	1427	1446	+	18.7436	6.67e-08	0.000568	CTCTCTCTCTCTCTCTCTCT
Dl9AG000474	TALE	1443	1462	+	18.7436	6.67e-08	0.000568	CTCTCTCTCTCTCTCTCTCT
Dl9AG000474	TALE	1445	1464	+	18.7436	6.67e-08	0.000568	CTCTCTCTCTCTCTCTCTCT
Dl9AG000474	TALE	1447	1466	+	18.7436	6.67e-08	0.000568	CTCTCTCTCTCTCTCTCTCT
Dl9AG000474	TALE	1449	1468	+	18.7436	6.67e-08	0.000568	CTCTCTCTCTCTCTCTCTCT
Dl9AG000474	TALE	1451	1470	+	18.7436	6.67e-08	0.000568	CTCTCTCTCTCTCTCTCTCT
Dl9AG000474	TALE	1453	1472	+	18.7436	6.67e-08	0.000568	CTCTCTCTCTCTCTCTCTCT
Dl9AG000474	TALE	1455	1474	+	18.7436	6.67e-08	0.000568	CTCTCTCTCTCTCTCTCTCT
Dl9AG000474	TALE	1457	1476	+	18.7436	6.67e-08	0.000568	CTCTCTCTCTCTCTCTCTCT
Dl12AG000326	TALE	1457	1476	+	18.7436	6.67e-08	0.000568	CTCTCTCTCTCTCTCTCTCT
Dl9AG000474	TALE	1459	1478	+	18.7436	6.67e-08	0.000568	CTCTCTCTCTCTCTCTCTCT
Dl12AG000326	TALE	1459	1478	+	18.7436	6.67e-08	0.000568	CTCTCTCTCTCTCTCTCTCT
Dl9AG000474	TALE	1461	1480	+	18.7436	6.67e-08	0.000568	CTCTCTCTCTCTCTCTCTCT
Dl9AG000474	TALE	1463	1482	+	18.7436	6.67e-08	0.000568	CTCTCTCTCTCTCTCTCTCT
Dl32AG000225	BBR-BPC	917	937	-	17.8026	6.7e-08	0.000303	CTCTCTCCTTTTCTCTCCCTT
Dl27AG000438	ERF	958	978	-	20.3944	6.71e-08	0.00136	GGGGGCGGCGGAGGAGGCGGA
Dl12AG002031	Dof	438	458	+	18.9091	6.72e-08	0.00478	AAAGACAAAAAAAAGTTAAAT
Dl5AG000877	ERF	996	1016	-	20.5	6.74e-08	0.000855	CCACCCCCGCCGCAGCCGCCG
Dl5AG000877	ERF	996	1016	-	20.5	6.74e-08	0.000854	CCACCCCCGCCGCAGCCGCCG
Dl1AG001094	Dof	923	943	-	19.6667	6.75e-08	0.00205	ATTTCTTTTTTTTTTTTTTGA
Dl27AG000438	ERF	939	959	+	20.4857	6.82e-08	0.000855	CCACCGCCGCCTCCTCCCCTC
Dl27AG000438	ERF	1161	1181	+	20.4857	6.82e-08	0.000855	CCTCCGCCTCCTCCTCCGCCC
Dl27AG000438	ERF	939	959	+	20.4857	6.82e-08	0.000854	CCACCGCCGCCTCCTCCCCTC
Dl27AG000438	ERF	1161	1181	+	20.4857	6.82e-08	0.000854	CCTCCGCCTCCTCCTCCGCCC
Dl1AG001294	HD-ZIP	1091	1111	-	19.5224	6.89e-08	0.0553	AAACCAATTATTGTAGAAAAC
Dl3AG001229	ERF	1009	1023	+	17.8636	6.94e-08	0.00399	CCGTTGCCGCCGGCG
Dl12AG001776	Dof	259	279	+	19.6364	6.96e-08	0.00205	TTATCTTTTTCAGCTTTTTTT
Dl11AG000898	LBD	761	781	+	20.0303	6.97e-08	0.00328	CTCCCTCCTCCTCCTCCGCCG
Dl27AG000438	LBD	1229	1249	+	20.0303	6.97e-08	0.00328	CTCCCTCCTCCTCCTCCGCCG
Dl5AG000877	LBD	483	503	+	20.2576	6.97e-08	0.00145	GTCCCCGCCTCCCCCGCCGCC
Dl22AG000595	Dof	1472	1492	+	19.6364	7.02e-08	0.00208	AAAAAAGAAAGAGAAGAAAAG
Dl5AG000877	ERF	496	510	+	20.0303	7.03e-08	0.00308	CCGCCGCCGCCTCCG
Dl5AG000877	ERF	496	510	+	20.0303	7.03e-08	0.00308	CCGCCGCCGCCTCCG
Dl23AG000292	ERF	926	940	+	19.3939	7.04e-08	0.0036	TCTCCGCCGCCGCCT
Dl5AG000877	ERF	491	505	+	19.5758	7.05e-08	0.00323	CTCCCCCGCCGCCGC
Dl5AG000877	ERF	591	605	+	19.5758	7.05e-08	0.00323	CGCCTCCGCCGCCTC
Dl25AG001071	ERF	470	490	+	20.4429	7.07e-08	0.000874	CTGCCTCCGCCGCCATCACCT
Dl25AG001071	ERF	470	490	+	20.4429	7.07e-08	0.000873	CTGCCTCCGCCGCCATCACCT
Dl5AG000877	ERF	459	477	-	19.8485	7.07e-08	0.00155	GGGAGGGGGCGGCGGCGGG
Dl5AG000877	LBD	493	513	+	20	7.16e-08	0.00328	CCCCCGCCGCCGCCTCCGCCC
Dl11AG000898	LBD	809	829	+	20	7.16e-08	0.00328	GCTCCTCCGCCGTCGCCGCCT
Dl1AG000936	Dof	718	738	-	19.6061	7.18e-08	0.00205	TTAATTTTTCTCTTTTTTTTT
Dl8AG000563	BBR-BPC	1012	1035	-	17.4242	7.19e-08	0.000278	GAGAAAAGGAGAGAGAGAGTCAAG
Dl15AG001017	ERF	282	296	+	19.4242	7.22e-08	0.00265	GGAGGCGGCGGCGGA
Dl22AG000305	ERF	1398	1417	+	18.3788	7.23e-08	0.00228	GGCGGCGGCGGCAGCGCTGA
Dl13AG001804	ERF	366	380	+	19.8485	7.25e-08	0.00391	CCATCTCCGCCGCCG
Dl13AG000037	BBR-BPC	1394	1414	+	17.6184	7.26e-08	0.000327	CTCTTTCTTTCTCCCTCTCCC
Dl6AG000059	TALE	1221	1240	-	18.6795	7.27e-08	0.000613	CGCTCGCCTCCTCCCTCTCC
Dl23AG001187	Trihelix	628	643	+	17.9545	7.28e-08	0.0269	ACAGTAAAAAAATAAT
Dl25AG001071	ERF	478	498	-	20.2958	7.29e-08	0.00145	GGCGATGGAGGTGATGGCGGC
Dl23AG000292	ERF	928	948	+	19.9242	7.31e-08	0.00131	TCCGCCGCCGCCTGCCTCCCC
Dl24AG000194	ERF	94	108	-	19.7273	7.32e-08	0.00332	GCTCCGCCGCCGCCG
Dl29AG000512	BBR-BPC	886	909	-	17.3788	7.34e-08	0.00028	GAGAAAAGGAGAGAGAGAGCCAAG
Dl15AG000095	BBR-BPC	357	380	+	17.3788	7.34e-08	0.00028	GAGAAAAGGAGAGAGAGAGCCAAG
Dl15AG000095	BBR-BPC	703	726	+	17.3788	7.34e-08	0.00028	GAGAAAAGGAGAGAGAGAGCCAAG
Dl5AG002376	BBR-BPC	1006	1029	+	17.3636	7.39e-08	0.000281	CGCATAGAGAGAGAGAGAGAGAAC
Dl6AG000270	LBD	400	420	+	20.1818	7.42e-08	0.00151	TCCGCCGCCGCCGTCTCCGTG
Dl1AG002488	ERF	51	71	+	19.8485	7.43e-08	0.00235	GCGCGGAGGAGGCGGCGGCGG
Dl23AG000292	ERF	1269	1283	+	19.5303	7.43e-08	0.00323	CGCCGCCGCCGCCTC
Dl13AG000591	BBR-BPC	219	242	+	17.3485	7.44e-08	0.000281	AGGGGAGGGAGAGGGAGGGAGAGG
Dl24AG000194	ERF	94	108	-	19.8939	7.49e-08	0.00313	GCTCCGCCGCCGCCG
Dl24AG000194	ERF	94	108	-	19.8939	7.49e-08	0.00313	GCTCCGCCGCCGCCG
Dl9AG002228	ERF	1179	1193	-	19.6061	7.58e-08	0.00367	AGGCGGCGGCGGCAG
Dl5AG000877	LBD	580	600	+	20.1515	7.61e-08	0.00151	CCCTCCACCGCCGCCTCCGCC
Dl1AG003373	Dof	781	801	+	19.5606	7.61e-08	0.00217	AAAAAAGCTAAAATAAACTAA
Dl5AG000877	ERF	595	609	-	19.3788	7.62e-08	0.00269	GGGGGAGGCGGCGGA
Dl14AG001174	B3	986	1006	+	17.1972	7.63e-08	0.0228	AATACTGTTTTAGCAGAAAAA
Dl5AG000877	ERF	584	603	+	19.0606	7.72e-08	0.0141	CCACCGCCGCCTCCGCCGCC
Dl23AG000292	ERF	977	996	+	19.5152	7.72e-08	0.00234	CTCCTCATCCGCCGCCGCCT
Dl13AG001313	ERF	748	762	-	19.4848	7.74e-08	0.00323	CGCCGTCGCCGCCGT
Dl4AG001997	ERF	948	962	-	19.4848	7.74e-08	0.00323	CGCCGTCGCCGCCGT
Dl23AG000292	ERF	925	945	+	19.8636	7.77e-08	0.00134	TTCTCCGCCGCCGCCTGCCTC
Dl15AG001017	ERF	546	566	-	19.8636	7.77e-08	0.00134	GCAGCCGCCGCCTACTCCTCC
Dl5AG000877	ERF	457	471	+	19.7727	7.77e-08	0.00396	CCCCCGCCGCCGCCC
Dl22AG000305	ERF	1385	1403	+	19.7576	7.78e-08	0.00166	CGCATGCGGCGGCGGCGGC
Dl1AG000349	BBR-BPC	1331	1354	+	17.2424	7.81e-08	0.000294	AGCAGAGAGAGAGAGAGAAGGCGT
Dl1AG000152	Dof	401	421	-	18.7879	7.82e-08	0.00514	AAAAAAAAAAAAAAGCGGAGA
Dl23AG000292	ERF	926	940	+	19.6667	7.84e-08	0.00332	TCTCCGCCGCCGCCT
Dl14AG001234	Dof	51	71	-	19.5152	7.88e-08	0.00213	TTTTCTTTTTTCACTTTATTT
Dl1AG002488	ERF	393	412	-	19.4848	7.94e-08	0.00234	CCCTTCCTCCTCCGCCGCCG
Dl11AG000898	ERF	718	738	-	19.7879	7.96e-08	0.00243	CAGGGGAGGAGGCGGCGGAGA
Dl14AG000526	BBR-BPC	1285	1305	+	17.3947	8e-08	0.000359	CTCTCTCTCTCTCTCCATTAA
Dl5AG001030	C2H2	676	693	+	20.4848	8.03e-08	0.0236	CAAAAAAAGACAAAATTT
Dl25AG001092	BBR-BPC	516	539	+	17.1667	8.09e-08	0.000303	CCAAGAGAGAGAGAGAGGGAGAGG
Dl13AG001804	ERF	366	380	+	19.6364	8.1e-08	0.00332	CCATCTCCGCCGCCG
Dl1AG002127	Dof	649	669	+	19.5	8.11e-08	0.00224	ATAAAAGAAAGAAAAGAAAAA
Dl12AG001719	Dof	1089	1109	+	19.4848	8.13e-08	0.00213	CTATCTTTTTGATTTTATTTT
Dl28AG000367	BBR-BPC	770	790	+	17.3421	8.19e-08	0.000365	CTCTCTCTCTCTATATATATA
Dl15AG001017	LBD	543	563	-	20.0606	8.2e-08	0.00159	GCCGCCGCCTACTCCTCCTCC
Dl23AG000292	ERF	1268	1282	+	19.6061	8.2e-08	0.00332	GCGCCGCCGCCGCCT
Dl1AG000349	BBR-BPC	1333	1356	+	17.1364	8.2e-08	0.000306	CAGAGAGAGAGAGAGAAGGCGTGT
Dl2AG001256	ERF	1183	1197	+	19.4394	8.22e-08	0.00328	CGCCACCGCCGCCTC
Dl16AG001368	Dof	1060	1080	+	19.4697	8.25e-08	0.00213	TTTTCCTTTTTTTTTTCTTTT
Dl10AG001988	C2H2	469	486	+	19.3662	8.35e-08	0.0503	CAGATACCACCTCTCCCA
Dl6AG000270	ERF	715	729	+	19.5909	8.39e-08	0.00332	CAGCCTCCGCCGCCG
Dl5AG000877	ERF	493	507	+	19.2879	8.41e-08	0.00407	CCCCCGCCGCCGCCT
Dl5AG000877	ERF	594	613	+	19.4242	8.41e-08	0.0024	CTCCGCCGCCTCCCCCGCCG
Dl15AG000542	BBR-BPC	995	1018	-	17.0758	8.43e-08	0.000313	GACTGAGAGAGATTTGGAGAGAGA
Dl27AG000438	LBD	1158	1178	+	19.8182	8.46e-08	0.00361	TCCCCTCCGCCTCCTCCTCCG
Dl24AG000194	ERF	97	111	-	19.7424	8.47e-08	0.0032	CCAGCTCCGCCGCCG
Dl24AG000194	ERF	97	111	-	19.7424	8.47e-08	0.00321	CCAGCTCCGCCGCCG
Dl27AG000438	ERF	1163	1183	-	20.1127	8.49e-08	0.00165	GGGGGCGGAGGAGGAGGCGGA
Dl13AG000037	BBR-BPC	1381	1404	-	17.0606	8.49e-08	0.000314	GAAAGAAAGAGATTTGGAGAGAGA
Dl15AG001017	LBD	393	413	-	20.0152	8.51e-08	0.00159	ACCGCCGCCTACTCCTCCTCC
Dl11AG000898	LBD	817	837	+	20.0152	8.51e-08	0.00159	GCCGTCGCCGCCTCCTCCGCT
Dl3AG000924	C2H2	104	122	-	19.9683	8.54e-08	0.00137	CCTCCTCCTCCTTCTTCCC
Dl11AG000898	ERF	772	792	+	19.7576	8.64e-08	0.00146	TCCTCCGCCGCCTCTTGCCTC
Dl23AG000292	ERF	923	937	+	19.5606	8.66e-08	0.00332	CCTTCTCCGCCGCCG
Dl24AG000194	LBD	91	111	-	19.7879	8.7e-08	0.00361	CCAGCTCCGCCGCCGCCGCCG
Dl7AG001277	ERF	380	400	-	20.1857	8.74e-08	0.00107	GTGCCGCCGCCGCCTCCCGCG
Dl7AG001277	ERF	380	400	-	20.1857	8.74e-08	0.00107	GTGCCGCCGCCGCCTCCCGCG
Dl5AG001030	Dof	122	142	+	18.697	8.77e-08	0.00535	AAAAGATAAAAAAAGTCAAAA
Dl23AG001187	Dof	771	791	+	19.4091	8.77e-08	0.00217	GTTTCTTTTTTCTTTTCATTT
Dl7AG001277	ERF	683	702	-	19.3788	8.79e-08	0.00243	CCCCGCCGCCTCCACTGCCG
Dl5AG001030	WRKY	130	142	-	18.8485	8.85e-08	0.0196	TTTTGACTTTTTT
Dl30AG000816	WRKY	380	392	+	18.8485	8.85e-08	0.0196	TTTTGACTTTTTT
Dl34AG000118	WRKY	1048	1060	+	18.8485	8.85e-08	0.0196	TTTTGACTTTTTT
Dl36AG000032	WRKY	1082	1094	-	18.8485	8.85e-08	0.0196	TTTTGACTTTTTT
Dl27AG000438	ERF	1033	1047	+	17.7121	8.86e-08	0.00453	CCTCCGCCGCCGCCG
Dl27AG000438	ERF	1241	1255	+	17.7121	8.86e-08	0.00453	CCTCCGCCGCCGCCG
Dl16AG001039	C2H2	695	714	-	20.4394	8.87e-08	0.0113	AAACAAAAGACAAAAAAAAA
Dl12AG000473	Dof	1138	1158	+	19.3939	8.91e-08	0.00217	TTTTCTTTTCTTATTTTTTCA
Dl23AG000292	ERF	899	919	+	20.1571	8.95e-08	0.00108	TCTCCGCCGCCTCCTCCCCTC
Dl23AG000292	ERF	899	919	+	20.1571	8.95e-08	0.00108	TCTCCGCCGCCTCCTCCCCTC
Dl17AG001699	C2H2	143	161	-	19.8889	9.06e-08	0.00143	CTTCTTTCTCCTCTTTCTC
Dl5AG000877	LBD	481	501	+	19.7424	9.07e-08	0.00361	CCGTCCCCGCCTCCCCCGCCG
Dl2AG000103	BBR-BPC	665	685	-	17.1053	9.07e-08	0.000402	ATCTTTCTCTCTCTCTCTGTT
Dl25AG001092	TALE	519	538	-	18.5128	9.08e-08	0.000759	CTCTCCCTCTCTCTCTCTCT
Dl29AG000512	BBR-BPC	1157	1180	-	16.9091	9.1e-08	0.000333	GTGGCAGAGAGAGAAAGGAAGAGA
Dl13AG001242	BBR-BPC	551	574	+	16.9091	9.1e-08	0.000333	GTGGCAGAGAGAGAAAGGAAGAGA
Dl27AG000438	ERF	953	973	+	20.1286	9.16e-08	0.00109	TCCCCTCCGCCTCCTCCGCCG
Dl27AG000438	ERF	953	973	+	20.1286	9.16e-08	0.00109	TCCCCTCCGCCTCCTCCGCCG
Dl11AG000898	ERF	814	834	+	19.697	9.17e-08	0.00152	TCCGCCGTCGCCGCCTCCTCC
Dl25AG001071	ERF	470	484	+	19.697	9.18e-08	0.0032	CTGCCTCCGCCGCCA
Dl25AG001071	ERF	470	484	+	19.697	9.18e-08	0.00321	CTGCCTCCGCCGCCA
Dl23AG000292	ERF	1267	1287	-	20.0141	9.2e-08	0.00175	GGAGGAGGCGGCGGCGGCGCG
Dl23AG000292	ERF	923	937	+	19.6818	9.36e-08	0.0032	CCTTCTCCGCCGCCG
Dl23AG000292	ERF	923	937	+	19.6818	9.36e-08	0.00321	CCTTCTCCGCCGCCG
Dl23AG001187	bZIP	491	505	+	19.8333	9.36e-08	0.0862	AGTTGACACGTGGCA
Dl13AG001242	BBR-BPC	1464	1487	+	16.7879	9.61e-08	0.000351	CCCGCAGAGAGAGAGAGAGAGAGA
Dl15AG000973	Dof	303	323	-	19.3333	9.63e-08	0.00257	AGAAAAGAAAAGAGGAGAAAA
Dl7AG001277	BBR-BPC	1345	1368	-	16.7727	9.68e-08	0.000352	GAGAAAGAGAGAGAGAGTCAAACC
Dl5AG000877	ERF	996	1014	+	19.5455	9.68e-08	0.00198	CGGCGGCTGCGGCGGGGGT
Dl1AG002488	ERF	183	202	-	19.2727	9.72e-08	0.00254	CGTCGTCCCCTCCGCCGCCA
Dl3AG001028	ERF	1026	1045	+	19.2727	9.72e-08	0.00254	CGCCGCCTCCGTCACCAACA
Dl23AG000292	C2H2	967	985	+	19.8016	9.72e-08	0.0015	CCTCCCCTCCCTCCTCATC
Dl5AG000877	ERF	586	606	+	19.6364	9.73e-08	0.00159	ACCGCCGCCTCCGCCGCCTCC
Dl15AG001017	ERF	284	298	-	19.6667	9.76e-08	0.0032	CATCCGCCGCCGCCT
Dl6AG000270	ERF	715	729	+	19.6667	9.76e-08	0.0032	CAGCCTCCGCCGCCG
Dl23AG000292	ERF	982	996	+	19.6667	9.76e-08	0.0032	CATCCGCCGCCGCCT
Dl15AG001017	ERF	284	298	-	19.6667	9.76e-08	0.00321	CATCCGCCGCCGCCT
Dl6AG000270	ERF	715	729	+	19.6667	9.76e-08	0.00321	CAGCCTCCGCCGCCG
Dl23AG000292	ERF	982	996	+	19.6667	9.76e-08	0.00321	CATCCGCCGCCGCCT
Dl27AG000438	ERF	1352	1372	+	20.0429	9.82e-08	0.00115	CTGGCGCCGCCTCCTCCTCCT
Dl27AG000438	ERF	1352	1372	+	20.0429	9.82e-08	0.00115	CTGGCGCCGCCTCCTCCTCCT
Dl9AG002228	ERF	1210	1228	-	19.5303	9.83e-08	0.00198	AGGAGGAGGCGGCGGCAGC
Dl17AG001194	LBD	1470	1490	-	19.8333	9.87e-08	0.00181	TGCTCCGGCTCATCCGCCGCC
Dl14AG000526	TALE	22	41	+	18.4487	9.87e-08	0.000817	CTCTCTCCTCCTCCCCGTCC
Dl25AG001092	BBR-BPC	516	536	-	16.8947	9.93e-08	0.000438	CTCCCTCTCTCTCTCTCTTGG
Dl14AG000176	Dof	1220	1240	+	19.303	9.94e-08	0.00257	CAAAAAGAAAAAAAAAGATTA
Dl12AG001675	ARF	560	580	+	16.1687	1e-07	0.0428	CATACAATTTTGGTGGGAAAA
Dl13AG001804	ERF	366	380	-	19.3636	1e-07	0.00452	CGGCGGCGGAGATGG
Dl27AG000438	ERF	936	950	+	19.5303	1e-07	0.00474	CCCCCACCGCCGCCT
Dl15AG000542	BBR-BPC	1008	1028	+	16.8684	1e-07	0.000441	CTCTCTCAGTCTCTCTCCTTC
Dl19AG000493	BBR-BPC	1050	1073	-	16.6818	1.01e-07	0.000365	GAGAGAGAGGGAGGAGGAGGAGGA
Dl24AG000194	ERF	83	103	+	19.9014	1.01e-07	0.00183	TGGAGCGGCGGCGGCGGCGGC
Dl11AG000898	ERF	840	860	-	19.9014	1.01e-07	0.00183	GGGGGAGGAGAAGGCGGCGGT
Dl6AG000270	ERF	717	735	-	19.5	1.01e-07	0.00198	CGAGAGCGGCGGCGGAGGC
Dl13AG001720	ERF	1454	1472	-	19.5	1.01e-07	0.00198	GGACGGGGGCGGCGGAGGT
Dl25AG001092	TCP	578	591	-	19.1515	1.02e-07	0.0263	GGTGGGCCCCACGT
Dl11AG000898	ERF	766	786	-	19.8873	1.02e-07	0.00183	AGAGGCGGCGGAGGAGGAGGA
Dl9AG001587	C2H2	1436	1454	-	19.7381	1.02e-07	0.00155	CCCTCTCCTCCTCCTGCTC
Dl28AG001294	TALE	524	543	+	18.4231	1.02e-07	0.000838	CTCTCTCCCTGCGTCGCTGC
Dl9AG002228	ERF	1211	1231	-	19.5606	1.02e-07	0.00292	GGGAGGAGGAGGCGGCGGCAG
Dl11AG000898	ERF	1261	1281	-	19.5606	1.02e-07	0.00292	GGGAGGAGGAGGCGGCGGCAG
Dl26AG000139	BBR-BPC	147	167	+	16.8158	1.03e-07	0.000449	CTCTCTCTCTCTCCCTCTGTA
Dl11AG000898	ERF	770	790	+	19.9857	1.03e-07	0.00119	CCTCCTCCGCCGCCTCTTGCC
Dl11AG000898	ERF	770	790	+	19.9857	1.03e-07	0.00119	CCTCCTCCGCCGCCTCTTGCC
Dl1AG002488	ERF	55	75	-	19.5758	1.03e-07	0.00166	CTAGCCGCCGCCGCCTCCTCC
Dl23AG000292	ERF	923	937	-	19.3333	1.03e-07	0.00452	CGGCGGCGGAGAAGG
Dl14AG000526	ERF	1115	1129	+	19.4848	1.03e-07	0.00474	CAACCTCCACCGCCA
Dl22AG000305	ERF	1397	1411	-	17.6364	1.03e-07	0.005	CTGCCGCCGCCGCCG
Dl25AG000833	HSF	1024	1037	+	20.3182	1.04e-07	0.095	TTCTAGAATTTTCT
Dl1AG003373	Dof	764	784	-	19.2424	1.04e-07	0.00227	TTTTCTTTCTTTCTTTTATTT
Dl11AG000898	LBD	808	828	+	19.7727	1.04e-07	0.00186	TGCTCCTCCGCCGTCGCCGCC
Dl5AG000877	ERF	596	616	+	19.9714	1.04e-07	0.00119	CCGCCGCCTCCCCCGCCGCCC
Dl5AG000877	ERF	596	616	+	19.9714	1.04e-07	0.00119	CCGCCGCCTCCCCCGCCGCCC
Dl12AG000326	Dof	1092	1112	-	19.2273	1.05e-07	0.00227	CTTTCTTTTTTTTCTTCCTTT
Dl1AG002488	C2H2	395	413	-	19.6984	1.05e-07	0.00157	CCCCTTCCTCCTCCGCCGC
Dl5AG000877	ERF	569	589	+	19.9571	1.05e-07	0.00119	GCGCCTCCGCCCCCTCCACCG
Dl5AG000877	ERF	569	589	+	19.9571	1.05e-07	0.00119	GCGCCTCCGCCCCCTCCACCG
Dl5AG000877	ERF	494	513	+	19.1818	1.06e-07	0.00269	CCCCGCCGCCGCCTCCGCCC
Dl1AG002488	ERF	276	294	+	19.4545	1.06e-07	0.00203	GGGAGGCGCCGGCGGAGGA
Dl5AG001030	Dof	104	124	-	19.2121	1.07e-07	0.00227	TTTATTTTTTATCTTATTTTT
Dl5AG000877	ERF	581	595	+	19.6061	1.07e-07	0.0034	CCTCCACCGCCGCCT
Dl5AG000877	ERF	581	595	+	19.6061	1.07e-07	0.00341	CCTCCACCGCCGCCT
Dl1AG002488	ERF	120	134	+	19.3636	1.08e-07	0.00396	CGGCCGCCGCCGCCG
Dl13AG001804	ERF	366	380	+	19.1061	1.08e-07	0.00483	CCATCTCCGCCGCCG
Dl2AG000119	Trihelix	154	169	+	17.7576	1.08e-07	0.0269	ACGGTAAAAAGGATAA
Dl16AG001368	Dof	1066	1086	+	19.197	1.08e-07	0.00227	TTTTTTTTTTCTTTTTTTCCT
Dl34AG001003	GATA	952	970	-	18.8684	1.09e-07	0.0344	AATCATCATCAGCAGCATC
Dl10AG002122	C2H2	1027	1045	-	19.6508	1.09e-07	0.00157	CTTCTTCTTCCTCTTCCCC
Dl7AG000357	NAC	25	45	+	20.2727	1.1e-07	0.0976	TATGACTTGGAGATCAAGTCA
Dl12AG001776	Dof	1112	1132	-	18.5152	1.1e-07	0.00624	AAGAGAAAAGAAAAGTTAAAA
Dl5AG001030	Dof	110	130	-	19.1818	1.1e-07	0.00227	TTATCTTTTATTTTTTATCTT
Dl13AG001804	Dof	624	644	-	19.1818	1.1e-07	0.00227	TTTATTTTTTTCCTTTGTTTT
Dl23AG000292	ERF	1003	1022	+	19.1364	1.1e-07	0.00273	CTCCACCGCCGCCTCCTCCT
Dl27AG000438	LBD	1161	1181	+	19.5152	1.11e-07	0.00424	CCTCCGCCTCCTCCTCCGCCC
Dl23AG000292	ERF	1004	1024	+	19.5	1.11e-07	0.00172	TCCACCGCCGCCTCCTCCTTA
Dl7AG001277	ERF	684	704	-	19.5	1.11e-07	0.00172	GTCCCCGCCGCCTCCACTGCC
Dl27AG000438	C2H2	989	1007	+	19.627	1.11e-07	0.00157	CCTCCTCCTCCCCCACCCC
Dl27AG000438	C2H2	1194	1212	+	19.627	1.11e-07	0.00157	CCTCCTCCTCCCCCACCCC
Dl34AG000146	MIKC_MADS	1293	1311	-	20.0606	1.12e-07	0.0237	TTAACAAAAATAGAAAAAA
Dl15AG001017	ERF	282	296	+	18.9242	1.12e-07	0.00886	GGAGGCGGCGGCGGA
Dl1AG002488	C2H2	363	381	-	19.6111	1.13e-07	0.00157	CCTCTTCCCCTTTCTCCTC
Dl12AG000523	TALE	1297	1316	-	18.3462	1.13e-07	0.000917	CTCTCTCTCTCTCTCTCCGC
Dl8AG000941	C2H2	762	779	-	19.0845	1.14e-07	0.0503	CAGATGACACCTGCATTT
Dl18AG000721	GATA	970	988	-	18.7895	1.14e-07	0.0344	TATCATCAACTTCATCATT
Dl17AG001911	C2H2	1014	1032	-	19.5952	1.14e-07	0.00157	CCTCCTCCTCCTCAGTCAC
Dl25AG000987	C2H2	1067	1086	-	20.1364	1.14e-07	0.0127	AGAAAAAAGACAAAATTTAT
Dl12AG001776	Dof	1086	1106	-	19.1667	1.14e-07	0.00286	AAAAAAGCAAACAAAAAATTA
Dl23AG000523	MIKC_MADS	831	849	+	20.0303	1.14e-07	0.0237	TTGCCAAAATAAGTAAAAA
Dl9AG002228	LBD	1210	1230	+	19.6515	1.14e-07	0.00201	GCTGCCGCCGCCTCCTCCTCC
Dl6AG000270	ERF	403	423	+	19.4697	1.14e-07	0.00174	GCCGCCGCCGTCTCCGTGTTC
Dl11AG000898	FAR1	1131	1145	+	18.4242	1.15e-07	0.0531	TCCCCACGCGCCGCC
Dl17AG001194	MYB	1105	1119	+	16.3939	1.15e-07	0.102	TCCACCAACCACAAA
Dl1AG002488	ERF	174	194	-	19.8429	1.15e-07	0.00129	CCTCCGCCGCCACTCCTCCCA
Dl1AG002488	ERF	174	194	-	19.8429	1.15e-07	0.00129	CCTCCGCCGCCACTCCTCCCA
Dl23AG000292	ERF	982	996	+	19.0606	1.16e-07	0.00483	CATCCGCCGCCGCCT
Dl15AG001017	ERF	284	298	-	19.0606	1.16e-07	0.00483	CATCCGCCGCCGCCT
Dl1AG003373	Dof	697	710	+	16.8939	1.16e-07	0.0212	AAAAAAGTAAAAAA
Dl15AG001017	ERF	545	565	-	19.8286	1.17e-07	0.00129	CAGCCGCCGCCTACTCCTCCT
Dl15AG001017	ERF	545	565	-	19.8286	1.17e-07	0.00129	CAGCCGCCGCCTACTCCTCCT
Dl24AG000194	ERF	94	108	+	19.2273	1.17e-07	0.00456	CGGCGGCGGCGGAGC
Dl6AG000270	ERF	715	729	-	19.2273	1.17e-07	0.00456	CGGCGGCGGAGGCTG
Dl22AG000305	ERF	1386	1406	+	19.7183	1.17e-07	0.00201	GCATGCGGCGGCGGCGGCGGC
Dl5AG002376	ERF	609	623	+	18.6212	1.18e-07	0.0507	TTAATGGCGGCGGCG
Dl15AG001017	ERF	211	229	-	19.3485	1.18e-07	0.00221	GGGAGGAGTCGGCGGAGGG
Dl9AG002228	ERF	1235	1255	-	19.4242	1.18e-07	0.00316	GGGAGGAGGCGGCGGCGCGGG
Dl27AG000438	ERF	1379	1399	-	19.4242	1.18e-07	0.00316	GGGAGGAGGCGGCGGCGCGGG
Dl3AG000038	TALE	554	573	-	18.3077	1.18e-07	0.000945	CTCTCCATCCCTCCTCCTTC
Dl14AG000088	TALE	872	891	-	18.3077	1.18e-07	0.000945	CTTTCTCCCCTCGCTCCTCC
Dl23AG000292	ERF	1181	1195	+	19.1818	1.19e-07	0.00455	CACCGCCGCCGCCTC
Dl23AG000323	BBR-BPC	251	274	-	16.3182	1.19e-07	0.000428	AAGAAATAGAAAGAGAGAAATAAA
Dl5AG000877	LBD	996	1016	-	19.4394	1.19e-07	0.00435	CCACCCCCGCCGCAGCCGCCG
Dl23AG000292	ERF	1177	1197	+	19.8	1.19e-07	0.0013	CCCGCACCGCCGCCGCCTCCT
Dl23AG000292	ERF	1177	1197	+	19.8	1.19e-07	0.0013	CCCGCACCGCCGCCGCCTCCT
Dl1AG002675	ERF	86	106	+	19.6901	1.2e-07	0.00201	GGTTGTGGCGATGGAGGTGGA
Dl3AG001456	ERF	203	223	+	19.6901	1.2e-07	0.00201	GGTTGTGGCGATGGAGGTGGA
Dl17AG001194	TALE	1283	1302	+	18.2949	1.2e-07	0.000945	CCCTCTCCTCTCGTCTCTCC
Dl15AG000095	TALE	1337	1356	+	18.2949	1.2e-07	0.000945	CCCTCCCCCCCCCCCCCCCC
Dl32AG000021	BBR-BPC	176	199	+	16.2727	1.21e-07	0.000435	CAGTGGTGGCGAGAGAGAGAGAGA
Dl1AG002488	ERF	58	72	+	19	1.22e-07	0.00361	GGAGGCGGCGGCGGC
Dl7AG001277	ERF	384	398	+	19	1.22e-07	0.00361	GGAGGCGGCGGCGGC
Dl16AG001455	ERF	761	775	-	19	1.22e-07	0.00361	GGTGATGGCGGTGGA
Dl9AG002228	ERF	1181	1195	-	19	1.22e-07	0.00361	GGAGGCGGCGGCGGC
Dl23AG000292	ERF	1270	1284	-	19	1.22e-07	0.00361	GGAGGCGGCGGCGGC
Dl15AG001017	ERF	404	418	-	19.2121	1.22e-07	0.00405	CCACCACCGCCGCCT
Dl12AG000326	Dof	1096	1116	-	19.0758	1.22e-07	0.00246	TTTTCTTTCTTTTTTTTCTTC
Dl24AG000194	ERF	82	102	+	19.3939	1.22e-07	0.00316	GTGGAGCGGCGGCGGCGGCGG
Dl5AG000877	LBD	585	601	-	18.8939	1.22e-07	0.0195	CGGCGGAGGCGGCGGTG
Dl7AG000280	ERF	1268	1288	-	19.662	1.22e-07	0.00201	GGGGGCGGAGGCGACGGAGGG
Dl15AG000973	BBR-BPC	428	451	-	16.2424	1.23e-07	0.000439	GAAGTGGAGGGAGAGAGAGAGAGA
Dl15AG001017	ERF	284	298	-	19.197	1.23e-07	0.00405	CATCCGCCGCCGCCT
Dl23AG000292	ERF	982	996	+	19.197	1.23e-07	0.00405	CATCCGCCGCCGCCT
Dl23AG000292	ERF	923	937	+	19	1.24e-07	0.00495	CCTTCTCCGCCGCCG
Dl5AG000877	ERF	1086	1100	+	19.1818	1.24e-07	0.00456	ATGCGGCGGCGGTGG
Dl22AG000305	ERF	1388	1402	+	19.1818	1.24e-07	0.00456	ATGCGGCGGCGGCGG
Dl5AG000877	ERF	581	601	-	19.3788	1.24e-07	0.00316	CGGCGGAGGCGGCGGTGGAGG
Dl15AG000095	TALE	1340	1359	+	18.2692	1.25e-07	0.000968	TCCCCCCCCCCCCCCCCTCC
Dl3AG001820	BBR-BPC	961	984	-	16.2121	1.25e-07	0.000443	AATTGAGAGAGCAAGAGAGAGAAC
Dl11AG000898	ERF	837	851	-	18.8333	1.25e-07	0.00886	GAAGGCGGCGGTGGA
Dl27AG000438	ERF	1032	1052	-	19.6338	1.25e-07	0.00201	GAGGCCGGCGGCGGCGGAGGA
Dl27AG000438	ERF	1240	1260	-	19.6338	1.25e-07	0.00201	GAGGCCGGCGGCGGCGGAGGA
Dl6AG000270	ERF	401	415	+	19.2727	1.26e-07	0.00501	CCGCCGCCGCCGTCT
Dl5AG000877	ERF	578	592	+	19.2727	1.26e-07	0.00501	CCCCCTCCACCGCCG
Dl23AG000292	ERF	923	937	+	19.2727	1.26e-07	0.00501	CCTTCTCCGCCGCCG
Dl5AG000877	ERF	1086	1100	-	19.4242	1.26e-07	0.00343	CCACCGCCGCCGCAT
Dl5AG000877	ERF	1086	1100	-	19.4242	1.26e-07	0.00343	CCACCGCCGCCGCAT
Dl9AG000474	TCP	566	585	+	19.3333	1.27e-07	0.0545	GTATGACATGTGGGGCCCAC
Dl5AG000877	ERF	484	503	-	17.9848	1.28e-07	0.00377	GGCGGCGGGGGAGGCGGGGA
Dl16AG001455	ERF	750	769	-	17.9848	1.28e-07	0.00377	GGCGGTGGATCCGGTGATGG
Dl5AG000877	ERF	457	477	-	19.3485	1.28e-07	0.00317	GGGAGGGGGCGGCGGCGGGGG
Dl12AG002031	C2H2	433	449	+	19.9545	1.29e-07	0.0234	GGAAAAAAGACAAAAAA
Dl23AG000292	C2H2	1244	1262	+	19.4365	1.29e-07	0.0017	CCCTTGCCTCCTCCTCCTC
Dl22AG000305	ERF	1388	1402	-	19.3333	1.29e-07	0.00343	CCGCCGCCGCCGCAT
Dl22AG000305	ERF	1388	1402	-	19.3333	1.29e-07	0.00343	CCGCCGCCGCCGCAT
Dl28AG001411	Dof	937	957	+	19.0455	1.29e-07	0.00314	GGAAAAGAAGAAAAAAAATCA
Dl23AG001068	BBR-BPC	1284	1304	+	16.2763	1.29e-07	0.000561	ATCCCTCCCTCTCTCTATATA
Dl7AG001237	C2H2	1444	1462	-	19.4286	1.3e-07	0.0017	TCCCCTCGTCCTCCTCCTC
Dl8AG002447	TALE	1378	1397	+	18.2308	1.31e-07	0.00101	CTCTCTCTCTCCGGCCGTGC
Dl5AG002376	BBR-BPC	1012	1035	+	16.0909	1.32e-07	0.000466	GAGAGAGAGAGAGAGAACGAAATG
Dl12AG001562	ERF	1069	1083	+	17.4848	1.32e-07	0.00605	GCGCCACCGCCGGCT
Dl23AG001841	C2H2	980	999	+	19.9545	1.32e-07	0.0131	AGTTAAAAGACAAAAAAATT
Dl11AG000898	ERF	974	994	-	19.6714	1.32e-07	0.00141	CCGCCGCCGCCACCGTAGGAT
Dl11AG000898	ERF	1296	1316	+	19.6714	1.32e-07	0.00141	CCGCCGCCTCCTCCTCCTCCC
Dl11AG000898	ERF	974	994	-	19.6714	1.32e-07	0.00141	CCGCCGCCGCCACCGTAGGAT
Dl11AG000898	ERF	1296	1316	+	19.6714	1.32e-07	0.00141	CCGCCGCCTCCTCCTCCTCCC
Dl7AG000926	TCP	1422	1441	-	19.2333	1.33e-07	0.0545	CCGTGTGATGTGGGGCCCAC
Dl12AG000523	BBR-BPC	1304	1324	-	16.2105	1.33e-07	0.000574	CGCCTTTTCTCTCTCTCTCTC
Dl6AG000270	ERF	399	413	+	19.1061	1.33e-07	0.00467	TTCCGCCGCCGCCGT
Dl11AG000898	ERF	982	996	-	19.1061	1.33e-07	0.00467	ATCCGCCGCCGCCAC
Dl13AG000037	BBR-BPC	1408	1431	-	16.0606	1.33e-07	0.00047	GAGAGAGAGAGCGAGAGGGGAGAG
Dl10AG000325	ERF	67	81	+	19.1515	1.33e-07	0.00417	CCTTCGCCGCCGCTG
Dl24AG000153	CPP	243	255	-	14.48	1.34e-07	0.0277	CTAAATTTTAAAA
Dl9AG000560	CPP	1070	1082	-	14.48	1.34e-07	0.0277	CTAAATTTTAAAA
Dl19AG000493	ERF	809	829	-	19.6571	1.34e-07	0.00141	CCTCTGCCGCCACCACCTGCT
Dl19AG000493	ERF	809	829	-	19.6571	1.34e-07	0.00141	CCTCTGCCGCCACCACCTGCT
Dl23AG000292	ERF	926	940	+	19.2273	1.34e-07	0.00501	TCTCCGCCGCCGCCT
Dl5AG000877	ERF	349	369	+	19.303	1.34e-07	0.00201	TTCCCCGCCGCCTCCCTCGCC
Dl14AG001513	ERF	870	884	+	19.2576	1.34e-07	0.00343	CCCGCGCCGCCGCCG
Dl14AG001513	ERF	1028	1042	-	19.2576	1.34e-07	0.00343	CCCGCGCCGCCGCCG
Dl14AG001513	ERF	1125	1139	-	19.2576	1.34e-07	0.00343	CCCGCGCCGCCGCCG
Dl23AG000292	ERF	1180	1194	+	19.2576	1.34e-07	0.00343	GCACCGCCGCCGCCT
Dl23AG000292	ERF	1265	1279	+	19.2576	1.34e-07	0.00343	CCCGCGCCGCCGCCG
Dl14AG001513	ERF	870	884	+	19.2576	1.34e-07	0.00343	CCCGCGCCGCCGCCG
Dl14AG001513	ERF	1028	1042	-	19.2576	1.34e-07	0.00343	CCCGCGCCGCCGCCG
Dl14AG001513	ERF	1125	1139	-	19.2576	1.34e-07	0.00343	CCCGCGCCGCCGCCG
Dl23AG000292	ERF	1180	1194	+	19.2576	1.34e-07	0.00343	GCACCGCCGCCGCCT
Dl23AG000292	ERF	1265	1279	+	19.2576	1.34e-07	0.00343	CCCGCGCCGCCGCCG
Dl7AG000926	TCP	1421	1434	+	19	1.34e-07	0.0263	CGTGGGCCCCACAT
Dl6AG002287	BBR-BPC	1064	1084	+	16.1711	1.35e-07	0.000578	CGCGCGCTCTCTCTCTCTCTC
Dl14AG000526	BBR-BPC	1263	1283	+	16.1711	1.35e-07	0.000578	CGCGCGCTCTCTCTCTCTCTC
Dl3AG001027	Dof	1313	1333	+	19	1.35e-07	0.00315	AATAAGGAAGAAAGAAAAAAA
Dl32AG000021	BBR-BPC	186	209	+	16.0303	1.35e-07	0.000475	GAGAGAGAGAGAGAGAGTTGTTGG
Dl25AG000833	HSF	1023	1037	-	20.0263	1.35e-07	0.125	AGAAAATTCTAGAAA
Dl27AG000438	ERF	956	975	+	18.6364	1.36e-07	0.0146	CCTCCGCCTCCTCCGCCGCC
Dl5AG000877	ERF	581	595	+	19.1364	1.36e-07	0.00417	CCTCCACCGCCGCCT
Dl28AG000367	BBR-BPC	757	780	-	16.0152	1.36e-07	0.000476	GAGAGAGAGAGAGAGAGCAAAAAC
Dl17AG001911	ERF	1399	1419	+	19.2879	1.36e-07	0.00201	TCCCCCGCCGCATCCTTCGCC
Dl5AG001030	Dof	56	76	+	18.3333	1.36e-07	0.00683	AAATGAAGAAAAAAGAAAAAT
Dl1AG002488	ERF	183	197	-	19.2121	1.37e-07	0.00501	TCCCCTCCGCCGCCA
Dl7AG001571	Dof	656	676	-	18.9848	1.37e-07	0.00315	GAAAAAGTAAGGAAATAAAGA
Dl12AG001562	ERF	1220	1230	+	19.3636	1.37e-07	0.0181	CCGCCACCGCC
Dl28AG000364	ERF	362	380	-	19.197	1.37e-07	0.00252	CTGCAGAGGCGGCGGCGAC
Dl11AG000898	ERF	771	785	+	19.0909	1.37e-07	0.00467	CTCCTCCGCCGCCTC
Dl27AG000438	LBD	1024	1044	+	19.2727	1.38e-07	0.00485	CTCCCTCCTCCTCCGCCGCCG
Dl19AG000493	C2H2	543	561	+	19.3413	1.38e-07	0.0017	CTTCCTTCTCCTTCTCCTT
Dl23AG000292	C2H2	911	929	+	19.3413	1.38e-07	0.0017	CCTCCCCTCCCTCCTTCTC
Dl11AG000898	ERF	764	783	+	18.6212	1.38e-07	0.0146	CCTCCTCCTCCTCCGCCGCC
Dl27AG000438	ERF	1232	1251	+	18.6212	1.38e-07	0.0146	CCTCCTCCTCCTCCGCCGCC
Dl9AG000474	TCP	575	587	-	19.0152	1.39e-07	0.0368	AAGTGGGCCCCAC
Dl29AG000512	BBR-BPC	894	917	-	15.9697	1.39e-07	0.000476	GGAGGGGAGAGAAAAGGAGAGAGA
Dl8AG000563	BBR-BPC	1020	1043	-	15.9697	1.39e-07	0.000476	GGAGGGGAGAGAAAAGGAGAGAGA
Dl6AG002287	BBR-BPC	1069	1092	-	15.9697	1.39e-07	0.000476	GTGTGTGAGAGAGAGAGAGAGAGC
Dl15AG000095	BBR-BPC	349	372	+	15.9697	1.39e-07	0.000476	GGAGGGGAGAGAAAAGGAGAGAGA
Dl15AG000095	BBR-BPC	695	718	+	15.9697	1.39e-07	0.000476	GGAGGGGAGAGAAAAGGAGAGAGA
Dl17AG001911	C2H2	1020	1038	-	19.3254	1.4e-07	0.0017	TGGCATCCTCCTCCTCCTC
Dl11AG000898	ERF	977	997	-	19.6	1.4e-07	0.00146	GATCCGCCGCCGCCACCGTAG
Dl11AG000898	ERF	977	997	-	19.6	1.4e-07	0.00145	GATCCGCCGCCGCCACCGTAG
Dl6AG000270	ERF	686	700	-	19.1061	1.4e-07	0.00495	AGACGGCGGCGGCTG
Dl23AG000292	ERF	1180	1194	+	19.1061	1.4e-07	0.00417	GCACCGCCGCCGCCT
Dl22AG000305	B3	1200	1214	-	18.1667	1.41e-07	0.0286	ACGTACATGCATGCA
Dl1AG000936	Dof	208	228	+	18.9545	1.41e-07	0.00316	AAAAAAGTAAAAGTAAATAGA
Dl12AG001776	Dof	257	277	-	18.303	1.41e-07	0.00683	AAAAAGCTGAAAAAGATAAAA
Dl5AG000877	ERF	997	1016	+	17.9091	1.42e-07	0.00406	GGCGGCTGCGGCGGGGGTGG
Dl13AG000037	BBR-BPC	1411	1431	+	16.0526	1.42e-07	0.000604	TCCCCTCTCGCTCTCTCTCTC
Dl5AG000877	ERF	318	338	+	19.2424	1.42e-07	0.00206	TTCACCGCCGCCTCCCTCCCC
Dl16AG001742	TCP	823	836	+	18.9545	1.42e-07	0.0263	GGTGGGCCCCACCA
Dl17AG001753	TCP	1124	1137	+	18.9545	1.42e-07	0.0263	GGTGGGCCCCACCA
Dl27AG000438	C2H2	986	1004	+	19.3016	1.42e-07	0.0017	TCGCCTCCTCCTCCCCCAC
Dl27AG000438	C2H2	1191	1209	+	19.3016	1.42e-07	0.0017	TCGCCTCCTCCTCCCCCAC
Dl10AG000325	ERF	67	81	+	18.8939	1.43e-07	0.00548	CCTTCGCCGCCGCTG
Dl23AG001187	Trihelix	566	581	-	17.6212	1.43e-07	0.0269	ACAGTAAAAAATAATA
Dl1AG002488	C2H2	401	419	-	19.2937	1.43e-07	0.0017	GCTCCTCCCCTTCCTCCTC
Dl14AG001234	BBR-BPC	1317	1337	-	16.0263	1.43e-07	0.000607	CTCTCTCTCTCTCTCTCTGCT
Dl14AG000526	ERF	1109	1128	+	18.5909	1.44e-07	0.0146	GCTTCGCAACCTCCACCGCC
Dl9AG001303	Dof	889	909	-	18.9091	1.44e-07	0.0028	TTTCCTTTTTCATTCTTTTAA
Dl23AG001187	Dof	776	796	-	18.2879	1.44e-07	0.00683	AAATAAAATGAAAAGAAAAAA
Dl2AG000619	MIKC_MADS	921	933	-	17.5286	1.45e-07	0.132	CCAAAAAAAGAAA
Dl23AG001187	bZIP	490	507	+	19.4394	1.45e-07	0.133	GAGTTGACACGTGGCAGT
Dl5AG000877	ERF	589	609	-	19.4507	1.45e-07	0.00225	GGGGGAGGCGGCGGAGGCGGC
Dl13AG001720	ERF	1454	1474	-	19.4507	1.45e-07	0.00225	GGGGACGGGGGCGGCGGAGGT
Dl22AG000305	ERF	1397	1411	-	19.1515	1.45e-07	0.00501	CTGCCGCCGCCGCCG
Dl7AG001277	LBD	46	66	+	19.3485	1.45e-07	0.00246	ACCGCCGCGGCCGTCGCCTCC
Dl7AG001277	LBD	541	561	-	19.3485	1.45e-07	0.00246	ACCGCCGCGGCCGTCGCCTCC
Dl5AG000877	ERF	318	332	-	18.697	1.45e-07	0.00886	GGAGGCGGCGGTGAA
Dl1AG002127	Dof	648	668	-	18.8939	1.46e-07	0.0028	TTTTCTTTTCTTTCTTTTATA
Dl27AG000438	ERF	1232	1252	+	19.5429	1.46e-07	0.00151	CCTCCTCCTCCTCCGCCGCCG
Dl27AG000438	ERF	1232	1252	+	19.5429	1.46e-07	0.0015	CCTCCTCCTCCTCCGCCGCCG
Dl31AG000033	BBR-BPC	462	485	-	15.8485	1.47e-07	0.0005	GAGAGAGAGAGAGATGAAAGGGAG
Dl12AG001562	ERF	1217	1231	+	19.1364	1.47e-07	0.00501	TCACCGCCACCGCCT
Dl12AG000523	Dof	201	214	-	16.803	1.48e-07	0.0212	AAAAAAGGTAAAAA
Dl28AG001491	Dof	1401	1414	+	16.803	1.48e-07	0.0212	AAAAAAGGTAAAAA
Dl15AG001499	Dof	1313	1333	-	18.9091	1.48e-07	0.00322	TAAAAAGCTGAAAAGAAGAAA
Dl11AG000898	ERF	816	835	+	18.8182	1.48e-07	0.00356	CGCCGTCGCCGCCTCCTCCG
Dl6AG001559	NAC	62	79	-	19.0606	1.48e-07	0.131	CCGTGTGCAACAAGCAAT
Dl24AG001475	MYB	943	963	+	19.061	1.48e-07	0.125	TAAATTAAAGATAAGGTTAAG
Dl6AG000270	ERF	397	417	+	19.197	1.48e-07	0.00209	GTTTCCGCCGCCGCCGTCTCC
Dl23AG000292	C2H2	1183	1201	+	19.246	1.49e-07	0.0017	CCGCCGCCGCCTCCTCCTC
Dl24AG000194	LBD	88	104	+	18.7121	1.49e-07	0.0195	CGGCGGCGGCGGCGGCG
Dl22AG000305	LBD	1391	1407	+	18.7121	1.49e-07	0.0195	CGGCGGCGGCGGCGGCG
Dl23AG000292	ERF	1268	1282	+	19.1667	1.49e-07	0.00371	GCGCCGCCGCCGCCT
Dl23AG000292	ERF	1268	1282	+	19.1667	1.49e-07	0.00372	GCGCCGCCGCCGCCT
Dl13AG001242	C2H2	35	53	+	19.2381	1.5e-07	0.0017	CTTCTCTCTCCTCCACCTC
Dl23AG000292	ERF	1001	1019	-	19.1061	1.5e-07	0.0027	AGGAGGCGGCGGTGGAGCG
Dl19AG000493	C2H2	540	558	+	19.2302	1.5e-07	0.0017	TTTCTTCCTTCTCCTTCTC
Dl13AG000037	BBR-BPC	1410	1433	-	15.7879	1.51e-07	0.00051	GAGAGAGAGAGAGCGAGAGGGGAG
Dl2AG000103	BBR-BPC	661	684	+	15.7879	1.51e-07	0.00051	AGATAACAGAGAGAGAGAGAAAGA
Dl27AG000438	ERF	1111	1131	+	19.1818	1.51e-07	0.00209	TCTGCCGCCGCCTCCTCTTCC
Dl27AG000438	ERF	1319	1339	+	19.1818	1.51e-07	0.00209	TCTGCCGCCGCCTCCTCTTCC
Dl24AG000194	ERF	85	99	-	19.0303	1.51e-07	0.00434	CCGCCGCCGCCGCTC
Dl5AG000877	TALE	401	420	+	18.1154	1.51e-07	0.00116	CCGCCCGTCCCCCTCCCTCC
Dl13AG000037	BBR-BPC	1389	1412	-	15.7727	1.52e-07	0.000511	GAGAGGGAGAAAGAAAGAGATTTG
Dl23AG000292	C2H2	1186	1204	+	19.2143	1.52e-07	0.0017	CCGCCGCCTCCTCCTCCCC
Dl23AG000292	C2H2	1189	1207	+	19.2143	1.52e-07	0.0017	CCGCCTCCTCCTCCCCCTA
Dl9AG002228	C2H2	1214	1232	+	19.2143	1.52e-07	0.0017	CCGCCGCCTCCTCCTCCCC
Dl11AG000898	C2H2	1264	1282	+	19.2143	1.52e-07	0.0017	CCGCCGCCTCCTCCTCCCC
Dl6AG002287	BBR-BPC	1062	1082	+	15.8816	1.52e-07	0.000642	TACGCGCGCTCTCTCTCTCTC
Dl25AG001071	LBD	473	493	+	19.1515	1.53e-07	0.00509	CCTCCGCCGCCATCACCTCCA
Dl6AG002287	BBR-BPC	1063	1086	-	15.7424	1.54e-07	0.000513	GAGAGAGAGAGAGAGAGCGCGCGT
Dl14AG000526	BBR-BPC	1262	1285	-	15.7424	1.54e-07	0.000513	GAGAGAGAGAGAGAGAGCGCGCGT
Dl10AG000325	BBR-BPC	174	194	-	15.8553	1.54e-07	0.000646	CCATCTCTCTCTCTCTGTTTG
Dl1AG003373	MYB	1066	1076	+	17.2892	1.54e-07	0.143	GGCTCAGCGCG
Dl34AG000541	Dof	792	812	-	18.8636	1.55e-07	0.00328	AAAAAGGTAGAAAAGATAAAA
Dl15AG000542	BBR-BPC	1005	1028	-	15.7273	1.55e-07	0.000513	GAAGGAGAGAGACTGAGAGAGATT
Dl7AG001277	BBR-BPC	1353	1376	-	15.7273	1.55e-07	0.000513	GGAGAGAAGAGAAAGAGAGAGAGA
Dl5AG000877	ERF	578	598	+	19.4714	1.55e-07	0.00157	CCCCCTCCACCGCCGCCTCCG
Dl5AG000877	ERF	578	598	+	19.4714	1.55e-07	0.00157	CCCCCTCCACCGCCGCCTCCG
Dl24AG000194	ERF	96	110	-	19	1.55e-07	0.00499	CAGCTCCGCCGCCGC
Dl27AG000438	C2H2	1170	1188	+	19.1905	1.55e-07	0.00171	CCTCCTCCGCCCCCTCCCC
Dl5AG000877	ERF	1081	1101	+	19.3662	1.55e-07	0.00236	GGGAGATGCGGCGGCGGTGGC
Dl9AG002228	ERF	1179	1193	+	19.0606	1.55e-07	0.00508	CTGCCGCCGCCGCCT
Dl14AG001234	BBR-BPC	1315	1338	+	15.7121	1.56e-07	0.000515	CCAGCAGAGAGAGAGAGAGAGAGA
Dl13AG001313	MIKC_MADS	1134	1152	-	18.3099	1.56e-07	0.0417	AACTTTCCCTTTTGGGAAA
Dl4AG001997	MIKC_MADS	1334	1352	-	18.3099	1.56e-07	0.0417	AACTTTCCCTTTTGGGAAA
Dl1AG002488	ERF	54	73	-	18.7576	1.56e-07	0.00363	AGCCGCCGCCGCCTCCTCCG
Dl20AG000183	BBR-BPC	1473	1496	+	15.697	1.57e-07	0.000516	GAGAAAAAAAGAAAAAAAAACAGA
Dl17AG001194	MYB	1098	1118	+	18.5	1.57e-07	0.142	TGACCGTTCCACCAACCACAA
Dl23AG000292	ERF	1179	1197	-	19.0606	1.57e-07	0.00277	AGGAGGCGGCGGCGGTGCG
Dl15AG000542	Dof	1275	1295	-	18.8182	1.57e-07	0.00293	AATTCTTTTTTTTTCTTTTTT
Dl5AG001030	C2H2	676	691	-	19.6974	1.57e-07	0.0476	ATTTTGTCTTTTTTTG
Dl5AG000877	LBD	577	597	+	19.2424	1.58e-07	0.00261	GCCCCCTCCACCGCCGCCTCC
Dl11AG000898	LBD	764	784	+	19.1061	1.59e-07	0.00509	CCTCCTCCTCCTCCGCCGCCT
Dl1AG002127	Dof	639	659	-	18.803	1.59e-07	0.00293	CTTTCTTTTATATTTTTCCTT
Dl25AG001092	TCP	580	592	-	18.9697	1.6e-07	0.0368	CGGTGGGCCCCAC
Dl16AG001742	TCP	822	834	+	18.9697	1.6e-07	0.0368	CGGTGGGCCCCAC
Dl17AG001753	TCP	1123	1135	+	18.9697	1.6e-07	0.0368	CGGTGGGCCCCAC
Dl11AG000898	LBD	984	1004	-	19.2273	1.6e-07	0.00261	ATCGCCAGATCCGCCGCCGCC
Dl9AG000474	BBR-BPC	1430	1453	-	15.6515	1.6e-07	0.000525	GAGAGAGAGAGATGGAAAAGGGAG
Dl34AG001003	ERF	769	783	+	19	1.6e-07	0.00446	TCACCGCCGCCGCAG
Dl12AG001562	ERF	1060	1079	-	17.8182	1.61e-07	0.00446	GGCGGTGGCGCGAGTGGGGG
Dl23AG000292	ERF	918	937	+	18.7273	1.61e-07	0.00363	TCCCTCCTTCTCCGCCGCCG
Dl14AG000526	TALE	1267	1286	+	18.0641	1.61e-07	0.00121	CGCTCTCTCTCTCTCTCTCT
Dl13AG000037	TALE	1419	1438	+	18.0641	1.61e-07	0.00121	CGCTCTCTCTCTCTCTCTCT
Dl22AG000305	LBD	1388	1408	-	19.0909	1.61e-07	0.00509	CCGCCGCCGCCGCCGCCGCAT
Dl13AG001804	Dof	684	704	+	18.8182	1.62e-07	0.00335	GGAAAAGAAAAGGGGAAAAAA
Dl32AG000225	BBR-BPC	490	510	+	15.7368	1.62e-07	0.000672	ACGTATCTCTCTCTCACTTTC
Dl22AG000851	BBR-BPC	1413	1433	+	15.7368	1.62e-07	0.000672	ACGCTTCTCTCTCTCTCTCGC
Dl27AG000438	ERF	1033	1053	-	19.1212	1.62e-07	0.00381	GGAGGCCGGCGGCGGCGGAGG
Dl27AG000438	ERF	1241	1261	-	19.1212	1.62e-07	0.00381	GGAGGCCGGCGGCGGCGGAGG
Dl5AG000877	ERF	582	596	+	18.9545	1.63e-07	0.00499	CTCCACCGCCGCCTC
Dl23AG000292	ERF	1003	1017	+	18.9545	1.63e-07	0.00499	CTCCACCGCCGCCTC
Dl18AG001424	MYB	907	919	+	17.1951	1.63e-07	0.147	AAGGTTGGTGAAG
Dl1AG002675	ERF	112	131	-	18.7121	1.63e-07	0.00363	CGTCGCCGTCGACGCCGTCA
Dl9AG001587	Trihelix	871	886	-	17.5303	1.64e-07	0.0269	ATGGTAAAAATGAAAT
Dl14AG001234	C2H2	64	80	+	19.6818	1.64e-07	0.0234	AAAGAAAAGACAAAAAA
Dl25AG001071	LBD	475	495	+	19.197	1.64e-07	0.00263	TCCGCCGCCATCACCTCCATC
Dl27AG000438	ERF	1158	1178	+	19.4	1.64e-07	0.00165	TCCCCTCCGCCTCCTCCTCCG
Dl27AG000438	ERF	1158	1178	+	19.4	1.64e-07	0.00164	TCCCCTCCGCCTCCTCCTCCG
Dl34AG001003	ERF	357	377	-	19.2958	1.64e-07	0.00246	GGAGGCGGAGGGAGCGGAGGA
Dl6AG000270	ERF	686	700	+	18.7879	1.64e-07	0.00603	CAGCCGCCGCCGTCT
Dl1AG002488	ERF	58	72	+	18.5909	1.64e-07	0.00886	GGAGGCGGCGGCGGC
Dl7AG001277	ERF	384	398	+	18.5909	1.64e-07	0.00886	GGAGGCGGCGGCGGC
Dl9AG002228	ERF	1181	1195	-	18.5909	1.64e-07	0.00886	GGAGGCGGCGGCGGC
Dl23AG000292	ERF	1270	1284	-	18.5909	1.64e-07	0.00886	GGAGGCGGCGGCGGC
Dl12AG000523	BBR-BPC	1294	1314	-	15.6842	1.65e-07	0.000683	CTCTCTCTCTCTCTCCGCTTT
Dl25AG001071	ERF	474	488	-	18.3636	1.65e-07	0.0507	GTGATGGCGGCGGAG
Dl25AG000987	Dof	807	827	+	18.7576	1.66e-07	0.00296	TTATCTTTTTATAGTTTTTTT
Dl14AG001513	TALE	1051	1070	-	18.0385	1.66e-07	0.00122	CTCCCCGCGCCTGCCCCGGC
Dl28AG000367	TALE	1459	1478	-	18.0385	1.66e-07	0.00122	CCCTCGCCTCCTCCTCCTCC
Dl28AG000364	TALE	1459	1478	-	18.0385	1.66e-07	0.00122	CCCTCGCCTCCTCCTCCTCC
Dl14AG000526	BBR-BPC	1261	1281	+	15.6579	1.67e-07	0.000688	AACGCGCGCTCTCTCTCTCTC
Dl11AG000898	ERF	812	832	-	19.0909	1.67e-07	0.00383	AGGAGGCGGCGACGGCGGAGG
Dl9AG002228	ERF	1213	1233	-	19.2676	1.67e-07	0.00247	TGGGGAGGAGGAGGCGGCGGC
Dl23AG000292	ERF	1182	1196	-	18.7121	1.67e-07	0.00481	GGAGGCGGCGGCGGT
Dl16AG001287	BBR-BPC	1386	1409	+	15.5455	1.68e-07	0.000547	GTCAAAGGGGAAGAGAGAGAGAGA
Dl23AG000292	LBD	1004	1024	+	19.1667	1.68e-07	0.00264	TCCACCGCCGCCTCCTCCTTA
Dl6AG000270	ERF	398	412	+	19.0909	1.68e-07	0.00407	TTTCCGCCGCCGCCG
Dl6AG000270	ERF	398	412	+	19.0909	1.68e-07	0.00407	TTTCCGCCGCCGCCG
Dl26AG000139	BBR-BPC	136	159	-	15.5303	1.69e-07	0.000547	GAGAGAGAGAGAGTGAGCGAAGGG
Dl32AG000225	BBR-BPC	913	936	+	15.5303	1.69e-07	0.000547	GTGGAAGGGAGAGAAAAGGAGAGA
Dl9AG001303	Dof	957	977	-	18.7424	1.69e-07	0.00296	TTATCTTTTTGGTTTTTTTTG
Dl25AG001071	ERF	475	493	-	18.9848	1.69e-07	0.0029	TGGAGGTGATGGCGGCGGA
Dl13AG000037	TALE	1415	1434	+	18.0256	1.69e-07	0.00123	CTCTCGCTCTCTCTCTCTCT
Dl3AG001028	Dof	1189	1209	-	18.7727	1.69e-07	0.00335	TGAAAAGGGAAAAAAAAAGAG
Dl27AG000438	C2H2	956	974	+	19.0714	1.69e-07	0.00184	CCTCCGCCTCCTCCGCCGC
Dl23AG000292	ERF	1264	1284	+	19.0455	1.71e-07	0.00233	CCCCGCGCCGCCGCCGCCTCC
Dl3AG001456	ERF	775	793	+	18.9697	1.71e-07	0.0029	AGGTGGAGGCGGAGGCGGC
Dl12AG000326	BBR-BPC	1449	1469	+	15.5789	1.73e-07	0.000707	GTCTTGTACTCTCTCTCTCTC
Dl12AG001562	ERF	596	616	-	19.3286	1.73e-07	0.00172	GCACCGCCGCCCACGCCTCCG
Dl12AG001562	ERF	596	616	-	19.3286	1.73e-07	0.00172	GCACCGCCGCCCACGCCTCCG
Dl27AG000438	ERF	1354	1374	-	19.2254	1.73e-07	0.0025	GGAGGAGGAGGAGGCGGCGCC
Dl27AG000438	ERF	955	975	+	19.0303	1.73e-07	0.00233	CCCTCCGCCTCCTCCGCCGCC
Dl2AG002679	C2H2	1017	1036	+	19.6061	1.74e-07	0.0153	TAGAAAAAGACAAATTTAAT
Dl1AG001140	Dof	1114	1134	-	18.7424	1.74e-07	0.00335	GAAAAAGTATAAAATAAAATA
Dl26AG000280	Dof	703	723	+	18.7424	1.74e-07	0.00335	AAAAAAGTAAATAATAGAACA
Dl22AG000851	BBR-BPC	1414	1437	-	15.4545	1.74e-07	0.000563	GAGAGCGAGAGAGAGAGAGAAGCG
Dl5AG000877	ERF	1087	1101	+	18.6667	1.74e-07	0.00486	TGCGGCGGCGGTGGC
Dl11AG000898	ERF	984	1003	+	17.7576	1.75e-07	0.0047	GGCGGCGGCGGATCTGGCGA
Dl33AG000252	ERF	1413	1433	-	19.2113	1.75e-07	0.0025	GGAGGTGGCCATGGCGGTGGT
Dl1AG001690	B3	867	881	-	18.0152	1.76e-07	0.0286	ACATGCATGCATACT
Dl14AG000135	Dof	1104	1124	+	18.697	1.76e-07	0.00296	TTAATTTTTTTATTTTTTATT
Dl17AG000194	TALE	399	418	+	17.9872	1.77e-07	0.00128	CTCCCCCGCTCCGCCGCTGC
Dl1AG002488	ERF	123	137	+	19.0455	1.77e-07	0.00418	CCGCCGCCGCCGGCG
Dl1AG002488	ERF	123	137	+	19.0455	1.77e-07	0.00418	CCGCCGCCGCCGGCG
Dl7AG001277	BBR-BPC	1351	1374	-	15.4091	1.78e-07	0.000573	AGAGAAGAGAAAGAGAGAGAGAGT
Dl23AG001841	Dof	900	920	+	18.1061	1.78e-07	0.00705	GAATAAAGAAAAAAGGCAAAA
Dl6AG000270	ERF	717	737	+	19	1.78e-07	0.00236	GCCTCCGCCGCCGCTCTCGGT
Dl12AG001776	Dof	1119	1139	+	18.6818	1.79e-07	0.00296	TTTTCTTTTCTCTTATTTATT
Dl12AG001675	Dof	580	600	-	18.6818	1.79e-07	0.00296	TTTCTTTTTTATTTTTTATTT
Dl6AG000059	ERF	1264	1278	-	17.303	1.79e-07	0.00785	CCCCCACCGCCGGCC
Dl9AG002228	ERF	1177	1196	+	18.6061	1.79e-07	0.0039	CTCTGCCGCCGCCGCCTCCT
Dl9AG001587	EIL	1061	1075	+	17.38	1.79e-07	0.0801	GTCTAGGTTCAGTGA
Dl9AG001587	EIL	1061	1075	+	17.38	1.79e-07	0.0784	GTCTAGGTTCAGTGA
Dl23AG000292	ERF	1268	1282	+	18.7121	1.79e-07	0.0063	GCGCCGCCGCCGCCT
Dl9AG002228	LBD	1181	1201	+	19.0758	1.8e-07	0.00274	GCCGCCGCCGCCTCCTCCCCC
Dl23AG000292	LBD	1270	1290	+	19.0758	1.8e-07	0.00274	GCCGCCGCCGCCTCCTCCCCC
Dl2AG002679	Dof	147	167	+	18.0909	1.82e-07	0.00705	TAAAAAAATAAAAAGTTATAT
Dl23AG000292	ERF	1262	1281	-	17.7273	1.82e-07	0.00476	GGCGGCGGCGGCGCGGGGTG
Dl25AG001071	ERF	471	485	+	18.8333	1.82e-07	0.00539	TGCCTCCGCCGCCAT
Dl27AG000438	ERF	962	976	+	18.8636	1.83e-07	0.00494	CCTCCTCCGCCGCCC
Dl27AG000438	C2H2	1074	1092	+	18.9683	1.83e-07	0.00188	CTCCCCTCACCTCCTCCTC
Dl27AG000438	C2H2	1282	1300	+	18.9683	1.83e-07	0.00188	CTCCCCTCACCTCCTCCTC
Dl15AG000703	Trihelix	359	374	-	17.4394	1.83e-07	0.0269	ACGGTAAAATATTAAT
Dl12AG000523	Dof	196	216	+	18.6515	1.84e-07	0.00298	GTAACTTTTTACCTTTTTTCC
Dl24AG000153	Dof	133	153	-	18.6818	1.85e-07	0.00345	AAAAAAGATAAAATTTAGAAA
Dl6AG000270	ERF	715	729	+	18.697	1.85e-07	0.0063	CAGCCTCCGCCGCCG
Dl22AG000851	BBR-BPC	1420	1443	-	15.3182	1.85e-07	0.000594	CGGCGAGAGAGCGAGAGAGAGAGA
Dl1AG002488	ERF	120	134	-	18.8485	1.85e-07	0.006	CGGCGGCGGCGGCCG
Dl11AG000898	ERF	1292	1312	+	18.9545	1.86e-07	0.00243	GCTACCGCCGCCTCCTCCTCC
Dl16AG001287	BBR-BPC	1450	1470	-	15.3947	1.86e-07	0.000759	TCGTCTCTGCCTCTCTCTCTC
Dl6AG000270	ERF	686	706	-	18.9848	1.86e-07	0.00394	GGAGAGAGACGGCGGCGGCTG
Dl5AG000877	ERF	455	469	+	18.803	1.88e-07	0.00539	CCCCCCCGCCGCCGC
Dl2AG002187	C2H2	1252	1271	-	19.5	1.89e-07	0.0153	TAAAAAAAGACAAAAGCAAG
Dl6AG000059	TALE	992	1011	-	17.9359	1.89e-07	0.00133	CTGTCTCTCTCTCTCTCTCT
Dl7AG000280	TALE	1310	1329	+	17.9359	1.89e-07	0.00133	CCCGCCCCCCGCGCCTCGCC
Dl13AG000037	TALE	1417	1436	+	17.9359	1.89e-07	0.00133	CTCGCTCTCTCTCTCTCTCT
Dl17AG000194	ERF	694	714	+	19.2143	1.89e-07	0.00184	CCGCCTCCGCCCCCGACCCCG
Dl14AG001234	ERF	1454	1474	+	19.2143	1.89e-07	0.00184	CCGCAGCCGCCGCCCCCTCGG
Dl17AG000194	ERF	694	714	+	19.2143	1.89e-07	0.00184	CCGCCTCCGCCCCCGACCCCG
Dl14AG001234	ERF	1454	1474	+	19.2143	1.89e-07	0.00184	CCGCAGCCGCCGCCCCCTCGG
Dl34AG000118	Trihelix	822	837	+	17.4242	1.89e-07	0.0269	ATAGTAAAAAAATAAA
Dl23AG000292	ERF	1180	1194	-	18.8333	1.89e-07	0.006	AGGCGGCGGCGGTGC
Dl23AG000292	ERF	1268	1282	-	18.8333	1.89e-07	0.006	AGGCGGCGGCGGCGC
Dl25AG000833	HSF	1023	1037	-	18.9091	1.89e-07	0.174	AGAAAATTCTAGAAA
Dl23AG000292	ERF	926	946	-	18.9697	1.89e-07	0.00394	GGAGGCAGGCGGCGGCGGAGA
Dl27AG000438	ERF	939	959	-	18.9697	1.89e-07	0.00394	GAGGGGAGGAGGCGGCGGTGG
Dl23AG000292	ERF	1215	1235	-	18.9697	1.89e-07	0.00394	CGGAGGAGGAGGCGGCGCAGC
Dl7AG001997	Dof	1435	1455	-	18.6212	1.89e-07	0.003	CTAACTTTTTTTTTCCATTTT
Dl2AG002739	MIKC_MADS	782	800	-	18.1268	1.9e-07	0.0417	TTTTTGCCTTTTCTGGCTA
Dl13AG000132	BBR-BPC	1358	1381	+	15.2576	1.9e-07	0.000607	GGGAGAGGGAGAGGGAGAGGCGTG
Dl29AG000660	Dof	943	963	-	18.6515	1.9e-07	0.00345	AATAAAGAAGAATGAGAAAAA
Dl15AG001017	C2H2	388	406	-	18.9127	1.9e-07	0.00188	CCTACTCCTCCTCCCCCGC
Dl15AG001017	C2H2	538	556	-	18.9127	1.9e-07	0.00188	CCTACTCCTCCTCCCCCGC
Dl15AG001017	MYB_related	1184	1198	-	17.5606	1.91e-07	0.165	CTATCCTTATCCAAA
Dl12AG001776	Dof	1094	1114	-	18.0455	1.91e-07	0.00705	AAAAAACTAAAAAAGCAAACA
Dl14AG000432	BBR-BPC	907	930	+	15.2424	1.91e-07	0.000609	AATAAATAAAGAAAGAGAGGGAAA
Dl34AG001003	C2H2	415	433	+	18.9048	1.92e-07	0.00188	CCTCCCCTCCCTCCGCCTC
Dl34AG001003	C2H2	450	468	+	18.9048	1.92e-07	0.00188	CCTCCCCTCCCTCCGCCTC
Dl34AG001003	C2H2	508	526	+	18.9048	1.92e-07	0.00188	CCTCCCCTCCCTCCGCCTC
Dl25AG001071	ERF	468	487	+	18.5303	1.92e-07	0.00398	CGCTGCCTCCGCCGCCATCA
Dl3AG001028	ERF	1020	1039	+	18.5303	1.92e-07	0.00398	CACTGACGCCGCCTCCGTCA
Dl1AG000936	Dof	204	224	-	18.6061	1.92e-07	0.003	TTTACTTTTACTTTTTTAGAT
Dl12AG001562	Dof	386	399	-	16.6818	1.92e-07	0.0212	CAAAAAGTTAAATT
Dl14AG001513	Dof	717	730	-	16.6818	1.92e-07	0.0212	CAAAAAGTTAAATT
Dl14AG001513	Dof	1423	1436	+	16.6818	1.92e-07	0.0212	CAAAAAGTTAAATT
Dl12AG001562	Dof	1429	1442	+	16.6818	1.92e-07	0.0212	CAAAAAGTTAAATT
Dl32AG000021	CPP	546	558	+	14.46	1.93e-07	0.0277	AAAAATTTTAAAA
Dl7AG001997	CPP	1380	1392	+	14.46	1.93e-07	0.0277	AAAAATTTTAAAA
Dl27AG000368	CPP	497	509	-	14.46	1.93e-07	0.0277	AAAAATTTTAAAA
Dl1AG000936	CPP	1057	1069	-	14.46	1.93e-07	0.0277	AAAAATTTTAAAA
Dl22AG000851	LBD	66	86	-	18.9848	1.93e-07	0.0029	TCCTCCTCCTCCTCCTCCTCT
Dl15AG001017	ERF	404	418	-	18.6515	1.93e-07	0.00634	CCACCACCGCCGCCT
Dl12AG001719	C2H2	353	369	-	19.4848	1.93e-07	0.0234	AAGAATAAGACAAAAAC
Dl5AG000877	LBD	484	504	+	18.8788	1.93e-07	0.0059	TCCCCGCCTCCCCCGCCGCCG
Dl5AG000877	ERF	589	609	+	18.9091	1.94e-07	0.0025	GCCGCCTCCGCCGCCTCCCCC
Dl25AG001071	C2H2	855	873	+	18.8889	1.94e-07	0.00188	CCTTCGCCTCCTCCTCAAC
Dl24AG000849	ERF	421	435	-	18.8636	1.94e-07	0.00615	CCACCGCCACCACCA
Dl9AG002228	TALE	1141	1160	+	17.9103	1.95e-07	0.00136	CTCCCCCCGCCTCCTCCTCC
Dl27AG000438	ERF	938	952	-	18.5455	1.95e-07	0.00528	GGAGGCGGCGGTGGG
Dl23AG001841	C2H2	980	997	+	19.4091	1.95e-07	0.0353	AGTTAAAAGACAAAAAAA
Dl14AG001513	bZIP	180	190	+	16.5152	1.96e-07	0.181	ACCAGCTGGCA
Dl7AG001270	Dof	244	264	+	18.6212	1.96e-07	0.00345	AGAAAAGAAAGAGGGAAAAAA
Dl1AG002127	Dof	653	673	+	18.6212	1.96e-07	0.00345	AAGAAAGAAAAGAAAAAAAAT
Dl11AG000898	ERF	818	838	+	19.1571	1.97e-07	0.0019	CCGTCGCCGCCTCCTCCGCTC
Dl11AG000898	ERF	818	838	+	19.1571	1.97e-07	0.0019	CCGTCGCCGCCTCCTCCGCTC
Dl12AG001776	Dof	266	286	-	18.0152	1.98e-07	0.00705	AAGAAATAAAAAAAGCTGAAA
Dl15AG000973	Dof	316	336	-	18.0152	1.98e-07	0.00705	AAAAAAGAGGAAAAGAAAAGA
Dl24AG000261	Dof	755	775	-	18.0152	1.98e-07	0.00705	AAAAAATTGAAAAAGAAAAGG
Dl1AG000152	C2H2	1477	1495	+	18.8571	1.98e-07	0.00188	CTTCTTCTTCTTCTTCTTC
Dl1AG000152	C2H2	1480	1498	+	18.8571	1.98e-07	0.00188	CTTCTTCTTCTTCTTCTTC
Dl9AG000474	BBR-BPC	1433	1453	+	15.2368	1.99e-07	0.000806	CCTTTTCCATCTCTCTCTCTC
Dl23AG000292	ERF	1144	1163	-	18.4848	2e-07	0.00399	CTTCTCCGGCGCCACCGTCG
Dl12AG002031	C2H2	433	450	+	19.3788	2e-07	0.0353	GGAAAAAAGACAAAAAAA
Dl1AG002488	ERF	303	321	+	18.803	2e-07	0.00334	AGGAGGCGACGGCGGCGCG
Dl28AG001214	Dof	300	320	+	18.5606	2.01e-07	0.003	TTTTCTTTTCAATTTTTGTTG
Dl23AG001187	Dof	778	798	+	18.5606	2.01e-07	0.003	TTTTCTTTTCATTTTATTTGT
Dl27AG000438	ERF	939	953	+	18.9091	2.01e-07	0.00418	CCACCGCCGCCTCCT
Dl23AG000292	ERF	1005	1019	+	18.9091	2.01e-07	0.00418	CCACCGCCGCCTCCT
Dl27AG000438	ERF	939	953	+	18.9091	2.01e-07	0.00418	CCACCGCCGCCTCCT
Dl23AG000292	ERF	1005	1019	+	18.9091	2.01e-07	0.00418	CCACCGCCGCCTCCT
Dl24AG000194	ERF	85	99	-	18.6212	2.01e-07	0.00638	CCGCCGCCGCCGCTC
Dl17AG001195	MYB	1318	1332	-	16.9848	2.02e-07	0.0898	GTGGGTTGGTGGAAC
Dl23AG000292	ERF	1180	1194	+	18.8333	2.02e-07	0.00617	GCACCGCCGCCGCCT
Dl13AG000067	ERF	689	708	+	18.3182	2.02e-07	0.0159	ACACCCCCACCCCCACCGTC
Dl5AG000877	ERF	590	604	+	17.2273	2.03e-07	0.00847	CCGCCTCCGCCGCCT
Dl25AG000987	C2H2	1070	1086	-	19.4242	2.03e-07	0.0234	AGAAAAAAGACAAAATT
Dl1AG002488	ERF	183	197	+	18.7576	2.03e-07	0.00601	TGGCGGCGGAGGGGA
Dl14AG001234	Dof	870	890	-	18.5455	2.03e-07	0.003	TTTATTTTTATATTTTTTTAT
Dl33AG000027	FAR1	832	846	+	18.1667	2.03e-07	0.0625	AGCCCACGCGCCTAC
Dl5AG000877	TALE	481	500	+	17.8718	2.04e-07	0.00141	CCGTCCCCGCCTCCCCCGCC
Dl13AG001242	BBR-BPC	559	579	-	15.1711	2.04e-07	0.00082	TTCTCTCTCTTCCTTTCTCTC
Dl29AG000512	BBR-BPC	1152	1172	+	15.1711	2.04e-07	0.00082	TTCTCTCTCTTCCTTTCTCTC
Dl1AG002488	C2H2	287	305	-	18.8175	2.04e-07	0.00188	CCTCCCCTCCCTCCTCCGC
Dl1AG002488	C2H2	325	343	-	18.8175	2.04e-07	0.00188	CCTCCCCTCCCTCCTCCGC
Dl15AG001017	C2H2	394	412	-	18.8175	2.04e-07	0.00188	CCGCCGCCTACTCCTCCTC
Dl34AG001003	C2H2	524	542	+	18.8175	2.04e-07	0.00188	CTCCCCCATCCTCCGCCTC
Dl15AG001017	C2H2	544	562	-	18.8175	2.04e-07	0.00188	CCGCCGCCTACTCCTCCTC
Dl32AG000021	BBR-BPC	184	207	+	15.0909	2.04e-07	0.000648	GCGAGAGAGAGAGAGAGAGTTGTT
Dl34AG001003	LBD	354	374	+	18.9091	2.05e-07	0.00302	GCCTCCTCCGCTCCCTCCGCC
Dl1AG002488	ERF	120	134	+	18.8788	2.05e-07	0.00418	CGGCCGCCGCCGCCG
Dl1AG002488	ERF	120	134	+	18.8788	2.05e-07	0.00418	CGGCCGCCGCCGCCG
Dl1AG002488	ERF	385	405	-	18.8485	2.05e-07	0.0026	TCCTCCGCCGCCGAGCCACCC
Dl11AG000898	ERF	762	781	+	18.4545	2.05e-07	0.00399	TCCCTCCTCCTCCTCCGCCG
Dl27AG000438	ERF	1230	1249	+	18.4545	2.05e-07	0.00399	TCCCTCCTCCTCCTCCGCCG
Dl13AG001313	C2H2	1105	1116	-	13.7059	2.05e-07	0.0624	TTTCCCTTTTCG
Dl4AG001997	C2H2	1305	1316	-	13.7059	2.05e-07	0.0624	TTTCCCTTTTCG
Dl9AG001550	C2H2	1472	1483	-	13.7059	2.05e-07	0.0624	TTTCCCTTTTCG
Dl11AG000898	ERF	983	997	+	18.7424	2.06e-07	0.00601	TGGCGGCGGCGGATC
Dl11AG000898	ERF	814	828	-	18.3939	2.06e-07	0.00994	GGCGGCGACGGCGGA
Dl23AG000292	ERF	1337	1355	-	18.7727	2.06e-07	0.00337	GGGAGGAGGCGGTGGCAGA
Dl1AG002488	ERF	183	197	-	18.7576	2.07e-07	0.00543	TCCCCTCCGCCGCCA
Dl11AG000898	C2H2	1234	1252	+	18.8016	2.07e-07	0.00188	TCGCCTCCTCCTCCCCATC
Dl23AG000292	ERF	899	919	-	18.8788	2.07e-07	0.00413	GAGGGGAGGAGGCGGCGGAGA
Dl15AG001017	ERF	545	565	+	18.8788	2.07e-07	0.00413	AGGAGGAGTAGGCGGCGGCTG
Dl3AG000601	RAV	858	874	+	17.8485	2.08e-07	0.182	CAGATAATTTCTGTTTG
Dl17AG001911	ERF	1400	1420	+	19.0857	2.08e-07	0.00199	CCCCCGCCGCATCCTTCGCCG
Dl17AG001911	ERF	1400	1420	+	19.0857	2.08e-07	0.00198	CCCCCGCCGCATCCTTCGCCG
Dl1AG002488	ERF	1389	1403	+	18.697	2.09e-07	0.00582	CGTCCCCGCCGCCGC
Dl24AG000194	ERF	94	108	-	18.5909	2.09e-07	0.00642	GCTCCGCCGCCGCCG
Dl15AG001017	ERF	404	418	+	18.7273	2.1e-07	0.00601	AGGCGGCGGTGGTGG
Dl9AG000776	TALE	263	282	-	17.8462	2.1e-07	0.00144	TTCTTCCTCCCTGCCGCTGC
Dl23AG000292	TALE	1280	1299	+	17.8462	2.1e-07	0.00144	CCTCCTCCCCCCGCTCCTCC
Dl7AG001997	Dof	1445	1465	+	18.5455	2.11e-07	0.00363	AAAAAAGTTAGAAGAAATAAA
Dl28AG001491	BBR-BPC	134	154	+	15.0921	2.11e-07	0.000843	CTAGACCCCTCTCTCTCTCTC
Dl6AG002287	BBR-BPC	1071	1094	-	15.0152	2.11e-07	0.000668	GTGTGTGTGAGAGAGAGAGAGAGA
Dl4AG000411	MYB	106	126	-	17.1515	2.11e-07	0.104	AATCAGCATCTTCACCAACCT
Dl4AG000411	MYB	106	126	-	17.1515	2.11e-07	0.107	AATCAGCATCTTCACCAACCT
Dl1AG002488	ERF	57	71	-	18.8182	2.11e-07	0.00418	CCGCCGCCGCCTCCT
Dl9AG002228	ERF	1182	1196	+	18.8182	2.11e-07	0.00418	CCGCCGCCGCCTCCT
Dl23AG000292	ERF	1183	1197	+	18.8182	2.11e-07	0.00418	CCGCCGCCGCCTCCT
Dl23AG000292	ERF	1271	1285	+	18.8182	2.11e-07	0.00418	CCGCCGCCGCCTCCT
Dl1AG002488	ERF	57	71	-	18.8182	2.11e-07	0.00418	CCGCCGCCGCCTCCT
Dl9AG002228	ERF	1182	1196	+	18.8182	2.11e-07	0.00418	CCGCCGCCGCCTCCT
Dl23AG000292	ERF	1183	1197	+	18.8182	2.11e-07	0.00418	CCGCCGCCGCCTCCT
Dl23AG000292	ERF	1271	1285	+	18.8182	2.11e-07	0.00418	CCGCCGCCGCCTCCT
Dl12AG002031	C2H2	179	195	+	19.3636	2.12e-07	0.0234	TAAGAAAAGACAAAAAA
Dl5AG000877	ERF	589	607	-	18.7424	2.12e-07	0.0034	GGGAGGCGGCGGAGGCGGC
Dl28AG000367	MYB	362	376	-	17.6818	2.12e-07	0.182	CAATCACCAACCACC
Dl9AG002228	ERF	1179	1193	+	17.197	2.12e-07	0.00848	CTGCCGCCGCCGCCT
Dl28AG000367	BBR-BPC	995	1018	+	15	2.13e-07	0.000669	ATTTCAGAGAGAGAGAGAGAGTTA
Dl27AG000438	LBD	956	976	+	18.7576	2.14e-07	0.00621	CCTCCGCCTCCTCCGCCGCCC
Dl13AG000067	ERF	689	708	-	17.6061	2.14e-07	0.00513	GACGGTGGGGGTGGGGGTGT
Dl27AG000438	ERF	1030	1049	-	17.6061	2.14e-07	0.00513	GCCGGCGGCGGCGGAGGAGG
Dl27AG000438	ERF	1238	1257	-	17.6061	2.14e-07	0.00513	GCCGGCGGCGGCGGAGGAGG
Dl6AG000059	ERF	430	448	-	18.7273	2.15e-07	0.0034	AGGAGTGGACGGCGGAGGA
Dl5AG000877	ERF	581	595	-	18.697	2.16e-07	0.00601	AGGCGGCGGTGGAGG
Dl28AG000364	ERF	360	374	+	18.7879	2.16e-07	0.00418	TCGTCGCCGCCGCCT
Dl28AG000364	ERF	360	374	+	18.7879	2.16e-07	0.00418	TCGTCGCCGCCGCCT
Dl28AG000364	ERF	362	382	+	18.7879	2.17e-07	0.00271	GTCGCCGCCGCCTCTGCAGGA
Dl34AG001003	LBD	357	377	+	18.8333	2.17e-07	0.00312	TCCTCCGCTCCCTCCGCCTCC
Dl23AG000292	LBD	973	993	+	18.7424	2.17e-07	0.00621	CTCCCTCCTCATCCGCCGCCG
Dl14AG000432	BBR-BPC	102	125	-	14.9545	2.17e-07	0.00068	AAGAGGAGGAGAAGAGGAGAGGGA
Dl5AG000877	ERF	486	506	-	18.9296	2.18e-07	0.00306	GGCGGCGGCGGGGGAGGCGGG
Dl27AG000438	ERF	1109	1129	+	19.0286	2.18e-07	0.00203	GCTCTGCCGCCGCCTCCTCTT
Dl27AG000438	ERF	1317	1337	+	19.0286	2.18e-07	0.00203	GCTCTGCCGCCGCCTCCTCTT
Dl27AG000438	ERF	1109	1129	+	19.0286	2.18e-07	0.00203	GCTCTGCCGCCGCCTCCTCTT
Dl27AG000438	ERF	1317	1337	+	19.0286	2.18e-07	0.00203	GCTCTGCCGCCGCCTCCTCTT
Dl19AG001093	C2H2	218	236	-	18.7302	2.18e-07	0.00196	CATCATCCTCATCTTCTTC
Dl23AG000292	ERF	1182	1196	-	18.3333	2.18e-07	0.00994	GGAGGCGGCGGCGGT
Dl34AG001003	ERF	769	783	+	18.7727	2.18e-07	0.00418	TCACCGCCGCCGCAG
Dl34AG001003	ERF	769	783	+	18.7727	2.18e-07	0.00418	TCACCGCCGCCGCAG
Dl14AG000526	ERF	1109	1128	-	17.5909	2.19e-07	0.00513	GGCGGTGGAGGTTGCGAAGC
Dl5AG000877	ERF	457	471	+	18.697	2.19e-07	0.0056	CCCCCGCCGCCGCCC
Dl22AG000851	BBR-BPC	59	82	+	14.9242	2.2e-07	0.000687	GAGAGAGAGAGGAGGAGGAGGAGG
Dl6AG000270	ERF	715	729	+	18.7121	2.2e-07	0.0063	CAGCCTCCGCCGCCG
Dl10AG000542	ERF	84	104	-	19.0143	2.2e-07	0.00203	TTGCCGCCGCCATCATTACCG
Dl10AG000542	ERF	84	104	-	19.0143	2.2e-07	0.00203	TTGCCGCCGCCATCATTACCG
Dl34AG001003	TALE	409	428	+	17.8077	2.2e-07	0.00149	CCCGCGCCTCCCCTCCCTCC
Dl4AG001165	C2H2	861	871	+	13.6567	2.2e-07	0.196	CACTCTCACTC
Dl22AG000305	B3	1196	1210	-	17.8636	2.21e-07	0.0286	ACATGCATGCATGCG
Dl27AG000438	ERF	1027	1046	+	18.2424	2.21e-07	0.0159	CCTCCTCCTCCGCCGCCGCC
Dl27AG000438	ERF	1235	1254	+	18.2424	2.21e-07	0.0159	CCTCCTCCTCCGCCGCCGCC
Dl23AG000292	LBD	1185	1205	+	18.803	2.22e-07	0.00312	GCCGCCGCCTCCTCCTCCCCC
Dl11AG000898	LBD	1263	1283	+	18.803	2.22e-07	0.00312	GCCGCCGCCTCCTCCTCCCCC
Dl5AG000877	ERF	581	595	+	18.5455	2.22e-07	0.00652	CCTCCACCGCCGCCT
Dl7AG001748	BBR-BPC	103	126	-	14.8939	2.23e-07	0.000693	GGAAGAGGGAGAAAGGGAAGAAGA
Dl13AG000591	B3	1096	1116	-	14.3099	2.23e-07	0.0467	GTGGTATTTATGGCGGGAAAA
Dl6AG000270	ERF	718	738	-	18.803	2.23e-07	0.00424	GACCGAGAGCGGCGGCGGAGG
Dl11AG000898	ERF	1293	1313	-	18.803	2.23e-07	0.00424	AGGAGGAGGAGGCGGCGGTAG
Dl16AG001368	Dof	1070	1090	-	17.9091	2.24e-07	0.00727	ACAAAGGAAAAAAAGAAAAAA
Dl4AG002625	CPP	1251	1263	+	14.31	2.24e-07	0.0277	ATAAATTTTAAAA
Dl23AG001068	BBR-BPC	1286	1306	+	14.9342	2.25e-07	0.000895	CCCTCCCTCTCTCTATATATA
Dl24AG000849	ERF	418	438	-	18.9857	2.25e-07	0.00206	CAGCCACCGCCACCACCATCC
Dl24AG000849	ERF	418	438	-	18.9857	2.25e-07	0.00206	CAGCCACCGCCACCACCATCC
Dl27AG000438	ERF	1159	1178	+	18.3485	2.25e-07	0.00429	CCCCTCCGCCTCCTCCTCCG
Dl7AG002977	ERF	40	60	+	18.7424	2.26e-07	0.00275	TCCTCCGCCGTCGACGGAGGC
Dl11AG001912	C2H2	938	956	-	18.6825	2.26e-07	0.00201	CCTCCTCTTTCTCCTTCTT
Dl12AG002031	Dof	446	459	+	16.6364	2.26e-07	0.0221	AAAAAAGTTAAATA
Dl15AG001017	ERF	284	298	-	18.6818	2.27e-07	0.0063	CATCCGCCGCCGCCT
Dl23AG000292	ERF	982	996	+	18.6818	2.27e-07	0.0063	CATCCGCCGCCGCCT
Dl24AG000194	ERF	79	99	+	18.7879	2.27e-07	0.00424	TGAGTGGAGCGGCGGCGGCGG
Dl9AG000560	MYB	1262	1276	+	16.0758	2.27e-07	0.102	CCCACCTACCGCACC
Dl23AG000292	ERF	1180	1194	+	18.5303	2.27e-07	0.00652	GCACCGCCGCCGCCT
Dl5AG000877	ERF	502	522	+	18.9714	2.27e-07	0.00206	CCGCCTCCGCCCCCTTCCCCG
Dl5AG000877	ERF	502	522	+	18.9714	2.27e-07	0.00206	CCGCCTCCGCCCCCTTCCCCG
Dl9AG001550	ERF	77	96	+	17.5606	2.27e-07	0.00521	GGCGGTGGTGCTGGAGGCTG
Dl13AG001804	Dof	674	694	-	18.4242	2.28e-07	0.0033	TTTTCTTTTCCTTTTAACTTT
Dl5AG000877	ERF	1087	1101	+	18.303	2.28e-07	0.00994	TGCGGCGGCGGTGGC
Dl25AG001071	ERF	475	489	-	18.303	2.28e-07	0.00994	GGTGATGGCGGCGGA
Dl23AG000292	ERF	1214	1234	+	18.7273	2.29e-07	0.00275	CGCTGCGCCGCCTCCTCCTCC
Dl3AG001456	ERF	773	793	-	18.7273	2.29e-07	0.00275	GCCGCCTCCGCCTCCACCTCC
Dl3AG001456	LBD	773	793	-	18.7576	2.3e-07	0.00316	GCCGCCTCCGCCTCCACCTCC
Dl28AG000364	ERF	360	374	+	18.6515	2.3e-07	0.00571	TCGTCGCCGCCGCCT
Dl5AG000877	ERF	1083	1103	-	18.9571	2.3e-07	0.00206	ACGCCACCGCCGCCGCATCTC
Dl5AG000877	ERF	1083	1103	-	18.9571	2.3e-07	0.00206	ACGCCACCGCCGCCGCATCTC
Dl19AG000493	BBR-BPC	1048	1071	-	14.8182	2.3e-07	0.000714	GAGAGAGGGAGGAGGAGGAGGAGA
Dl15AG001017	ERF	281	299	+	18.6515	2.3e-07	0.00358	GGGAGGCGGCGGCGGATGG
Dl2AG002739	Dof	700	720	-	18.4091	2.31e-07	0.0033	ATAACTTTTTTATTTTTTAAT
Dl23AG000292	LBD	1218	1238	+	18.6667	2.31e-07	0.00642	GCGCCGCCTCCTCCTCCGTCG
Dl27AG000438	ERF	918	938	+	18.7121	2.32e-07	0.00275	TTCGCCGCCGCCTGCCTCCCC
Dl15AG000973	Dof	308	328	-	18.4394	2.33e-07	0.00384	GGAAAAGAAAAGAAAAGAGGA
Dl13AG000591	BBR-BPC	221	244	+	14.7879	2.33e-07	0.000721	GGGAGGGAGAGGGAGGGAGAGGCG
[truncated: 9,859 more rows]

## Sheet: Table S3
Supplementary Table S3. Basic information for the D. latiflorus DOF members.
Gene ID	Gene Name	Chromosome	Subgenome	Gene Range	Num of Exon	Exon Range	Num of Intron	Intron Range	Num of CDS	CDS Range	Number of Amino Acid	Molecular Weight	Theoretical pI	Instability Index	Aliphatic Index	Grand Average of Hydropathicity	Subcellular Localization
Dl20AG001659	DlDOF1	chr20.1	B	34743512:34750440	2	34743512:34745386,34750275:34750440	1	34745387:34750274	2	34744034:34745386,34750275:34750358	478	50705.5	6.34	57.43	52.11	-0.621	nuclear
Dl34AG000055	DlDOF2	chr34.1	C	925014:934581	2	925014:925178,932622:934581	1	925179:932621	2	925095:925178,932622:933974	478	50974.9	6.47	60.21	52.72	-0.63	nuclear
Dl19AG001569	DlDOF3	chr19.1	A	31424699:31428825	2	31424699:31426794,31428688:31428825	1	31426795:31428687	2	31425439:31426794,31428688:31428759	475	50703.7	7.42	56.87	52.82	-0.643	nuclear
Dl2AG000689	DlDOF4	chr2.1	B	10844578:10848193	2	10844578:10846452,10847891:10848193	1	10846453:10847890	2	10844965:10846452,10847891:10848067	554	60809.6	4.97	60.63	54.78	-0.866	nuclear
Dl1AG000783	DlDOF5	chr1.1	A	12371579:12375955	2	12371579:12373453,12375647:12375955	1	12373454:12375646	2	12371963:12373453,12375647:12375799	547	59599.2	4.97	53.32	57.48	-0.773	nuclear
Dl25AG001181	DlDOF6	chr25.1	C	26708707:26712158	2	26708707:26709032,26710347:26712158	1	26709033:26710346	2	26708850:26709032,26710347:26711801	545	59250.1	5.21	58.46	55.36	-0.786	nuclear
Dl1AG000831	DlDOF7	chr1.1	A	13243786:13247470	2	13243786:13245177,13247246:13247470	1	13245178:13247245	2	13243786:13245177,13247246:13247326	490	53552.6	8.36	56.94	64.29	-0.592	nuclear
Dl2AG000752	DlDOF8	chr2.1	B	12012562:12016101	2	12012562:12012645,12014797:12016101	1	12012646:12014796	2	12012562:12012645,12014797:12016101	462	50280.8	5.89	53.78	67.36	-0.504	cytoplasmic
Dl35AG000027	DlDOF9	chr35.1	A	737383:738975	2	737383:737460,738013:738975	1	737461:738012	2	737383:737460,738013:738975	346	36243.5	8.56	51.86	59.31	-0.402	nuclear
Dl11AG000445	DlDOF10	chr11.1	B	15026334:15029026	2	15026334:15027676,15028788:15029026	1	15027677:15028787	2	15026651:15027676,15028788:15028820	352	36643.8	8.54	51.35	57.16	-0.468	nuclear
Dl34AG000231	DlDOF11	chr34.1	C	3475239:3479200	3	3475239:3475392,3475556:3475760,3477676:3479200	2	3475393:3475555,3475761:3477675	2	3475728:3475760,3477676:3478677	344	36193.1	7.54	52.35	54.19	-0.543	nuclear
Dl36AG000020	DlDOF12	chr36.1	B	758672:761386	2	758672:758946,759981:761386	1	758947:759980	2	758875:758946,759981:760997	362	38368.6	7.15	45	53.7	-0.515	nuclear
Dl14AG001091	DlDOF13	chr14.1	B	26038940:26040352	1	26038940:26040352	0	0	1	26039186:26040079	297	31927	5.98	47.52	69.66	-0.381	cytoplasmic
Dl13AG001088	DlDOF14	chr13.1	A	25389768:25391094	1	25389768:25391094	0	0	1	25389946:25390863	305	32587.5	5.65	48.71	66.92	-0.376	cytoplasmic
Dl15AG000887	DlDOF15	chr15.1	C	21268172:21269534	1	21268172:21269534	0	0	1	21268382:21269299	305	32634.4	5.13	51.93	65.28	-0.37	nuclear
Dl1AG002859	DlDOF16	chr1.1	A	57181631:57182918	1	57181631:57182918	0	0	1	57181821:57182774	317	34359.4	5.22	50.35	57.95	-0.384	nuclear
Dl2AG002525	DlDOF17	chr2.1	B	51660171:51661477	1	51660171:51661477	0	0	1	51660294:51661268	324	34633.5	5.13	49.93	63.02	-0.338	nuclear
Dl3AG001638	DlDOF18	chr3.1	C	31772422:31773372	1	31772422:31773372	0	0	1	31772422:31773372	316	33957.7	4.76	50.43	59.37	-0.406	nuclear
Dl4AG002065	DlDOF19	chr4.1	A	40813059:40816936	2	40813059:40814154,40816443:40816936	1	40814155:40816442	2	40813333:40814154,40816443:40816496	291	30960.2	7.62	52.65	67.66	-0.275	nuclear
Dl6AG001749	DlDOF20	chr6.1	C	31702610:31706764	2	31702610:31703697,31706350:31706764	1	31703698:31706349	2	31702873:31703697,31706350:31706403	292	30588	8.01	55.11	69.08	-0.185	nuclear
Dl5AG002015	DlDOF21	chr5.1	B	40736155:40739845	3	40736155:40737267,40739428:40739502,40739587:40739845	2	40737268:40739427,40739503:40739586	2	40736455:40737267,40739428:40739481	288	30442.8	8.68	51.9	67.36	-0.246	nuclear
Dl12AG001476	DlDOF22	chr12.1	C	34120520:34124690	2	34120520:34124184,34124474:34124690	1	34124185:34124473	2	34123099:34124184,34124474:34124545	385	38782	9.04	49.8	48.83	-0.374	cytoplasmic
Dl11AG001373	DlDOF23	chr11.1	B	30470347:30474035	2	30470347:30472370,30473247:30474035	1	30472371:30473246	2	30471282:30472370,30473247:30473270	370	36826.9	8.97	51.13	53.49	-0.318	nuclear
Dl10AG001758	DlDOF24	chr10.1	A	45652883:45656944	3	45652883:45653923,45654263:45655900,45656718:45656944	2	45653924:45654262,45655901:45656717	2	45654830:45655900,45656718:45656741	364	36538.5	8.46	54.1	50.85	-0.395	mitochondrial
Dl4AG001910	DlDOF25	chr4.1	A	38306829:38308627	2	38306829:38308345,38308589:38308627	1	38308346:38308588	1	38307290:38308324	344	35367.2	8.39	52.91	55.12	-0.464	nuclear
Dl4AG001913	DlDOF26	chr4.1	A	38356137:38359065	2	38356137:38357576,38358473:38359065	1	38357577:38358472	2	38356521:38357576,38358473:38358496	359	37039.1	8.39	50.55	56.07	-0.461	cytoplasmic
Dl6AG001590	DlDOF27	chr6.1	C	29585189:29588373	2	29585189:29587099,29587960:29588373	1	29587100:29587959	2	29586008:29587099,29587960:29587983	371	37709	9.15	51.36	55.63	-0.388	nuclear
Dl5AG001855	DlDOF28	chr5.1	B	38547739:38551950	2	38547739:38550763,38551625:38551950	1	38550764:38551624	2	38549666:38550763,38551625:38551648	373	37984.2	8.77	51.59	54.53	-0.424	nuclear
Dl9AG002111	DlDOF29	chr9.1	C	34648107:34650214	2	34648107:34648682,34650005:34650214	1	34648683:34650004	2	34648107:34648682,34650005:34650214	261	27061.9	10.16	59.81	63.75	-0.192	nuclear
Dl8AG001759	DlDOF30	chr8.1	B	36518268:36519188	1	36518268:36519188	0	0	1	36518268:36519188	306	31122.8	9.32	62.38	60.13	-0.267	nuclear
Dl7AG001778	DlDOF31	chr7.1	A	34536865:34538191	1	34536865:34538191	0	0	1	34536865:34537854	329	33348.1	9.03	59.13	58.27	-0.292	mitochondrial
Dl29AG000845	DlDOF32	chr29.1	A	22510202:22510856	1	22510202:22510856	0	0	1	22510266:22510856	196	20451	9.69	49.83	51.48	-0.429	cytoplasmic
Dl30AG000848	DlDOF33	chr30.1	B	25182722:25184087	2	25182722:25183592,25183691:25184087	1	25183593:25183690	2	25182978:25183592,25183691:25183780	234	23947.7	9.42	55.85	55.64	-0.444	cytoplasmic
Dl31AG000721	DlDOF34	chr31.1	C	20824723:20825438	2	20824723:20825340,20825436:20825438	1	20825341:20825435	2	20824723:20825340,20825436:20825438	206	20752	9.41	41.08	51.41	-0.426	extracellular, including cell wall
Dl19AG000877	DlDOF35	chr19.1	A	20959395:20962134	1	20959395:20962134	0	0	1	20959560:20960603	347	34388.1	8.15	53.53	71.64	-0.129	nuclear
Dl20AG000924	DlDOF36	chr20.1	B	23678453:23679868	1	23678453:23679868	0	0	1	23678718:23679779	353	34981.9	8.16	49.47	70.76	-0.071	nuclear
Dl22AG000816	DlDOF37	chr22.1	C	20525002:20527084	1	20525002:20527084	0	0	1	20525239:20526279	346	34185.9	8.41	55.05	71.33	-0.106	nuclear
Dl19AG001616	DlDOF38	chr19.1	A	31995774:31997340	2	31995774:31996231,31996480:31997340	1	31996232:31996479	2	31996175:31996231,31996480:31997340	305	32331.1	9.26	69.1	59.9	-0.51	nuclear
Dl8AG000906	DlDOF39	chr8.1	B	14620180:14621932	2	14620180:14621622,14621852:14621932	1	14621623:14621851	2	14620543:14621622,14621852:14621905	377	39028.6	9.34	62.4	51.11	-0.507	nuclear
Dl7AG000901	DlDOF40	chr7.1	A	12598443:12599833	2	12598443:12599510,12599731:12599833	1	12599511:12599730	2	12598443:12599510,12599731:12599784	373	38550	9.38	66.62	56.35	-0.434	nuclear
Dl9AG001270	DlDOF41	chr9.1	C	16817904:16819800	2	16817904:16819516,16819729:16819800	1	16819517:16819728	2	16818452:16819516,16819729:16819782	372	38215.6	9.69	65.48	51.29	-0.476	nuclear
Dl6AG000075	DlDOF42	chr6.1	C	2406311:2408046	2	2406311:2406539,2406742:2408046	1	2406540:2406741	2	2406489:2406539,2406742:2407686	331	34398.4	8.92	50.72	52.08	-0.398	nuclear
Dl13AG000050	DlDOF43	chr13.1	A	578616:580219	2	578616:579842,580077:580219	1	579843:580076	2	578952:579842,580077:580127	313	32923.2	9.16	58.86	54.09	-0.402	nuclear
Dl14AG000062	DlDOF44	chr14.1	B	704045:705715	2	704045:705268,705522:705715	1	705269:705521	2	704366:705268,705522:705572	317	32669.7	9.24	53.69	53.82	-0.335	nuclear
Dl15AG000503	DlDOF45	chr15.1	C	14272307:14273996	2	14272307:14272527,14272803:14273996	1	14272528:14272802	2	14272477:14272527,14272803:14273702	316	32572.7	8.85	57.92	55.79	-0.299	nuclear
Dl35AG000800	DlDOF46	chr35.1	A	21281497:21283298	2	21281497:21281822,21282117:21283298	1	21281823:21282116	2	21281772:21281822,21282117:21283028	320	32849.7	9.06	53.39	65.44	-0.264	nuclear
Dl18AG001080	DlDOF47	chr18.1	C	12609493:12611578	2	12609493:12610706,12611049:12611578	1	12610707:12611048	2	12609792:12610706,12611049:12611099	321	32986.8	9.21	49.62	67.01	-0.276	nuclear
Dl36AG000841	DlDOF48	chr36.1	B	20575236:20577413	2	20575236:20575839,20576193:20577413	1	20575840:20576192	2	20575789:20575839,20576193:20577116	324	33293	8.89	54.83	63.06	-0.3	nuclear
Dl20AG000505	DlDOF49	chr20.1	B	11284276:11286081	2	11284276:11284326,11284597:11286081	1	11284327:11284596	2	11284276:11284326,11284597:11285670	374	38309.7	9.2	56.89	59.06	-0.372	nuclear
Dl8AG002755	DlDOF50	chr8.1	B	55813371:55815469	2	55813371:55813727,55813987:55815469	1	55813728:55813986	2	55813665:55813727,55813987:55815090	388	39209.7	9.2	57.58	58.74	-0.321	nuclear
Dl18AG000187	DlDOF51	chr18.1	C	1905026:1907262	2	1905026:1906634,1906883:1907262	1	1906635:1906882	2	1905504:1906634,1906883:1906939	395	39848.4	9.26	54.64	56.51	-0.299	nuclear
Dl7AG002802	DlDOF52	chr7.1	A	52808802:52811015	2	52808802:52809156,52809404:52811015	1	52809157:52809403	2	52809100:52809156,52809404:52810519	390	39395.9	9.56	57.65	56.95	-0.312	nuclear
Dl4AG002161	DlDOF53	chr4.1	A	42109029:42110354	1	42109029:42110354	0	0	1	42109347:42110354	335	35318.9	9.52	66.41	62.87	-0.354	nuclear
Dl6AG001830	DlDOF54	chr6.1	C	32711421:32712649	1	32711421:32712649	0	0	1	32711686:32712522	278	28736	8.83	58.27	54.28	-0.315	cytoplasmic
Dl5AG002106	DlDOF55	chr5.1	B	41912147:41913366	1	41912147:41913366	0	0	1	41912414:41913241	275	28557.7	8.91	61.09	49.85	-0.41	cytoplasmic
Dl17AG000741	DlDOF56	chr17.1	B	12066770:12067864	1	12066770:12067864	0	0	1	12066933:12067709	258	26910.1	8.17	55.04	55.5	-0.303	nuclear
Dl16AG000730	DlDOF57	chr16.1	A	12065665:12069975	2	12065665:12066486,12069145:12069975	1	12066487:12069144	2	12065665:12066486,12069145:12069975	550	59868.4	5.89	52.76	67.35	-0.323	nuclear
Dl18AG001806	DlDOF58	chr18.1	C	23952057:23953493	1	23952057:23953493	0	0	1	23952199:23953035	278	28558	8.97	48.85	59.96	-0.266	nuclear
Dl8AG002493	DlDOF59	chr8.1	B	52842868:52844197	1	52842868:52844197	0	0	1	52842868:52843839	323	33436	9.38	59.15	72.94	-0.181	cytoplasmic
Dl18AG000438	DlDOF60	chr18.1	C	4395636:4396991	1	4395636:4396991	0	0	1	4395830:4396894	354	36097.9	9.5	59.69	70.11	-0.188	nuclear
Dl7AG002544	DlDOF61	chr7.1	A	49988461:49990011	1	49988461:49990011	0	0	1	49988584:49989639	351	35932.8	9.34	57.52	71.82	-0.133	nuclear
Dl28AG000759	DlDOF62	chr28.1	C	20341329:20342018	1	20341329:20342018	0	0	1	20341329:20342018	229	24436.2	9.58	63.61	78.12	-0.066	cytoplasmic
Dl1AG000426	DlDOF63	chr1.1	A	6605740:6606671	1	6605740:6606671	0	0	1	6605740:6606387	215	22199.4	9.38	66.42	68.74	-0.216	mitochondrial
Dl2AG000360	DlDOF64	chr2.1	B	5386886:5387545	1	5386886:5387545	0	0	1	5386886:5387545	219	22712	9.38	61.21	69.68	-0.194	nuclear
Dl3AG002357	DlDOF65	chr3.1	C	40720814:40721727	1	40720814:40721727	0	0	1	40721074:40721727	217	22401.7	9.42	69.13	65.85	-0.209	cytoplasmic
Dl10AG002304	DlDOF66	chr10.1	A	53772595:53773297	2	53772595:53773095,53773199:53773297	1	53773096:53773198	2	53772595:53773095,53773199:53773297	199	21369.8	7.6	64.48	55.08	-0.563	cytoplasmic
Dl25AG000683	DlDOF67	chr25.1	C	19900288:19901217	1	19900288:19901217	0	0	1	19900288:19901217	309	33004.9	9.39	65.64	53.46	-0.604	cytoplasmic
Dl24AG001246	DlDOF68	chr24.1	B	28405092:28406476	1	28405092:28406476	0	0	1	28405096:28406028	310	33360.6	9.55	69.55	57.39	-0.615	cytoplasmic
Dl23AG001479	DlDOF69	chr23.1	A	37306592:37307938	1	37306592:37307938	0	0	1	37306863:37307582	239	25289.1	6.17	67.1	52.47	-0.565	nuclear
Dl27AG000731	DlDOF70	chr27.1	B	21872559:21877268	2	21872559:21873205,21877034:21877268	1	21873206:21877033	2	21872559:21873205,21877034:21877268	293	31086.3	8.41	51.33	53.21	-0.757	nuclear
Dl16AG001300	DlDOF71	chr16.1	A	31236815:31237832	1	31236815:31237832	0	0	1	31237135:31237704	189	19718.1	9.35	79.74	52.91	-0.471	nuclear
Dl12AG000612	DlDOF72	chr12.1	C	21342059:21345628	2	21342059:21342486,21345547:21345628	1	21342487:21345546	2	21342059:21342486,21345547:21345628	169	17367.4	9.58	72.44	50.95	-0.661	nuclear
Dl26AG001194	DlDOF73	chr26.1	A	34162250:34163041	1	34162250:34163041	0	0	1	34162333:34162965	210	22103.4	8.9	68.81	38.76	-0.765	nuclear
Dl7AG001896	DlDOF74	chr7.1	A	37320424:37321534	1	37320424:37321534	0	0	1	37320711:37321442	243	25139.7	8.96	47.63	73.25	-0.112	nuclear
Dl8AG001866	DlDOF75	chr8.1	B	39380438:39381291	1	39380438:39381291	0	0	1	39380438:39381166	242	24865.4	9.13	46.85	74.01	-0.117	nuclear
Dl9AG002196	DlDOF76	chr9.1	C	37865370:37867505	2	37865370:37866309,37867459:37867505	1	37866310:37867458	1	37865370:37866029	219	22511.6	9.07	49.28	70.18	-0.167	nuclear
Dl36AG000935	DlDOF77	chr36.1	B	22070897:22071533	1	22070897:22071533	0	0	1	22070897:22071463	188	19896.8	9.96	62.77	77.61	-0.249	nuclear
Dl35AG000854	DlDOF78	chr35.1	A	22246508:22247453	1	22246508:22247453	0	0	1	22246746:22247453	235	24278.6	9.15	56.81	79.96	-0.062	nuclear
Dl2AG001913	DlDOF79	chr2.1	B	41315215:41315649	1	41315215:41315649	0	0	1	41315215:41315649	144	15100	9.95	82.63	50.42	-0.626	nuclear
Dl3AG000826	DlDOF80	chr3.1	C	21498696:21499130	1	21498696:21499130	0	0	1	21498696:21499130	144	15030.9	10.28	76.03	45.76	-0.665	extracellular, including cell wall
Dl1AG002010	DlDOF81	chr1.1	A	43611810:43613412	2	43611810:43612881,43613173:43613412	1	43612882:43613172	1	43611817:43612248	143	14956.7	9.49	88.04	46.78	-0.639	nuclear
Dl15AG001185	DlDOF82	chr15.1	C	24905928:24906844	1	24905928:24906844	0	0	1	24906038:24906694	218	23565.6	9.81	57.9	57.43	-0.464	nuclear
Dl14AG001423	DlDOF83	chr14.1	B	30946128:30947136	1	30946128:30947136	0	0	1	30946128:30946799	223	23799.9	9.53	59.69	57	-0.43	nuclear
Dl13AG001420	DlDOF84	chr13.1	A	30359224:30359823	1	30359224:30359823	0	0	1	30359224:30359823	199	21479.1	10.18	59.86	51.56	-0.655	cytoplasmic
Dl3AG001177	DlDOF85	chr3.1	C	26184444:26185082	1	26184444:26185082	0	0	1	26184444:26185082	212	22777.4	9.69	61.04	46.7	-0.777	mitochondrial
Dl1AG002365	DlDOF86	chr1.1	A	49574372:49575596	1	49574372:49575596	0	0	1	49574883:49575518	211	22818.5	9.46	64.83	50.19	-0.733	mitochondrial
Dl2AG002348	DlDOF87	chr2.1	B	48898260:48899383	1	48898260:48899383	0	0	1	48898583:48899230	215	23129.9	9.93	61.11	48.37	-0.717	mitochondrial
Dl29AG000541	DlDOF88	chr29.1	A	17078882:17081633	2	17078882:17080480,17081382:17081633	1	17080481:17081381	2	17079296:17080480,17081382:17081489	430	45820.3	8.65	43.65	61.07	-0.603	nuclear
Dl31AG000317	DlDOF89	chr31.1	C	12221193:12223683	2	12221193:12221334,12222209:12223683	1	12221335:12222208	2	12221242:12221334,12222209:12223396	426	45721.1	8.24	40.99	60.26	-0.663	nuclear
Dl30AG000575	DlDOF90	chr30.1	B	20104905:20107116	2	20104905:20106098,20107020:20107116	1	20106099:20107019	2	20104905:20106098,20107020:20107109	427	45483.1	8.18	43.53	63.3	-0.55	nuclear
Dl9AG000768	DlDOF91	chr9.1	C	10487507:10490244	2	10487507:10487822,10488762:10490244	1	10487823:10488761	2	10487709:10487822,10488762:10489955	435	46380.3	8.92	42.8	61.31	-0.57	nuclear
Dl7AG000345	DlDOF92	chr7.1	A	4429300:4432258	2	4429300:4429616,4430732:4432258	1	4429617:4430731	2	4429518:4429616,4430732:4431922	429	45909.4	8.73	44.31	57.39	-0.638	nuclear
Dl8AG000361	DlDOF93	chr8.1	B	6061017:6063448	2	6061017:6061308,6062253:6063448	1	6061309:6062252	2	6061204:6061308,6062253:6063446	432	46048.5	8.3	43.92	57.2	-0.618	nuclear

## Sheet: Table S4
Supplementary Table S4. Motifs in the DOF binding sites.
IMR Gene	Promoter Binding Sites Sequence	Motif Name	Motif Sequence
Dl10AG000949	CTTTCTTTATTGCTTTTCCTT	Motif1	TTCTTTTTTCTTTTT
Dl10AG000950	CTTTCTTTATTGCTTTTCCTT	Motif1	TTCTTTTTTCTTTTT
Dl10AG001856	TCTCTTTTTTCCCTTCTATTT	Motif1	TTCTTTTTTCTTTTT
Dl12AG000326	TTTGCTTTTCTTTCTTTTTTT	Motif1	TTCTTTTTTCTTTTT
Dl12AG000473	TTTTCTTTTCTTATTTTTTCA	Motif1	TTCTTTTTTCTTTTT
Dl12AG000523	GTAACTTTTTACCTTTTTTCC	Motif1	TTCTTTTTTCTTTTT
Dl12AG001675	ATTTCTTTTTTATTTTTTATT	Motif1	TTCTTTTTTCTTTTT
Dl12AG001776	TTTGCTTTTTTAGTTTTTTTA	Motif1	TTCTTTTTTCTTTTT
Dl12AG002031	TTATCTTTTTCTCTATTTTTT	Motif1	TTCTTTTTTCTTTTT
Dl13AG000037	TTCTCTTTTTGTGTCCTTTTT	Motif1	TTCTTTTTTCTTTTT
Dl13AG001232	GTTCCTTTTTTAATTTACTTT	Motif1	TTCTTTTTTCTTTTT
Dl13AG001720	CTTCCTTTTTTACTTTTGACT	Motif1	TTCTTTTTTCTTTTT
Dl13AG001804	TTTATTTTTTTCCTTTGTTTT	Motif1	TTCTTTTTTCTTTTT
Dl14AG000176	TAATCTTTTTTTTTCTTTTTG	Motif1	TTCTTTTTTCTTTTT
Dl14AG001513	TTAACTTTTTGCCACTTTTAA	Motif1	TTCTTTTTTCTTTTT
Dl14AG001685	TTTCCTTTTCACATTCTTTCT	Motif1	TTCTTTTTTCTTTTT
Dl15AG000542	AATTCTTTTTTTTTCTTTTTT	Motif1	TTCTTTTTTCTTTTT
Dl15AG000973	TTTTCTTTTCCTCTTTTTTTC	Motif1	TTCTTTTTTCTTTTT
Dl15AG001017	GTATTTTTTTTTCTTTTTTAC	Motif1	TTCTTTTTTCTTTTT
Dl15AG001499	TCTCCTTTTTTTCTTCTGTTC	Motif1	TTCTTTTTTCTTTTT
Dl16AG001287	TTTTCTTTTCCTCCCTCTCCT	Motif1	TTCTTTTTTCTTTTT
Dl16AG001368	TTTCCTTTTTTTTTTCTTTTT	Motif1	TTCTTTTTTCTTTTT
Dl17AG001236	GTTCTTTTTTTTTTTTTTGTC	Motif1	TTCTTTTTTCTTTTT
Dl17AG001379	GCTGCTTTTCCATTTTTTAAT	Motif1	TTCTTTTTTCTTTTT
Dl19AG000182	TCTTCTTTACATTTTTAATTA	Motif1	TTCTTTTTTCTTTTT
Dl19AG000493	CTTTCTTTCTTCCTTCTCCTT	Motif1	TTCTTTTTTCTTTTT
Dl19AG000716	TCACCTTTTTTATTTTTACCC	Motif1	TTCTTTTTTCTTTTT
Dl1AG000152	TCCGCTTTTTTTTTTTTTTTT	Motif1	TTCTTTTTTCTTTTT
Dl1AG000936	TTAATTTTTCTCTTTTTTTTT	Motif1	TTCTTTTTTCTTTTT
Dl1AG001094	ATTTCTTTTTTTTTTTTTTGA	Motif1	TTCTTTTTTCTTTTT
Dl1AG001104	ATTACTTTTCTATGTTTTGAT	Motif1	TTCTTTTTTCTTTTT
Dl1AG002126	GATTCTTTTTTCTTTTAATTA	Motif1	TTCTTTTTTCTTTTT
Dl1AG002127	TTTTCTTTTCTTTCTTTTATA	Motif1	TTCTTTTTTCTTTTT
Dl1AG003036	TTTTCTTTTCCCTTCTTCCAC	Motif1	TTCTTTTTTCTTTTT
Dl1AG003373	TTAGCTTTTTTCTTTCTTTCT	Motif1	TTCTTTTTTCTTTTT
Dl20AG000183	TTTTTTTTTCTTTTTTTCTCT	Motif1	TTCTTTTTTCTTTTT
Dl20AG000961	TTTCCTTTTCTCGGTTTTTCA	Motif1	TTCTTTTTTCTTTTT
Dl22AG000238	TCCTCTTTTTCTTCTCTCTCT	Motif1	TTCTTTTTTCTTTTT
Dl22AG000595	TCGTCTTTTTTTTATTTTTTG	Motif1	TTCTTTTTTCTTTTT
Dl23AG000438	GCTATTTTTTCCTATTTTTTT	Motif1	TTCTTTTTTCTTTTT
Dl23AG001102	TCCCCTTTTTCCTTTTATTTA	Motif1	TTCTTTTTTCTTTTT
Dl23AG001187	GTTTCTTTTTTCTTTTCATTT	Motif1	TTCTTTTTTCTTTTT
Dl23AG001841	TTTTCTTTATATCTTTTTAGT	Motif1	TTCTTTTTTCTTTTT
Dl24AG000153	TTTCCTTTTCTTTGTTTGTAT	Motif1	TTCTTTTTTCTTTTT
Dl24AG000261	TTTTCTTTTTCAATTTTTTGT	Motif1	TTCTTTTTTCTTTTT
Dl25AG000987	TTATCTTTTTATAGTTTTTTT	Motif1	TTCTTTTTTCTTTTT
Dl26AG001683	TTTTCTTTTCCCTTCTATTCA	Motif1	TTCTTTTTTCTTTTT
Dl27AG000078	CTGACTTTTTAGCTTTTTTGT	Motif1	TTCTTTTTTCTTTTT
Dl27AG000368	TTTAGTTTTTTCTTTTTTTTA	Motif1	TTCTTTTTTCTTTTT
Dl27AG001171	TATCCTTTTCCATATTTTTTG	Motif1	TTCTTTTTTCTTTTT
Dl28AG000531	TTAACTTTTATCTCTTTATGT	Motif1	TTCTTTTTTCTTTTT
Dl28AG001214	TTTTCTTTTCAATTTTTGTTG	Motif1	TTCTTTTTTCTTTTT
Dl28AG001491	TTACCTTTTTTTTATTTGGAT	Motif1	TTCTTTTTTCTTTTT
Dl29AG000508	GCTGCTTTTTGACTTTTCTAT	Motif1	TTCTTTTTTCTTTTT
Dl29AG000660	TTCACTTTACTTCTTTTTCCT	Motif1	TTCTTTTTTCTTTTT
Dl2AG000619	TTTTCTTTTTCTTGCTTTTTG	Motif1	TTCTTTTTTCTTTTT
Dl2AG000830	TTCCCTTTATTTTTTTTCTAC	Motif1	TTCTTTTTTCTTTTT
Dl2AG002186	TTTTCTTTATTCCTTATTTTT	Motif1	TTCTTTTTTCTTTTT
Dl2AG002187	CTTGCTTTTGTCTTTTTTTAT	Motif1	TTCTTTTTTCTTTTT
Dl31AG000028	ATTTCTTTTCTCCTTTTGCTT	Motif1	TTCTTTTTTCTTTTT
Dl31AG000492	TTTCCTTTTTTGCCCTATTTT	Motif1	TTCTTTTTTCTTTTT
Dl32AG000457	CATCCTTTTTTACTTCTTTGT	Motif1	TTCTTTTTTCTTTTT
Dl33AG000252	TTTTCTTTTATTATTTTTGAT	Motif1	TTCTTTTTTCTTTTT
Dl34AG000146	ATTATTTTTTTTTCTATTTTT	Motif1	TTCTTTTTTCTTTTT
Dl34AG000255	TTTTTTTTTCTCCCTCTTTTC	Motif1	TTCTTTTTTCTTTTT
Dl34AG000541	TCTCCTTTTCTCCTTTTTTTC	Motif1	TTCTTTTTTCTTTTT
Dl34AG001003	TCTTCTTTTTCTCTTCTGTTC	Motif1	TTCTTTTTTCTTTTT
Dl35AG000570	TTTTCTTTTCTTTTCTCTTAA	Motif1	TTCTTTTTTCTTTTT
Dl36AG000445	ATTTCTTTTTCTTTTCTGAAA	Motif1	TTCTTTTTTCTTTTT
Dl3AG000581	ACTATTTTTTTCCTTTTCTCT	Motif1	TTCTTTTTTCTTTTT
Dl3AG000601	CCTTCTTTTTTTTTCCTTCTA	Motif1	TTCTTTTTTCTTTTT
Dl3AG001027	TTTTCTTTCTTCCTTATTTTT	Motif1	TTCTTTTTTCTTTTT
Dl3AG001028	CACTCTTTTTTTTTCCCTTTT	Motif1	TTCTTTTTTCTTTTT
Dl4AG000375	TTTATTTTTTTCTCTTTTTAA	Motif1	TTCTTTTTTCTTTTT
Dl4AG000499	ATTTCTTTTTTTTTTCCCATT	Motif1	TTCTTTTTTCTTTTT
Dl4AG001874	GTTCTTTTTTACTTATTTTTT	Motif1	TTCTTTTTTCTTTTT
Dl5AG000432	TACTCTTTTCATTTCTATCTT	Motif1	TTCTTTTTTCTTTTT
Dl5AG001030	TTTTCTTTTTTCTTCATTTTT	Motif1	TTCTTTTTTCTTTTT
Dl5AG001821	TACACTTTTTCTTTTATTACT	Motif1	TTCTTTTTTCTTTTT
Dl5AG001941	TTTTCTTTTCGATTTTTAAAA	Motif1	TTCTTTTTTCTTTTT
Dl6AG002203	TATTCTTTTGCCATATTTTTT	Motif1	TTCTTTTTTCTTTTT
Dl7AG000538	CTGGCTTTTTACTTTTTCTAC	Motif1	TTCTTTTTTCTTTTT
Dl7AG000926	CTTTCTTTTTTTCTTTTTTTT	Motif1	TTCTTTTTTCTTTTT
Dl7AG000940	TATCCTTTTTTTTTATATATA	Motif1	TTCTTTTTTCTTTTT
Dl7AG001237	GTATCTTTTTTCCTTTTCTTT	Motif1	TTCTTTTTTCTTTTT
Dl7AG001270	TTTTCTTTTTTCCCTCTTTCT	Motif1	TTCTTTTTTCTTTTT
Dl7AG001571	TATTCTTTATTTCCTTACTTT	Motif1	TTCTTTTTTCTTTTT
Dl7AG001997	CTAACTTTTTTTTTCCATTTT	Motif1	TTCTTTTTTCTTTTT
Dl7AG002495	GTTTCTTTTTTCCTTTGGTTT	Motif1	TTCTTTTTTCTTTTT
Dl8AG000413	TCTTCTCTTTTCATTTTGTTT	Motif1	TTCTTTTTTCTTTTT
Dl8AG002447	CTTACTTTTTTCACTCTCATC	Motif1	TTCTTTTTTCTTTTT
Dl9AG001303	TTTTCTTTTTCTTATTTATTT	Motif1	TTCTTTTTTCTTTTT
Dl9AG001489	TCTTCCTTTCCATTTTTTTCA	Motif1	TTCTTTTTTCTTTTT
Dl9AG002050	CTTTCTTTATTACTTTCATTT	Motif1	TTCTTTTTTCTTTTT
Dl9AG002174	CTTCCTTTTTGCATTTTTAGT	Motif1	TTCTTTTTTCTTTTT
Dl9AG002228	ATTTCTTTTTCATTTTTTATT	Motif1	TTCTTTTTTCTTTTT
Dl9AG002228	TAAAAAATGAAAAAGAAATGG	Motif2	AAAAAG
Dl9AG002174	GAAAAAGTGA	Motif2	AAAAAG
Dl9AG002174	CAAAAAGGAAGAAA	Motif2	AAAAAG
Dl9AG002174	TAAAAATGCAAAAAGGAAGAA	Motif2	AAAAAG
Dl9AG002174	GAAAAAGTGAC	Motif2	AAAAAG
Dl9AG001614	GGTATAAATAAAAAAG	Motif2	AAAAAG
Dl9AG001550	CAAAAAGTGT	Motif2	AAAAAG
Dl9AG001489	AAAAAAGTTAAATT	Motif2	AAAAAG
Dl9AG001489	AAAAAAGTTAA	Motif2	AAAAAG
Dl9AG001303	GAAAAAGAAAAGGCAAA	Motif2	AAAAAG
Dl9AG001303	GAAAAAGGAAATGT	Motif2	AAAAAG
Dl9AG001303	AAAAAAACCAAAAAGATAAAA	Motif2	AAAAAG
Dl9AG001303	GAAAAAGGAAA	Motif2	AAAAAG
Dl9AG000776	AAAAAAGCCTGAAAAAT	Motif2	AAAAAG
Dl8AG000941	CAAAAAGCTAAAAGTTT	Motif2	AAAAAG
Dl8AG000941	AAGCTCAACAAAAAGCTAAAA	Motif2	AAAAAG
Dl8AG000940	CCAAAAGCTGAAAAAGAATAG	Motif2	AAAAAG
Dl8AG000563	AAAAAAGTTAATAT	Motif2	AAAAAG
Dl8AG000563	ATTAAATTAAAAAAGTTAATA	Motif2	AAAAAG
Dl8AG000563	AAAAAAGTTAA	Motif2	AAAAAG
Dl7AG002495	AAAAAAGTGT	Motif2	AAAAAG
Dl7AG002495	AAAAAAGAAACATTTGA	Motif2	AAAAAG
Dl7AG002495	TAAAAAGGAAAATT	Motif2	AAAAAG
Dl7AG001997	AAAAAAGTTAGAAGAAA	Motif2	AAAAAG
Dl7AG001997	AATGGAAAAAAAAAGTTAGAA	Motif2	AAAAAG
Dl7AG001748	TAAAAAGTGGAAAA	Motif2	AAAAAG
Dl7AG001571	GAAAAAGTAAGGAAATA	Motif2	AAAAAG
Dl7AG001237	TCTTAAAAAGAAAAGGAAAA	Motif2	AAAAAG
Dl7AG000940	AAAAAGGCAAATAAAC	Motif2	AAAAAG
Dl7AG000926	CAAAAAGTGT	Motif2	AAAAAG
Dl7AG000926	CAAAAAGTTGAATA	Motif2	AAAAAG
Dl7AG000538	AGTGTGTAGAAAAAGTAAAAA	Motif2	AAAAAG
Dl7AG000538	GAAAAAGTAAA	Motif2	AAAAAG
Dl7AG000357	AAAAAAGTGT	Motif2	AAAAAG
Dl7AG000357	GAAAAAGCGTAAAAAAA	Motif2	AAAAAG
Dl7AG000357	GCATCAAACAAAAAGTAGAGA	Motif2	AAAAAG
Dl7AG000280	AAAAAAGTTGAAAT	Motif2	AAAAAG
Dl7AG000280	CATAGTGTAAAAAAGTTGAAA	Motif2	AAAAAG
Dl6AG002203	AAAAAAGGAAGCAAAGT	Motif2	AAAAAG
Dl6AG001559	GATAACAGTAAAAAGTAATTT	Motif2	AAAAAG
Dl5AG001941	AAATTAAAAAAAAAGCTGATC	Motif2	AAAAAG
Dl5AG001821	ATAAAAGAAAAAGTGTAAAGG	Motif2	AAAAAG
Dl5AG001821	TAATAAAAGAAAAAGTGTAAA	Motif2	AAAAAG
Dl5AG001030	AAAAAAGGGAATTT	Motif2	AAAAAG
Dl5AG001030	AAAAGATAAAAAAAGTCAAAA	Motif2	AAAAAG
Dl5AG000158	TAAAAAGTAAATCA	Motif2	AAAAAG
Dl5AG000158	TAAAAAACAAAAAAGTTCAAA	Motif2	AAAAAG
Dl4AG001874	ATGAATATAAAAAAGGTAAGT	Motif2	AAAAAG
Dl4AG000499	ATGGGAAAAAAAAAAGAA	Motif2	AAAAAG
Dl4AG000375	TAAAAAGAGAAAAAAAT	Motif2	AAAAAG
Dl4AG000375	GAAAAAGCTAATAA	Motif2	AAAAAG
Dl4AG000375	GTACATAAGAAAAAGCTAATA	Motif2	AAAAAG
Dl3AG001820	AAAAAAGTGT	Motif2	AAAAAG
Dl3AG001490	CAAAAAGGAAA	Motif2	AAAAAG
Dl3AG001229	AAAAAAGATAAGACATA	Motif2	AAAAAG
Dl36AG000445	AGAAAAGAAAAAGAAATCGAG	Motif2	AAAAAG
Dl36AG000032	AAAAAAGTCAAAAGCAG	Motif2	AAAAAG
Dl36AG000032	TAAAAAAGTCAAAAGCAG	Motif2	AAAAAG
Dl35AG000570	AAAAAAGTGC	Motif2	AAAAAG
Dl34AG001003	GAAAAAGAAGAGAGGAG	Motif2	AAAAAG
Dl34AG001003	ACAGAAGAGAAAAAGAAGAGA	Motif2	AAAAAG
Dl34AG000541	TAAAAGACCAAAAAGTAAAAA	Motif2	AAAAAG
Dl34AG000541	CAAAAAGTAAA	Motif2	AAAAAG
Dl34AG000255	AAAAAAGAAAATGACAA	Motif2	AAAAAG
Dl34AG000118	AATTAGAATAAAAAGAAAAAT	Motif2	AAAAAG
Dl33AG000027	AAAAAAGAGAGATAAGA	Motif2	AAAAAG
Dl32AG000457	AAAGAAGTAAAAAAGGATGAA	Motif2	AAAAAG
Dl32AG000225	AAAAAAGTAAAAGTCAA	Motif2	AAAAAG
Dl32AG000225	AAAAAAGTAAAAGT	Motif2	AAAAAG
Dl32AG000225	AGAAAAAAGTAAAAGTCAA	Motif2	AAAAAG
Dl30AG000816	AAACTTAAAAAAAAGTCAAAA	Motif2	AAAAAG
Dl2AG003112	CTAAACAAAAAAAAGGAAGAA	Motif2	AAAAAG
Dl2AG002739	AAAAAAGAGAAAATTCA	Motif2	AAAAAG
Dl2AG002739	AAAAAAGGTGAAAA	Motif2	AAAAAG
Dl2AG002739	TAAAAAATAAAAAAGTTATAT	Motif2	AAAAAG
Dl2AG002679	TAAAAAAATAAAAAGTTATAT	Motif2	AAAAAG
Dl2AG002409	ATAAATAATAAAAAGTAAGAG	Motif2	AAAAAG
Dl2AG002187	AAAAAAGACAAAAGCAA	Motif2	AAAAAG
Dl2AG002187	AAAAAAAGACAAAAGCAA	Motif2	AAAAAG
Dl2AG001256	GAAAAAGTGC	Motif2	AAAAAG
Dl2AG000619	AAAAGCAAGAAAAAGAAAAAA	Motif2	AAAAAG
Dl2AG000292	GAAAAAGGGAAATT	Motif2	AAAAAG
Dl2AG000292	GAAAAAGGGAA	Motif2	AAAAAG
Dl29AG000511	TAAAAAGTAACAATCAA	Motif2	AAAAAG
Dl29AG000511	TAAAAAGTAACAAT	Motif2	AAAAAG
Dl29AG000511	AAATGGTATAAAAAGTAACAA	Motif2	AAAAAG
Dl29AG000509	AAAAAAGTTAAAAA	Motif2	AAAAAG
Dl29AG000509	GAATCGGCAAAAAAGTTAAAA	Motif2	AAAAAG
Dl29AG000509	AAAAAAGTTAA	Motif2	AAAAAG
Dl28AG001491	GAAAAAGTGA	Motif2	AAAAAG
Dl28AG001491	AAAAAAGGTAAAAA	Motif2	AAAAAG
Dl28AG001491	CCAAATAAAAAAAAGGTAAAA	Motif2	AAAAAG
Dl28AG001411	AACATAAATAAAAAGATGAAT	Motif2	AAAAAG
Dl28AG001294	TAAAAACCGAAAAAGAAAAGG	Motif2	AAAAAG
Dl28AG000366	AAAAAGGTATATAGCA	Motif2	AAAAAG
Dl28AG000366	GAAAAAGGTATATA	Motif2	AAAAAG
Dl27AG000078	AGGGAACAAAAAAAAGG	Motif2	AAAAAG
Dl27AG000078	AAAAAAGCTAAAAA	Motif2	AAAAAG
Dl27AG000078	AAAAGCACAAAAAAGCTAAAA	Motif2	AAAAAG
Dl26AG001683	AAGGGAAAAGAAAAAG	Motif2	AAAAAG
Dl26AG000280	AAAAAAGTAAATAATAG	Motif2	AAAAAG
Dl26AG000280	AAAAAAGTAAATAA	Motif2	AAAAAG
Dl26AG000280	TTACACAAAAAAAAGTAAATA	Motif2	AAAAAG
Dl25AG001252	AAAAAAGTAAAACAAAA	Motif2	AAAAAG
Dl25AG001252	AAAAAAGTAAAACA	Motif2	AAAAAG
Dl25AG001252	TTTTTAAAAAAAAAGTAAAAC	Motif2	AAAAAG
Dl25AG000987	AAAAACTATAAAAAGATAAAA	Motif2	AAAAAG
Dl24AG001563	AAAAAGGCAAAAAAAA	Motif2	AAAAAG
Dl24AG001563	GAAAAAGGCAAAAA	Motif2	AAAAAG
Dl24AG001563	ATAAAGGTGAAAAAGGCAAAA	Motif2	AAAAAG
Dl24AG000849	AAACCAACTAAAAAGCTAAAA	Motif2	AAAAAG
Dl24AG000261	GAAAAAGAAAAGGAAAA	Motif2	AAAAAG
Dl24AG000261	AAAAAATTGAAAAAGAAAAGG	Motif2	AAAAAG
Dl24AG000153	AAAAAAGATAAAATTTA	Motif2	AAAAAG
Dl24AG000153	AAAAAAGCTAAAAA	Motif2	AAAAAG
Dl23AG001864	AAAAAAGATACTAGATA	Motif2	AAAAAG
Dl23AG001841	AATAAAGAAAAAAGGCAAAAA	Motif2	AAAAAG
Dl23AG001841	GAATAAAGAAAAAAGGCAAAA	Motif2	AAAAAG
Dl23AG001682	AAAAGTAAAAAAAAGTCTAAA	Motif2	AAAAAG
Dl23AG001187	TGAAAAGAAAAAAGAAACGGG	Motif2	AAAAAG
Dl23AG001187	CAAAAAGGTACAAA	Motif2	AAAAAG
Dl23AG001102	AATAAAAGGAAAAAGGGGATC	Motif2	AAAAAG
Dl23AG001068	AAAAAAGTAGCGAAAAA	Motif2	AAAAAG
Dl23AG001068	TAAAAAGTTATATA	Motif2	AAAAAG
Dl23AG001068	AGTAAACCAAAAAAGAGGAAA	Motif2	AAAAAG
Dl23AG000323	AAAAAAGTAACAAC	Motif2	AAAAAG
Dl22AG000595	AAAAATAAAAAAAAGACGAAA	Motif2	AAAAAG
Dl22AG000308	GAAAAAGTTAACCT	Motif2	AAAAAG
Dl22AG000308	GAAAAAGTTAA	Motif2	AAAAAG
Dl22AG000238	AGAGAGAAGAAAAAGAGGAAG	Motif2	AAAAAG
Dl20AG000183	AGTAAAGAAAAAAGATTATAG	Motif2	AAAAAG
Dl20AG000183	TATAGAGAAAAAAAGAAAAAA	Motif2	AAAAAG
Dl1AG003416	GAAAAAGGTAA	Motif2	AAAAAG
Dl1AG003373	AAAAAAGTAAAAAAAAT	Motif2	AAAAAG
Dl1AG003373	AAAAAAGTAAAAAA	Motif2	AAAAAG
Dl1AG003373	AAAGAAAGAAAAAAGCTAAAA	Motif2	AAAAAG
Dl1AG003035	AAAAAAGTGT	Motif2	AAAAAG
Dl1AG002126	TTAAAAGAAAAAAGAATCAAG	Motif2	AAAAAG
Dl1AG002126	ATTAAAAGAAAAAAGAATCAA	Motif2	AAAAAG
Dl1AG001755	GAAAAAGTGA	Motif2	AAAAAG
Dl1AG001696	AAAAAAGACGAAATTAA	Motif2	AAAAAG
Dl1AG001140	GAAAAAGTATAAAATAA	Motif2	AAAAAG
Dl1AG001140	GAAAAAGTATAAAA	Motif2	AAAAAG
Dl1AG001140	AATAAAAATAAAAAGTTATAA	Motif2	AAAAAG
Dl1AG001104	CAAAAAGGAGAAAC	Motif2	AAAAAG
Dl1AG001094	AAAAAAAAAAAAAAGAAATCG	Motif2	AAAAAG
Dl1AG000936	GAAAAAGTGC	Motif2	AAAAAG
Dl1AG000936	AAAAAAGTAAAAGTAAA	Motif2	AAAAAG
Dl1AG000936	AAAAAAGTAAAAGT	Motif2	AAAAAG
Dl1AG000936	CTAAAAAAGTAAAAGTAAA	Motif2	AAAAAG
Dl1AG000328	AAAACCAACAAAAAGAAATAA	Motif2	AAAAAG
Dl1AG000152	AAAAAAAAAAAAAAGCGGAGA	Motif2	AAAAAG
Dl19AG001093	CAAAAAGGAAACTA	Motif2	AAAAAG
Dl19AG001093	CAAAAAGGAAA	Motif2	AAAAAG
Dl19AG000716	AAAAAAGGTGAATA	Motif2	AAAAAG
Dl19AG000716	GTAAAAATAAAAAAGGTGAAT	Motif2	AAAAAG
Dl18AG001038	GAAAAAGATGAAATTTA	Motif2	AAAAAG
Dl18AG001038	CAAAAAGTTAGATT	Motif2	AAAAAG
Dl17AG001195	TATAAAAAAAAAAAGCGTAAA	Motif2	AAAAAG
Dl17AG001194	TATAAAAAAAAAAAGCGTAAA	Motif2	AAAAAG
Dl17AG000194	AAGAGAGAAAAAAAGGGGGAA	Motif2	AAAAAG
Dl16AG001666	GAAAAAGTCAGAGAAGA	Motif2	AAAAAG
Dl16AG001659	CGTGAGAAAAAAAAGGAAAAT	Motif2	AAAAAG
Dl16AG001368	AAAAAAGGAAAAAA	Motif2	AAAAAG
Dl16AG001368	AAAGAAAAAAAAAAGGAAAAA	Motif2	AAAAAG
Dl15AG001499	TAAAAAGCTGAAAAGAA	Motif2	AAAAAG
Dl15AG001499	GTAATAATTAAAAAGCTGAAA	Motif2	AAAAAG
Dl15AG001017	AAAAAAGAAAAAAAAAT	Motif2	AAAAAG
Dl14AG001513	CAAAAAGTTAAATT	Motif2	AAAAAG
Dl14AG001513	AAAAGTGGCAAAAAGTTAAAT	Motif2	AAAAAG
Dl14AG001513	CAAAAAGTTAA	Motif2	AAAAAG
Dl14AG001234	AATAAAGTGAAAAAAGAAAAG	Motif2	AAAAAG
Dl14AG001234	AAAAAAAATAAAAAGTTACAT	Motif2	AAAAAG
Dl14AG001174	AAAAAAGTTATGTTAAA	Motif2	AAAAAG
Dl14AG001174	ATATAAAGAAAAAAGTTATGT	Motif2	AAAAAG
Dl14AG000176	GAAAAAGTTAC	Motif2	AAAAAG
Dl13AG001720	TCAAAAGTAAAAAAGGAAGAA	Motif2	AAAAAG
Dl13AG001659	TAAAAAGTTAATTT	Motif2	AAAAAG
Dl13AG001232	AAAAAAGTGT	Motif2	AAAAAG
Dl13AG001232	AAGTAAATTAAAAAAGG	Motif2	AAAAAG
Dl13AG001232	AGTAAATTAAAAAAGGAACAG	Motif2	AAAAAG
Dl13AG000670	ATACGAACTAAAAAGGAAATA	Motif2	AAAAAG
Dl13AG000132	GGGAAAGGAAAAAGAAAAACA	Motif2	AAAAAG
Dl13AG000132	TGGGAAAGGAAAAAGAAAAAC	Motif2	AAAAAG
Dl13AG000037	GAAAAAGTTAACAT	Motif2	AAAAAG
Dl13AG000037	GAAAAAGTTAA	Motif2	AAAAAG
Dl12AG002031	TAAAAGGAAAAAAGACAAAAA	Motif2	AAAAAG
Dl12AG002031	AAAAAAGTTAAATA	Motif2	AAAAAG
Dl12AG002031	AAAATAGAGAAAAAGATAAAA	Motif2	AAAAAG
Dl12AG002031	AAAAAAGTTAA	Motif2	AAAAAG
Dl12AG001776	AAAAAAGTTAACAA	Motif2	AAAAAG
Dl12AG001776	AAAAAAGTTAA	Motif2	AAAAAG
Dl12AG001719	AAAAGCTAAAAAAAAGAGA	Motif2	AAAAAG
Dl12AG001719	AATAAAATCAAAAAGATAGAA	Motif2	AAAAAG
Dl12AG001698	AAAAGCCAGAAAAAGATGAAG	Motif2	AAAAAG
Dl12AG001675	TAAAAAATAAAAAAGAAATGG	Motif2	AAAAAG
Dl12AG001562	CAAAAAGTTAAATT	Motif2	AAAAAG
Dl12AG001562	AAGAGTGGCAAAAAGTTAAAT	Motif2	AAAAAG
Dl12AG001562	CAAAAAGTTAA	Motif2	AAAAAG
Dl12AG000523	GAAAAAGCGGAGAGAGA	Motif2	AAAAAG
Dl12AG000523	AAAAAAGGTAAAAA	Motif2	AAAAAG
Dl12AG000473	GAAAAAGAAACCAGCAA	Motif2	AAAAAG
Dl12AG000326	AAAAAAGGAAGAAA	Motif2	AAAAAG
Dl11AG000379	AACTAAAAAAAAAAGCCAAAA	Motif2	AAAAAG
Dl11AG000238	GAAAAAGTTCAAAA	Motif2	AAAAAG
Dl10AG002059	AAAAAAGTGA	Motif2	AAAAAG
Dl10AG002059	AAAAAAGTGACTAA	Motif2	AAAAAG
Dl10AG002059	GAAAGAAACAAAAAGTCATAA	Motif2	AAAAAG
Dl10AG001988	ACAGAAAAAAAAAAGAAGAGG	Motif2	AAAAAG
Dl10AG001234	AAAAAAGTGA	Motif2	AAAAAG
Dl10AG000326	AAAAAAGTGA	Motif2	AAAAAG
Dl10AG000326	AAAAAAGTGAAGAAATG	Motif2	AAAAAG
Dl10AG000326	AAAAAAGTGAAGAA	Motif2	AAAAAG
Dl10AG000326	AAAAAAGTGAA	Motif2	AAAAAG
Dl10AG000324	AAAAAAAATAAAAAGCTAAAA	Motif2	AAAAAG

## Sheet: Table S5
Supplementary Table S5. Arabidopsis DOFs binding to sequences containing Motif1 or Motif2.
Motif	JASPAR ID	Uniport ID	Araport ID	Target Sequence
Motif1	MA1281.1	Q9LZ56	AT5G02460	TTTTTTTTTTTTTACTTTTTT
Motif1	MA1268.1	Q9SEZ3	AT1G69570	TTTTCACTTTTTCTTTTTTTTTTTTTT
Motif1	MA1274.1	Q9M2U1	AT3G55370	TTTACTTTTTTTTTTTTTTTT
Motif1	MA1267.1	Q9FGD6	AT5G66940	TTTTTTTTTTTTTTTACTTTTTTTTTTTT
Motif1	MA1277.1	O82155	AT1G51700	TTTTTTTTACTTTTTCTTTTT
Motif1	MA1278.1	Q39088	AT3G50410	TTTTTTTTTTTTTTACTTTTT
Motif1	MA1279.1	P68350	AT1G29160	TTTTCACTTTTTCTTTTTTTT
Motif1	MA1270.1	Q9M1E6	AT3G45610	TTTACTTTTTGCTTTTTTT
Motif1	MA1156.1	Q700D2	AT5G03150	TTTTTTTTTGTCGTTTTCTG
Motif1	MA1374.1	Q8H1F5	AT1G55110	TTTTTTTGTCGTTTTGTG
Motif1	MA1158.1	Q9ZWA6	AT1G03840	TTTTTTTTTGTCGTTTTCTG
Motif1	MA1160.1	Q8RWX7	AT1G14580	TTTTTTTTTGTCGTTTTGTG
Motif1	MA1157.1	Q9FFH3	AT5G44160	TTTTTTTTTGTCGTTTTGTG
Motif1	MA1371.1	Q8GYC1	AT2G02080	TTTTTTGTCGTTTTGTG
Motif1	MA1273.1	Q9SUB1	AT4G21030	TTTTTTGCCTTTTTTTTTT
Motif1	MA1159.1	F4IPE3	AT2G01940	TTTTTGTCTTTTTTT
Motif1	MA1373.1	Q9SCQ6	AT3G50700	TTTTGTCGTTTTGTG
Motif1	MA1205.1	P29386	AT2G45650	TTTTTTCCTTTTTTGGAAA
Motif1	MA0554.1	O64645	AT2G45660	TTTTTCCATTTTTGG
Motif1	MA1280.1	Q8LDR0	AT5G60850	TTTTTAACTTTTTG
Motif1	MA1677.1	Q84K00	AT5G04410	ATGTTTCTTGTT
Motif1	MA0559.1	P48007	AT5G20240	TTTTCCTTTTTTGG
Motif1	MA1304.1	Q9SJ09	AT2G21900	CTTTGACTTTTT
Motif1	MA1317.1	Q8VWQ5	AT5G26170	CTTTGACTTTTTT
Motif1	MA1370.1	Q9ZUL3	AT2G02070	TTTTTGTCGTTTTGTG
Motif1	MA1085.2	Q9SAH7	AT1G80840	TTTTGACTTT
Motif1	MA1275.1	Q9SX97	AT1G47655	TTACTTTTTCT
Motif1	MA2049.1	Q949N0	AT3G10500	AGGTTTCTTGTT
Motif2	MA1272.2	Q9ZV33	AT2G28810	TTAAAAAGTA
Motif2	MA0974.2	Q8LFV3	AT3G47500	ATAAAAAGTGAA
Motif2	MA1317.1	Q8VWQ5	AT5G26170	AAAAAAGTCAAAG
Motif2	MA1299.1	Q9SJA8	AT2G24570	AAAAAGTCAACGCC
Motif2	MA0973.1	Q93ZL5	AT5G39660	AAAAAAGTGA
Motif2	MA1273.1	Q9SUB1	AT4G21030	AAAAAAAAAAGGCAAAAAA
Motif2	MA1274.1	Q9M2U1	AT3G55370	AAAAAAAAAAAAAAAAGTAAA
Motif2	MA1313.1	Q9STX0	AT4G24240	AAAAAGTCAACGCT
Motif2	MA1094.2	Q9FL26	AT5G46350	AAAAAAGTCAACGATT
Motif2	MA1268.1	Q9SEZ3	AT1G69570	AAAAAAAAAAAAAAGAAAAAGTGAAAA
Motif2	MA1280.1	Q8LDR0	AT5G60850	CAAAAAGTTAAAAA
Motif2	MA1315.1	Q9FFS3	AT5G41570	AAAAAAGTCAACGA
Motif2	MA1087.2	Q9S763	AT3G01970	AAAAAAGTCAACGAT
Motif2	MA1277.1	O82155	AT1G51700	AAAAAGAAAAAGTAAAAAAAA
Motif2	MA1279.1	P68350	AT1G29160	AAAAAAAAGAAAAAGTGAAAA
Motif2	MA1281.1	Q9LZ56	AT5G02460	AAAAAAGTAAAAAAAAAAAAA
Motif2	MA0982.1	O80928	AT2G37590	AAAAAGT
Motif2	MA1071.1	Q84TE9	AT5G60200	GAAAAAG
Motif2	MA0977.1	Q9ZPY0	AT2G46590	AAAAAGTG
Motif2	MA1270.1	Q9M1E6	AT3G45610	AAAAAAAGCAAAAAGTAAA
Motif2	MA1306.1	Q9SV15	AT4G31550	AAAAAGTCAACGCT
Motif2	MA1278.1	Q39088	AT3G50410	AAAAAGTAAAAAAAAAAAAAA
Motif2	MA1267.1	Q9FGD6	AT5G66940	AAAAAAAAAAAAGTAAAAAAAAAAAAAAA
Motif2	MA1276.1	Q9SVC5	AT3G52440	CAAAAAGTTAA
Motif2	MA0983.1	Q9FM03	AT5G62940	GAAAAAGT
Motif2	MA1275.1	Q9SX97	AT1G47655	AGAAAAAGTAA
Motif2	MA1269.1	O49550	AT4G21080	GAAAAAGTAACTTT
Motif2	MA0981.1	Q84JQ8	AT1G64620	CAAAAAGTTA
Motif2	MA1079.2	O04336	AT2G30590	AAAAAAAGTCAACGCCAAAA
Motif2	MA1747.1	Q9SUB0	AT4G21040	AAAAAGTAGCTTTT
Motif2	MA1164.1	F4JRB0	AT4G37180	AAAAAGATTCC
Motif2	MA1199.1	A2RVQ5	AT3G57230	TTCCAAAAAAGGAAA
Motif2	MA1159.1	F4IPE3	AT2G01940	AAAAAAAGACAAAAA
Motif2	MA1294.1	Q9C9G7	AT1G68320	AAAAAAGTTAGGTAG
Motif2	MA1304.1	Q9SJ09	AT2G21900	AAAAAGTCAAAG
Motif2	MA0563.1	O22456	AT1G24260	CCAAAAATGGA
Motif2	MA0548.2	Q38847	AT5G13790	ACTTTCCAAAAAAGGAAAG

## Sheet: Table S6
Supplementary Table S6. Homologous DlDOFs of AtDOFs that bind to Motif1 or Motif2.
Araport ID	Binding Motif	Homologs in D. latiflorus	Identity	E-value	Bit Score
AT1G29160	Both Motif1 and Motif2	DlDOF2	81.667	6.44e-34	125
AT1G29160	Both Motif1 and Motif2	DlDOF3	81.667	9.59e-34	124
AT1G29160	Both Motif1 and Motif2	DlDOF6	86.667	3.59e-35	129
AT1G29160	Both Motif1 and Motif2	DlDOF7	81.667	2.22e-33	124
AT1G29160	Both Motif1 and Motif2	DlDOF8	78.333	1.91e-31	118
AT3G55370	Both Motif1 and Motif2	DlDOF23	76.389	5.34e-31	121
AT3G55370	Both Motif1 and Motif2	DlDOF23	79.412	5.78e-31	121
AT3G55370	Both Motif1 and Motif2	DlDOF23	79.412	4.18e-31	120
AT3G55370	Both Motif1 and Motif2	DlDOF24	85.246	1.49e-31	123
AT3G55370	Both Motif1 and Motif2	DlDOF24	85.246	1.36e-31	122
AT3G55370	Both Motif1 and Motif2	DlDOF24	85.246	9.2e-32	122
AT1G51700	Both Motif1 and Motif2	DlDOF29	81.967	1.42e-32	118
AT3G45610	Both Motif1 and Motif2	DlDOF29	81.25	3.02e-34	124
AT5G60850	Both Motif1 and Motif2	DlDOF29	82.759	3.81e-31	118
AT5G02460	Both Motif1 and Motif2	DlDOF29	80.328	1.99e-31	120
AT1G51700	Both Motif1 and Motif2	DlDOF30	83.636	4.93e-31	115
AT1G51700	Both Motif1 and Motif2	DlDOF31	90.196	5.81e-31	115
AT1G51700	Both Motif1 and Motif2	DlDOF35	79.032	2.97e-31	116
AT3G55370	Both Motif1 and Motif2	DlDOF35	83.051	1.83e-31	122
AT3G55370	Both Motif1 and Motif2	DlDOF35	83.051	1.46e-31	122
AT3G55370	Both Motif1 and Motif2	DlDOF35	83.051	1.11e-31	122
AT5G60850	Both Motif1 and Motif2	DlDOF35	78.333	2.19e-31	120
AT5G02460	Both Motif1 and Motif2	DlDOF35	75.714	2.75e-34	130
AT1G51700	Both Motif1 and Motif2	DlDOF36	78.689	7.03e-31	115
AT5G02460	Both Motif1 and Motif2	DlDOF36	85.714	2.38e-31	122
AT1G51700	Both Motif1 and Motif2	DlDOF37	76.471	3.94e-32	119
AT3G55370	Both Motif1 and Motif2	DlDOF37	78.125	5.18e-32	124
AT3G55370	Both Motif1 and Motif2	DlDOF37	78.125	4.28e-32	124
AT3G55370	Both Motif1 and Motif2	DlDOF37	78.125	3.22e-32	123
AT5G60850	Both Motif1 and Motif2	DlDOF37	78.333	1.34e-31	121
AT5G02460	Both Motif1 and Motif2	DlDOF37	78.788	1.75e-34	131
AT5G02460	Both Motif1 and Motif2	DlDOF38	77.632	1.96e-35	132
AT1G51700	Both Motif1 and Motif2	DlDOF39	75.362	8.83e-31	115
AT3G45610	Both Motif1 and Motif2	DlDOF39	77.966	6.82e-31	118
AT3G55370	Both Motif1 and Motif2	DlDOF39	77.528	6.8e-44	156
AT3G45610	Both Motif1 and Motif2	DlDOF40	77.966	8.66e-31	117
AT5G02460	Both Motif1 and Motif2	DlDOF42	79.012	8.17e-40	145
AT5G02460	Both Motif1 and Motif2	DlDOF43	75.556	1.98e-40	146
AT5G02460	Both Motif1 and Motif2	DlDOF45	85.333	3.29e-39	143
AT5G02460	Both Motif1 and Motif2	DlDOF50	85.526	7.1e-43	154
AT5G02460	Both Motif1 and Motif2	DlDOF52	86.667	8.11e-42	152
AT1G51700	Both Motif1 and Motif2	DlDOF53	77.778	4.62e-33	121
AT1G51700	Both Motif1 and Motif2	DlDOF55	80.702	2.77e-31	115
AT1G51700	Both Motif1 and Motif2	DlDOF56	75.41	9.33e-32	115
AT5G60850	Both Motif1 and Motif2	DlDOF56	77.778	8.51e-34	125
AT5G60850	Both Motif1 and Motif2	DlDOF59	85.185	5.18e-31	119
AT5G60850	Both Motif1 and Motif2	DlDOF60	85.185	4.74e-31	120
AT5G60850	Both Motif1 and Motif2	DlDOF61	85.185	1.91e-31	120
AT1G51700	Both Motif1 and Motif2	DlDOF64	81.034	1.09e-31	114
AT1G29160	Both Motif1 and Motif2	DlDOF82	80	5.69e-31	112
AT1G29160	Both Motif1 and Motif2	DlDOF85	79.365	1.11e-32	116
AT1G29160	Both Motif1 and Motif2	DlDOF86	76.562	9.03e-33	116
AT1G29160	Both Motif1 and Motif2	DlDOF87	81.667	3.88e-32	115
AT2G37590	Motif 2	DlDOF11	77.966	9.96e-31	119
AT5G60200	Motif 2	DlDOF14	81.967	3.07e-32	120
AT5G60200	Motif 2	DlDOF15	75.714	3.31e-32	120
AT5G60200	Motif 2	DlDOF16	80.645	9.82e-32	119
AT2G46590	Motif 2	DlDOF18	76.923	8.98e-31	119
AT2G46590	Motif 2	DlDOF18	76.923	7.27e-31	119
AT2G46590	Motif 2	DlDOF19	75.362	5.1e-32	122
AT2G46590	Motif 2	DlDOF19	75.362	3.55e-32	122
AT2G37590	Motif 2	DlDOF19	85.455	5.27e-31	119
AT1G64620	Motif 2	DlDOF19	76.119	1.62e-33	126
AT2G37590	Motif 2	DlDOF20	85.455	4.11e-31	119
AT1G64620	Motif 2	DlDOF20	76.119	2.23e-33	125
AT2G46590	Motif 2	DlDOF21	75.362	3.43e-32	123
AT2G46590	Motif 2	DlDOF21	75.362	2.34e-32	123
AT2G37590	Motif 2	DlDOF21	85.455	3.44e-31	119
AT1G64620	Motif 2	DlDOF21	76.119	9.77e-34	126
AT5G60200	Motif 2	DlDOF22	81.25	4.06e-31	119
AT5G60200	Motif 2	DlDOF23	81.25	1.41e-31	120
AT5G60200	Motif 2	DlDOF24	81.25	5.61e-31	118
AT5G60200	Motif 2	DlDOF25	76.389	1.43e-32	122
AT5G60200	Motif 2	DlDOF26	76.389	1.93e-32	122
AT5G60200	Motif 2	DlDOF28	81.25	3.9e-31	119
AT2G28810	Motif 2	DlDOF29	80	3.82e-32	121
AT2G28810	Motif 2	DlDOF29	80	1.93e-32	122
AT2G37590	Motif 2	DlDOF29	79.661	5.65e-31	118
AT5G60200	Motif 2	DlDOF29	82.812	9.2e-35	125
AT2G28810	Motif 2	DlDOF30	82.456	6.56e-31	119
AT2G37590	Motif 2	DlDOF30	82.456	8.92e-31	118
AT5G60200	Motif 2	DlDOF30	84.211	3.46e-31	117
AT5G60200	Motif 2	DlDOF31	84.211	4.31e-31	118
AT2G37590	Motif 2	DlDOF35	77.778	5.83e-33	125
AT5G60200	Motif 2	DlDOF35	82.54	6.8e-34	125
AT2G28810	Motif 2	DlDOF36	81.667	1.57e-32	124
AT2G28810	Motif 2	DlDOF36	81.667	9.01e-33	125
AT5G60200	Motif 2	DlDOF36	83.333	4.97e-33	123
AT2G28810	Motif 2	DlDOF37	78.462	6.82e-34	128
AT2G28810	Motif 2	DlDOF37	78.462	3.86e-34	128
AT5G60200	Motif 2	DlDOF37	83.077	4.26e-35	129
AT2G28810	Motif 2	DlDOF38	77.778	2.48e-32	122
AT2G28810	Motif 2	DlDOF39	84.507	8.96e-39	141
AT5G60200	Motif 2	DlDOF39	84.746	3.77e-34	127
AT2G28810	Motif 2	DlDOF40	83.099	7.85e-38	139
AT5G60200	Motif 2	DlDOF40	86.441	1.74e-34	127
AT2G28810	Motif 2	DlDOF41	85.915	3.91e-39	142
AT5G60200	Motif 2	DlDOF41	84.746	1.1e-33	125
AT2G28810	Motif 2	DlDOF42	80.282	3.35e-35	131
AT2G28810	Motif 2	DlDOF42	80.282	1.59e-35	131
AT2G28810	Motif 2	DlDOF44	78.873	1.44e-33	126
AT2G28810	Motif 2	DlDOF44	78.873	6.37e-34	127
AT2G28810	Motif 2	DlDOF45	78.873	1.79e-33	126
AT2G28810	Motif 2	DlDOF45	78.873	8.89e-34	126
AT2G28810	Motif 2	DlDOF46	77.922	6.97e-38	137
AT2G28810	Motif 2	DlDOF47	77.922	2.83e-38	139
AT2G28810	Motif 2	DlDOF48	77.922	6.71e-38	137
AT2G28810	Motif 2	DlDOF49	78.378	3.09e-36	134
AT5G60200	Motif 2	DlDOF49	81.356	8.15e-32	120
AT2G28810	Motif 2	DlDOF50	79.73	3.14e-36	135
AT2G28810	Motif 2	DlDOF50	79.73	1.39e-36	135
AT2G37590	Motif 2	DlDOF50	80.263	7.42e-40	144
AT5G60200	Motif 2	DlDOF50	79.661	1.9e-31	120
AT2G28810	Motif 2	DlDOF51	81.081	1.34e-37	139
AT5G60200	Motif 2	DlDOF51	79.661	1.92e-31	120
AT2G28810	Motif 2	DlDOF52	82.432	3.79e-38	140
AT5G60200	Motif 2	DlDOF52	77.966	9.08e-31	118
AT5G60200	Motif 2	DlDOF54	85.714	5.89e-32	119
AT2G28810	Motif 2	DlDOF55	79.661	5.51e-31	118
AT5G60200	Motif 2	DlDOF55	78.261	7.89e-32	118
AT5G60200	Motif 2	DlDOF56	76.562	3.6e-32	119
AT5G60200	Motif 2	DlDOF57	80.645	8.93e-31	120

## Sheet: Table S7
Supplementary Table S7. Potential interactions between DlDOFs and IMR genes containing binding motif.
DlDOF Gene	IMR Gene
DlDOF2	Dl10AG000949
DlDOF2	Dl10AG000950
DlDOF2	Dl10AG001856
DlDOF2	Dl12AG000326
DlDOF2	Dl12AG000473
DlDOF2	Dl12AG000523
DlDOF2	Dl12AG001675
DlDOF2	Dl12AG001776
DlDOF2	Dl12AG002031
DlDOF2	Dl13AG000037
DlDOF2	Dl13AG001232
DlDOF2	Dl13AG001720
DlDOF2	Dl13AG001804
DlDOF2	Dl14AG000176
DlDOF2	Dl14AG001513
DlDOF2	Dl14AG001685
DlDOF2	Dl15AG000542
DlDOF2	Dl15AG000973
DlDOF2	Dl15AG001017
DlDOF2	Dl15AG001499
DlDOF2	Dl16AG001287
DlDOF2	Dl16AG001368
DlDOF2	Dl17AG001236
DlDOF2	Dl17AG001379
DlDOF2	Dl19AG000182
DlDOF2	Dl19AG000493
DlDOF2	Dl19AG000716
DlDOF2	Dl1AG000152
DlDOF2	Dl1AG000936
DlDOF2	Dl1AG001094
DlDOF2	Dl1AG001104
DlDOF2	Dl1AG002126
DlDOF2	Dl1AG002127
DlDOF2	Dl1AG003036
DlDOF2	Dl1AG003373
DlDOF2	Dl20AG000183
DlDOF2	Dl20AG000961
DlDOF2	Dl22AG000238
DlDOF2	Dl22AG000595
DlDOF2	Dl23AG000438
DlDOF2	Dl23AG001102
DlDOF2	Dl23AG001187
DlDOF2	Dl23AG001841
DlDOF2	Dl24AG000153
DlDOF2	Dl24AG000261
DlDOF2	Dl25AG000987
DlDOF2	Dl26AG001683
DlDOF2	Dl27AG000078
DlDOF2	Dl27AG000368
DlDOF2	Dl27AG001171
DlDOF2	Dl28AG000531
DlDOF2	Dl28AG001214
DlDOF2	Dl28AG001491
DlDOF2	Dl29AG000508
DlDOF2	Dl29AG000660
DlDOF2	Dl2AG000619
DlDOF2	Dl2AG000830
DlDOF2	Dl2AG002186
DlDOF2	Dl2AG002187
DlDOF2	Dl31AG000028
DlDOF2	Dl31AG000492
DlDOF2	Dl32AG000457
DlDOF2	Dl33AG000252
DlDOF2	Dl34AG000146
DlDOF2	Dl34AG000255
DlDOF2	Dl34AG001003
DlDOF2	Dl35AG000570
DlDOF2	Dl36AG000445
DlDOF2	Dl3AG000581
DlDOF2	Dl3AG000601
DlDOF2	Dl3AG001027
DlDOF2	Dl3AG001028
DlDOF2	Dl4AG000375
DlDOF2	Dl4AG000499
DlDOF2	Dl4AG001874
DlDOF2	Dl5AG000432
DlDOF2	Dl5AG001030
DlDOF2	Dl5AG001821
DlDOF2	Dl5AG001941
DlDOF2	Dl6AG002203
DlDOF2	Dl7AG000538
DlDOF2	Dl7AG000926
DlDOF2	Dl7AG000940
DlDOF2	Dl7AG001237
DlDOF2	Dl7AG001270
DlDOF2	Dl7AG001571
DlDOF2	Dl7AG001997
DlDOF2	Dl7AG002495
DlDOF2	Dl8AG000413
DlDOF2	Dl8AG002447
DlDOF2	Dl9AG001303
DlDOF2	Dl9AG001489
DlDOF2	Dl9AG002050
DlDOF2	Dl9AG002174
DlDOF2	Dl9AG002228
DlDOF2	Dl10AG000324
DlDOF2	Dl10AG000326
DlDOF2	Dl10AG001234
DlDOF2	Dl10AG001988
DlDOF2	Dl10AG002059
DlDOF2	Dl11AG000238
DlDOF2	Dl11AG000379
DlDOF2	Dl12AG001562
DlDOF2	Dl12AG001698
DlDOF2	Dl12AG001719
DlDOF2	Dl13AG000132
DlDOF2	Dl13AG000670
DlDOF2	Dl13AG001659
DlDOF2	Dl14AG001174
DlDOF2	Dl14AG001234
DlDOF2	Dl16AG001659
DlDOF2	Dl16AG001666
DlDOF2	Dl17AG000194
DlDOF2	Dl17AG001194
DlDOF2	Dl17AG001195
DlDOF2	Dl18AG001038
DlDOF2	Dl19AG001093
DlDOF2	Dl1AG000328
DlDOF2	Dl1AG001140
DlDOF2	Dl1AG001696
DlDOF2	Dl1AG001755
DlDOF2	Dl1AG003035
DlDOF2	Dl1AG003416
DlDOF2	Dl22AG000308
DlDOF2	Dl23AG000323
DlDOF2	Dl23AG001068
DlDOF2	Dl23AG001682
DlDOF2	Dl23AG001864
DlDOF2	Dl24AG000849
DlDOF2	Dl24AG001563
DlDOF2	Dl25AG001252
DlDOF2	Dl26AG000280
DlDOF2	Dl28AG000366
DlDOF2	Dl28AG001294
DlDOF2	Dl28AG001411
DlDOF2	Dl29AG000509
DlDOF2	Dl29AG000511
DlDOF2	Dl2AG000292
DlDOF2	Dl2AG001256
DlDOF2	Dl2AG002409
DlDOF2	Dl2AG002679
DlDOF2	Dl2AG002739
DlDOF2	Dl2AG003112
DlDOF2	Dl30AG000816
DlDOF2	Dl32AG000225
DlDOF2	Dl33AG000027
DlDOF2	Dl34AG000118
DlDOF2	Dl34AG000541
DlDOF2	Dl36AG000032
DlDOF2	Dl3AG001229
DlDOF2	Dl3AG001490
DlDOF2	Dl3AG001820
DlDOF2	Dl5AG000158
DlDOF2	Dl6AG001559
DlDOF2	Dl7AG000280
DlDOF2	Dl7AG000357
DlDOF2	Dl7AG001748
DlDOF2	Dl8AG000563
DlDOF2	Dl8AG000940
DlDOF2	Dl8AG000941
DlDOF2	Dl9AG000776
DlDOF2	Dl9AG001550
DlDOF2	Dl9AG001614
DlDOF3	Dl10AG000949
DlDOF3	Dl10AG000950
DlDOF3	Dl10AG001856
DlDOF3	Dl12AG000326
DlDOF3	Dl12AG000473
DlDOF3	Dl12AG000523
DlDOF3	Dl12AG001675
DlDOF3	Dl12AG001776
DlDOF3	Dl12AG002031
DlDOF3	Dl13AG000037
DlDOF3	Dl13AG001232
DlDOF3	Dl13AG001720
DlDOF3	Dl13AG001804
DlDOF3	Dl14AG000176
DlDOF3	Dl14AG001513
DlDOF3	Dl14AG001685
DlDOF3	Dl15AG000542
DlDOF3	Dl15AG000973
DlDOF3	Dl15AG001017
DlDOF3	Dl15AG001499
DlDOF3	Dl16AG001287
DlDOF3	Dl16AG001368
DlDOF3	Dl17AG001236
DlDOF3	Dl17AG001379
DlDOF3	Dl19AG000182
DlDOF3	Dl19AG000493
DlDOF3	Dl19AG000716
DlDOF3	Dl1AG000152
DlDOF3	Dl1AG000936
DlDOF3	Dl1AG001094
DlDOF3	Dl1AG001104
DlDOF3	Dl1AG002126
DlDOF3	Dl1AG002127
DlDOF3	Dl1AG003036
DlDOF3	Dl1AG003373
DlDOF3	Dl20AG000183
DlDOF3	Dl20AG000961
DlDOF3	Dl22AG000238
DlDOF3	Dl22AG000595
DlDOF3	Dl23AG000438
DlDOF3	Dl23AG001102
DlDOF3	Dl23AG001187
DlDOF3	Dl23AG001841
DlDOF3	Dl24AG000153
DlDOF3	Dl24AG000261
DlDOF3	Dl25AG000987
DlDOF3	Dl26AG001683
DlDOF3	Dl27AG000078
DlDOF3	Dl27AG000368
DlDOF3	Dl27AG001171
DlDOF3	Dl28AG000531
DlDOF3	Dl28AG001214
DlDOF3	Dl28AG001491
DlDOF3	Dl29AG000508
DlDOF3	Dl29AG000660
DlDOF3	Dl2AG000619
DlDOF3	Dl2AG000830
DlDOF3	Dl2AG002186
DlDOF3	Dl2AG002187
DlDOF3	Dl31AG000028
DlDOF3	Dl31AG000492
DlDOF3	Dl32AG000457
DlDOF3	Dl33AG000252
DlDOF3	Dl34AG000146
DlDOF3	Dl34AG000255
DlDOF3	Dl34AG001003
DlDOF3	Dl35AG000570
DlDOF3	Dl36AG000445
DlDOF3	Dl3AG000581
DlDOF3	Dl3AG000601
DlDOF3	Dl3AG001027
DlDOF3	Dl3AG001028
DlDOF3	Dl4AG000375
DlDOF3	Dl4AG000499
DlDOF3	Dl4AG001874
DlDOF3	Dl5AG000432
DlDOF3	Dl5AG001030
DlDOF3	Dl5AG001821
DlDOF3	Dl5AG001941
DlDOF3	Dl6AG002203
DlDOF3	Dl7AG000538
DlDOF3	Dl7AG000926
DlDOF3	Dl7AG000940
DlDOF3	Dl7AG001237
DlDOF3	Dl7AG001270
DlDOF3	Dl7AG001571
DlDOF3	Dl7AG001997
DlDOF3	Dl7AG002495
DlDOF3	Dl8AG000413
DlDOF3	Dl8AG002447
DlDOF3	Dl9AG001303
DlDOF3	Dl9AG001489
DlDOF3	Dl9AG002050
DlDOF3	Dl9AG002174
DlDOF3	Dl9AG002228
DlDOF3	Dl10AG000324
DlDOF3	Dl10AG000326
DlDOF3	Dl10AG001234
DlDOF3	Dl10AG001988
DlDOF3	Dl10AG002059
DlDOF3	Dl11AG000238
DlDOF3	Dl11AG000379
DlDOF3	Dl12AG001562
DlDOF3	Dl12AG001698
DlDOF3	Dl12AG001719
DlDOF3	Dl13AG000132
DlDOF3	Dl13AG000670
DlDOF3	Dl13AG001659
DlDOF3	Dl14AG001174
DlDOF3	Dl14AG001234
DlDOF3	Dl16AG001659
DlDOF3	Dl16AG001666
DlDOF3	Dl17AG000194
DlDOF3	Dl17AG001194
DlDOF3	Dl17AG001195
DlDOF3	Dl18AG001038
DlDOF3	Dl19AG001093
DlDOF3	Dl1AG000328
DlDOF3	Dl1AG001140
DlDOF3	Dl1AG001696
DlDOF3	Dl1AG001755
DlDOF3	Dl1AG003035
DlDOF3	Dl1AG003416
DlDOF3	Dl22AG000308
DlDOF3	Dl23AG000323
DlDOF3	Dl23AG001068
DlDOF3	Dl23AG001682
DlDOF3	Dl23AG001864
DlDOF3	Dl24AG000849
DlDOF3	Dl24AG001563
DlDOF3	Dl25AG001252
DlDOF3	Dl26AG000280
DlDOF3	Dl28AG000366
DlDOF3	Dl28AG001294
DlDOF3	Dl28AG001411
DlDOF3	Dl29AG000509
DlDOF3	Dl29AG000511
DlDOF3	Dl2AG000292
DlDOF3	Dl2AG001256
DlDOF3	Dl2AG002409
DlDOF3	Dl2AG002679
DlDOF3	Dl2AG002739
DlDOF3	Dl2AG003112
DlDOF3	Dl30AG000816
DlDOF3	Dl32AG000225
DlDOF3	Dl33AG000027
DlDOF3	Dl34AG000118
DlDOF3	Dl34AG000541
DlDOF3	Dl36AG000032
DlDOF3	Dl3AG001229
DlDOF3	Dl3AG001490
DlDOF3	Dl3AG001820
DlDOF3	Dl5AG000158
DlDOF3	Dl6AG001559
DlDOF3	Dl7AG000280
DlDOF3	Dl7AG000357
DlDOF3	Dl7AG001748
DlDOF3	Dl8AG000563
DlDOF3	Dl8AG000940
DlDOF3	Dl8AG000941
DlDOF3	Dl9AG000776
DlDOF3	Dl9AG001550
DlDOF3	Dl9AG001614
DlDOF6	Dl10AG000949
DlDOF6	Dl10AG000950
DlDOF6	Dl10AG001856
DlDOF6	Dl12AG000326
DlDOF6	Dl12AG000473
DlDOF6	Dl12AG000523
DlDOF6	Dl12AG001675
DlDOF6	Dl12AG001776
DlDOF6	Dl12AG002031
DlDOF6	Dl13AG000037
DlDOF6	Dl13AG001232
DlDOF6	Dl13AG001720
DlDOF6	Dl13AG001804
DlDOF6	Dl14AG000176
DlDOF6	Dl14AG001513
DlDOF6	Dl14AG001685
DlDOF6	Dl15AG000542
DlDOF6	Dl15AG000973
DlDOF6	Dl15AG001017
DlDOF6	Dl15AG001499
DlDOF6	Dl16AG001287
DlDOF6	Dl16AG001368
DlDOF6	Dl17AG001236
DlDOF6	Dl17AG001379
DlDOF6	Dl19AG000182
DlDOF6	Dl19AG000493
DlDOF6	Dl19AG000716
DlDOF6	Dl1AG000152
DlDOF6	Dl1AG000936
DlDOF6	Dl1AG001094
DlDOF6	Dl1AG001104
DlDOF6	Dl1AG002126
DlDOF6	Dl1AG002127
DlDOF6	Dl1AG003036
DlDOF6	Dl1AG003373
DlDOF6	Dl20AG000183
DlDOF6	Dl20AG000961
DlDOF6	Dl22AG000238
DlDOF6	Dl22AG000595
DlDOF6	Dl23AG000438
DlDOF6	Dl23AG001102
DlDOF6	Dl23AG001187
DlDOF6	Dl23AG001841
DlDOF6	Dl24AG000153
DlDOF6	Dl24AG000261
DlDOF6	Dl25AG000987
DlDOF6	Dl26AG001683
DlDOF6	Dl27AG000078
DlDOF6	Dl27AG000368
DlDOF6	Dl27AG001171
DlDOF6	Dl28AG000531
DlDOF6	Dl28AG001214
DlDOF6	Dl28AG001491
DlDOF6	Dl29AG000508
DlDOF6	Dl29AG000660
DlDOF6	Dl2AG000619
DlDOF6	Dl2AG000830
DlDOF6	Dl2AG002186
DlDOF6	Dl2AG002187
DlDOF6	Dl31AG000028
DlDOF6	Dl31AG000492
DlDOF6	Dl32AG000457
DlDOF6	Dl33AG000252
DlDOF6	Dl34AG000146
DlDOF6	Dl34AG000255
DlDOF6	Dl34AG001003
DlDOF6	Dl35AG000570
DlDOF6	Dl36AG000445
DlDOF6	Dl3AG000581
DlDOF6	Dl3AG000601
DlDOF6	Dl3AG001027
DlDOF6	Dl3AG001028
DlDOF6	Dl4AG000375
DlDOF6	Dl4AG000499
DlDOF6	Dl4AG001874
DlDOF6	Dl5AG000432
DlDOF6	Dl5AG001030
DlDOF6	Dl5AG001821
DlDOF6	Dl5AG001941
DlDOF6	Dl6AG002203
DlDOF6	Dl7AG000538
DlDOF6	Dl7AG000926
DlDOF6	Dl7AG000940
DlDOF6	Dl7AG001237
DlDOF6	Dl7AG001270
DlDOF6	Dl7AG001571
DlDOF6	Dl7AG001997
DlDOF6	Dl7AG002495
DlDOF6	Dl8AG000413
DlDOF6	Dl8AG002447
DlDOF6	Dl9AG001303
DlDOF6	Dl9AG001489
DlDOF6	Dl9AG002050
DlDOF6	Dl9AG002174
DlDOF6	Dl9AG002228
DlDOF6	Dl10AG000324
DlDOF6	Dl10AG000326
DlDOF6	Dl10AG001234
DlDOF6	Dl10AG001988
DlDOF6	Dl10AG002059
DlDOF6	Dl11AG000238
DlDOF6	Dl11AG000379
DlDOF6	Dl12AG001562
DlDOF6	Dl12AG001698
DlDOF6	Dl12AG001719
DlDOF6	Dl13AG000132
DlDOF6	Dl13AG000670
DlDOF6	Dl13AG001659
DlDOF6	Dl14AG001174
DlDOF6	Dl14AG001234
DlDOF6	Dl16AG001659
DlDOF6	Dl16AG001666
DlDOF6	Dl17AG000194
DlDOF6	Dl17AG001194
DlDOF6	Dl17AG001195
DlDOF6	Dl18AG001038
DlDOF6	Dl19AG001093
DlDOF6	Dl1AG000328
DlDOF6	Dl1AG001140
DlDOF6	Dl1AG001696
DlDOF6	Dl1AG001755
DlDOF6	Dl1AG003035
DlDOF6	Dl1AG003416
DlDOF6	Dl22AG000308
DlDOF6	Dl23AG000323
DlDOF6	Dl23AG001068
DlDOF6	Dl23AG001682
DlDOF6	Dl23AG001864
DlDOF6	Dl24AG000849
DlDOF6	Dl24AG001563
DlDOF6	Dl25AG001252
DlDOF6	Dl26AG000280
DlDOF6	Dl28AG000366
DlDOF6	Dl28AG001294
DlDOF6	Dl28AG001411
DlDOF6	Dl29AG000509
DlDOF6	Dl29AG000511
DlDOF6	Dl2AG000292
DlDOF6	Dl2AG001256
DlDOF6	Dl2AG002409
DlDOF6	Dl2AG002679
DlDOF6	Dl2AG002739
DlDOF6	Dl2AG003112
DlDOF6	Dl30AG000816
DlDOF6	Dl32AG000225
DlDOF6	Dl33AG000027
DlDOF6	Dl34AG000118
DlDOF6	Dl34AG000541
DlDOF6	Dl36AG000032
DlDOF6	Dl3AG001229
DlDOF6	Dl3AG001490
DlDOF6	Dl3AG001820
DlDOF6	Dl5AG000158
DlDOF6	Dl6AG001559
DlDOF6	Dl7AG000280
DlDOF6	Dl7AG000357
DlDOF6	Dl7AG001748
DlDOF6	Dl8AG000563
DlDOF6	Dl8AG000940
DlDOF6	Dl8AG000941
DlDOF6	Dl9AG000776
DlDOF6	Dl9AG001550
DlDOF6	Dl9AG001614
DlDOF7	Dl10AG000949
DlDOF7	Dl10AG000950
DlDOF7	Dl10AG001856
DlDOF7	Dl12AG000326
DlDOF7	Dl12AG000473
DlDOF7	Dl12AG000523
DlDOF7	Dl12AG001675
DlDOF7	Dl12AG001776
DlDOF7	Dl12AG002031
DlDOF7	Dl13AG000037
DlDOF7	Dl13AG001232
DlDOF7	Dl13AG001720
DlDOF7	Dl13AG001804
DlDOF7	Dl14AG000176
DlDOF7	Dl14AG001513
DlDOF7	Dl14AG001685
DlDOF7	Dl15AG000542
DlDOF7	Dl15AG000973
DlDOF7	Dl15AG001017
DlDOF7	Dl15AG001499
DlDOF7	Dl16AG001287
DlDOF7	Dl16AG001368
DlDOF7	Dl17AG001236
DlDOF7	Dl17AG001379
DlDOF7	Dl19AG000182
DlDOF7	Dl19AG000493
DlDOF7	Dl19AG000716
DlDOF7	Dl1AG000152
DlDOF7	Dl1AG000936
DlDOF7	Dl1AG001094
DlDOF7	Dl1AG001104
DlDOF7	Dl1AG002126
DlDOF7	Dl1AG002127
DlDOF7	Dl1AG003036
DlDOF7	Dl1AG003373
DlDOF7	Dl20AG000183
DlDOF7	Dl20AG000961
DlDOF7	Dl22AG000238
DlDOF7	Dl22AG000595
DlDOF7	Dl23AG000438
DlDOF7	Dl23AG001102
DlDOF7	Dl23AG001187
DlDOF7	Dl23AG001841
DlDOF7	Dl24AG000153
DlDOF7	Dl24AG000261
DlDOF7	Dl25AG000987
DlDOF7	Dl26AG001683
DlDOF7	Dl27AG000078
DlDOF7	Dl27AG000368
DlDOF7	Dl27AG001171
DlDOF7	Dl28AG000531
DlDOF7	Dl28AG001214
DlDOF7	Dl28AG001491
DlDOF7	Dl29AG000508
DlDOF7	Dl29AG000660
DlDOF7	Dl2AG000619
DlDOF7	Dl2AG000830
DlDOF7	Dl2AG002186
DlDOF7	Dl2AG002187
DlDOF7	Dl31AG000028
DlDOF7	Dl31AG000492
DlDOF7	Dl32AG000457
DlDOF7	Dl33AG000252
DlDOF7	Dl34AG000146
DlDOF7	Dl34AG000255
DlDOF7	Dl34AG001003
DlDOF7	Dl35AG000570
DlDOF7	Dl36AG000445
DlDOF7	Dl3AG000581
DlDOF7	Dl3AG000601
DlDOF7	Dl3AG001027
DlDOF7	Dl3AG001028
DlDOF7	Dl4AG000375
DlDOF7	Dl4AG000499
DlDOF7	Dl4AG001874
DlDOF7	Dl5AG000432
DlDOF7	Dl5AG001030
DlDOF7	Dl5AG001821
DlDOF7	Dl5AG001941
DlDOF7	Dl6AG002203
DlDOF7	Dl7AG000538
DlDOF7	Dl7AG000926
DlDOF7	Dl7AG000940
DlDOF7	Dl7AG001237
DlDOF7	Dl7AG001270
DlDOF7	Dl7AG001571
DlDOF7	Dl7AG001997
DlDOF7	Dl7AG002495
DlDOF7	Dl8AG000413
DlDOF7	Dl8AG002447
DlDOF7	Dl9AG001303
DlDOF7	Dl9AG001489
DlDOF7	Dl9AG002050
DlDOF7	Dl9AG002174
DlDOF7	Dl9AG002228
DlDOF7	Dl10AG000324
DlDOF7	Dl10AG000326
DlDOF7	Dl10AG001234
DlDOF7	Dl10AG001988
DlDOF7	Dl10AG002059
DlDOF7	Dl11AG000238
DlDOF7	Dl11AG000379
DlDOF7	Dl12AG001562
DlDOF7	Dl12AG001698
DlDOF7	Dl12AG001719
DlDOF7	Dl13AG000132
DlDOF7	Dl13AG000670
DlDOF7	Dl13AG001659
DlDOF7	Dl14AG001174
DlDOF7	Dl14AG001234
DlDOF7	Dl16AG001659
DlDOF7	Dl16AG001666
DlDOF7	Dl17AG000194
DlDOF7	Dl17AG001194
DlDOF7	Dl17AG001195
DlDOF7	Dl18AG001038
DlDOF7	Dl19AG001093
DlDOF7	Dl1AG000328
DlDOF7	Dl1AG001140
DlDOF7	Dl1AG001696
DlDOF7	Dl1AG001755
DlDOF7	Dl1AG003035
DlDOF7	Dl1AG003416
DlDOF7	Dl22AG000308
DlDOF7	Dl23AG000323
DlDOF7	Dl23AG001068
DlDOF7	Dl23AG001682
DlDOF7	Dl23AG001864
DlDOF7	Dl24AG000849
DlDOF7	Dl24AG001563
DlDOF7	Dl25AG001252
DlDOF7	Dl26AG000280
DlDOF7	Dl28AG000366
DlDOF7	Dl28AG001294
DlDOF7	Dl28AG001411
DlDOF7	Dl29AG000509
DlDOF7	Dl29AG000511
DlDOF7	Dl2AG000292
DlDOF7	Dl2AG001256
DlDOF7	Dl2AG002409
DlDOF7	Dl2AG002679
DlDOF7	Dl2AG002739
DlDOF7	Dl2AG003112
DlDOF7	Dl30AG000816
DlDOF7	Dl32AG000225
DlDOF7	Dl33AG000027
DlDOF7	Dl34AG000118
DlDOF7	Dl34AG000541
DlDOF7	Dl36AG000032
DlDOF7	Dl3AG001229
DlDOF7	Dl3AG001490
DlDOF7	Dl3AG001820
DlDOF7	Dl5AG000158
DlDOF7	Dl6AG001559
DlDOF7	Dl7AG000280
DlDOF7	Dl7AG000357
DlDOF7	Dl7AG001748
DlDOF7	Dl8AG000563
DlDOF7	Dl8AG000940
DlDOF7	Dl8AG000941
DlDOF7	Dl9AG000776
DlDOF7	Dl9AG001550
DlDOF7	Dl9AG001614
DlDOF8	Dl10AG000949
DlDOF8	Dl10AG000950
DlDOF8	Dl10AG001856
DlDOF8	Dl12AG000326
DlDOF8	Dl12AG000473
DlDOF8	Dl12AG000523
DlDOF8	Dl12AG001675
DlDOF8	Dl12AG001776
DlDOF8	Dl12AG002031
DlDOF8	Dl13AG000037
DlDOF8	Dl13AG001232
DlDOF8	Dl13AG001720
DlDOF8	Dl13AG001804
DlDOF8	Dl14AG000176
DlDOF8	Dl14AG001513
DlDOF8	Dl14AG001685
DlDOF8	Dl15AG000542
DlDOF8	Dl15AG000973
DlDOF8	Dl15AG001017
DlDOF8	Dl15AG001499
DlDOF8	Dl16AG001287
DlDOF8	Dl16AG001368
DlDOF8	Dl17AG001236
DlDOF8	Dl17AG001379
DlDOF8	Dl19AG000182
DlDOF8	Dl19AG000493
DlDOF8	Dl19AG000716
DlDOF8	Dl1AG000152
DlDOF8	Dl1AG000936
DlDOF8	Dl1AG001094
DlDOF8	Dl1AG001104
DlDOF8	Dl1AG002126
DlDOF8	Dl1AG002127
DlDOF8	Dl1AG003036
DlDOF8	Dl1AG003373
DlDOF8	Dl20AG000183
DlDOF8	Dl20AG000961
DlDOF8	Dl22AG000238
DlDOF8	Dl22AG000595
DlDOF8	Dl23AG000438
DlDOF8	Dl23AG001102
DlDOF8	Dl23AG001187
DlDOF8	Dl23AG001841
DlDOF8	Dl24AG000153
DlDOF8	Dl24AG000261
DlDOF8	Dl25AG000987
DlDOF8	Dl26AG001683
DlDOF8	Dl27AG000078
DlDOF8	Dl27AG000368
DlDOF8	Dl27AG001171
DlDOF8	Dl28AG000531
DlDOF8	Dl28AG001214
DlDOF8	Dl28AG001491
DlDOF8	Dl29AG000508
DlDOF8	Dl29AG000660
DlDOF8	Dl2AG000619
DlDOF8	Dl2AG000830
DlDOF8	Dl2AG002186
DlDOF8	Dl2AG002187
DlDOF8	Dl31AG000028
DlDOF8	Dl31AG000492
DlDOF8	Dl32AG000457
DlDOF8	Dl33AG000252
DlDOF8	Dl34AG000146
DlDOF8	Dl34AG000255
DlDOF8	Dl34AG001003
DlDOF8	Dl35AG000570
DlDOF8	Dl36AG000445
DlDOF8	Dl3AG000581
DlDOF8	Dl3AG000601
DlDOF8	Dl3AG001027
DlDOF8	Dl3AG001028
DlDOF8	Dl4AG000375
DlDOF8	Dl4AG000499
DlDOF8	Dl4AG001874
DlDOF8	Dl5AG000432
DlDOF8	Dl5AG001030
DlDOF8	Dl5AG001821
DlDOF8	Dl5AG001941
DlDOF8	Dl6AG002203
DlDOF8	Dl7AG000538
DlDOF8	Dl7AG000926
DlDOF8	Dl7AG000940
DlDOF8	Dl7AG001237
DlDOF8	Dl7AG001270
DlDOF8	Dl7AG001571
DlDOF8	Dl7AG001997
DlDOF8	Dl7AG002495
DlDOF8	Dl8AG000413
DlDOF8	Dl8AG002447
DlDOF8	Dl9AG001303
DlDOF8	Dl9AG001489
DlDOF8	Dl9AG002050
DlDOF8	Dl9AG002174
DlDOF8	Dl9AG002228
DlDOF8	Dl10AG000324
DlDOF8	Dl10AG000326
DlDOF8	Dl10AG001234
DlDOF8	Dl10AG001988
DlDOF8	Dl10AG002059
DlDOF8	Dl11AG000238
DlDOF8	Dl11AG000379
DlDOF8	Dl12AG001562
DlDOF8	Dl12AG001698
DlDOF8	Dl12AG001719
DlDOF8	Dl13AG000132
DlDOF8	Dl13AG000670
DlDOF8	Dl13AG001659
DlDOF8	Dl14AG001174
DlDOF8	Dl14AG001234
DlDOF8	Dl16AG001659
DlDOF8	Dl16AG001666
DlDOF8	Dl17AG000194
DlDOF8	Dl17AG001194
DlDOF8	Dl17AG001195
DlDOF8	Dl18AG001038
DlDOF8	Dl19AG001093
DlDOF8	Dl1AG000328
DlDOF8	Dl1AG001140
DlDOF8	Dl1AG001696
DlDOF8	Dl1AG001755
DlDOF8	Dl1AG003035
DlDOF8	Dl1AG003416
DlDOF8	Dl22AG000308
DlDOF8	Dl23AG000323
DlDOF8	Dl23AG001068
DlDOF8	Dl23AG001682
DlDOF8	Dl23AG001864
DlDOF8	Dl24AG000849
DlDOF8	Dl24AG001563
DlDOF8	Dl25AG001252
DlDOF8	Dl26AG000280
DlDOF8	Dl28AG000366
DlDOF8	Dl28AG001294
DlDOF8	Dl28AG001411
DlDOF8	Dl29AG000509
DlDOF8	Dl29AG000511
DlDOF8	Dl2AG000292
DlDOF8	Dl2AG001256
DlDOF8	Dl2AG002409
DlDOF8	Dl2AG002679
DlDOF8	Dl2AG002739
DlDOF8	Dl2AG003112
DlDOF8	Dl30AG000816
DlDOF8	Dl32AG000225
DlDOF8	Dl33AG000027
DlDOF8	Dl34AG000118
DlDOF8	Dl34AG000541
DlDOF8	Dl36AG000032
DlDOF8	Dl3AG001229
DlDOF8	Dl3AG001490
DlDOF8	Dl3AG001820
DlDOF8	Dl5AG000158
DlDOF8	Dl6AG001559
DlDOF8	Dl7AG000280
DlDOF8	Dl7AG000357
DlDOF8	Dl7AG001748
DlDOF8	Dl8AG000563
DlDOF8	Dl8AG000940
DlDOF8	Dl8AG000941
DlDOF8	Dl9AG000776
DlDOF8	Dl9AG001550
DlDOF8	Dl9AG001614
DlDOF23	Dl10AG000949
DlDOF23	Dl10AG000950
DlDOF23	Dl10AG001856
DlDOF23	Dl12AG000326
DlDOF23	Dl12AG000473
DlDOF23	Dl12AG000523
DlDOF23	Dl12AG001675
DlDOF23	Dl12AG001776
DlDOF23	Dl12AG002031
DlDOF23	Dl13AG000037
DlDOF23	Dl13AG001232
DlDOF23	Dl13AG001720
DlDOF23	Dl13AG001804
DlDOF23	Dl14AG000176
DlDOF23	Dl14AG001513
DlDOF23	Dl14AG001685
DlDOF23	Dl15AG000542
DlDOF23	Dl15AG000973
DlDOF23	Dl15AG001017
DlDOF23	Dl15AG001499
DlDOF23	Dl16AG001287
DlDOF23	Dl16AG001368
DlDOF23	Dl17AG001236
DlDOF23	Dl17AG001379
DlDOF23	Dl19AG000182
DlDOF23	Dl19AG000493
DlDOF23	Dl19AG000716
DlDOF23	Dl1AG000152
DlDOF23	Dl1AG000936
DlDOF23	Dl1AG001094
DlDOF23	Dl1AG001104
DlDOF23	Dl1AG002126
DlDOF23	Dl1AG002127
DlDOF23	Dl1AG003036
DlDOF23	Dl1AG003373
DlDOF23	Dl20AG000183
DlDOF23	Dl20AG000961
DlDOF23	Dl22AG000238
DlDOF23	Dl22AG000595
DlDOF23	Dl23AG000438
DlDOF23	Dl23AG001102
DlDOF23	Dl23AG001187
DlDOF23	Dl23AG001841
DlDOF23	Dl24AG000153
DlDOF23	Dl24AG000261
DlDOF23	Dl25AG000987
DlDOF23	Dl26AG001683
DlDOF23	Dl27AG000078
DlDOF23	Dl27AG000368
DlDOF23	Dl27AG001171
DlDOF23	Dl28AG000531
DlDOF23	Dl28AG001214
DlDOF23	Dl28AG001491
DlDOF23	Dl29AG000508
DlDOF23	Dl29AG000660
DlDOF23	Dl2AG000619
DlDOF23	Dl2AG000830
DlDOF23	Dl2AG002186
DlDOF23	Dl2AG002187
DlDOF23	Dl31AG000028
DlDOF23	Dl31AG000492
DlDOF23	Dl32AG000457
DlDOF23	Dl33AG000252
DlDOF23	Dl34AG000146
DlDOF23	Dl34AG000255
DlDOF23	Dl34AG001003
DlDOF23	Dl35AG000570
DlDOF23	Dl36AG000445
DlDOF23	Dl3AG000581
DlDOF23	Dl3AG000601
DlDOF23	Dl3AG001027
DlDOF23	Dl3AG001028
DlDOF23	Dl4AG000375
DlDOF23	Dl4AG000499
DlDOF23	Dl4AG001874
DlDOF23	Dl5AG000432
DlDOF23	Dl5AG001030
DlDOF23	Dl5AG001821
DlDOF23	Dl5AG001941
DlDOF23	Dl6AG002203
DlDOF23	Dl7AG000538
DlDOF23	Dl7AG000926
DlDOF23	Dl7AG000940
DlDOF23	Dl7AG001237
DlDOF23	Dl7AG001270
DlDOF23	Dl7AG001571
DlDOF23	Dl7AG001997
DlDOF23	Dl7AG002495
DlDOF23	Dl8AG000413
DlDOF23	Dl8AG002447
DlDOF23	Dl9AG001303
DlDOF23	Dl9AG001489
DlDOF23	Dl9AG002050
DlDOF23	Dl9AG002174
DlDOF23	Dl9AG002228
DlDOF23	Dl10AG000324
DlDOF23	Dl10AG000326
DlDOF23	Dl10AG001234
DlDOF23	Dl10AG001988
DlDOF23	Dl10AG002059
DlDOF23	Dl11AG000238
DlDOF23	Dl11AG000379
DlDOF23	Dl12AG001562
DlDOF23	Dl12AG001698
DlDOF23	Dl12AG001719
DlDOF23	Dl13AG000132
DlDOF23	Dl13AG000670
DlDOF23	Dl13AG001659
DlDOF23	Dl14AG001174
DlDOF23	Dl14AG001234
DlDOF23	Dl16AG001659
DlDOF23	Dl16AG001666
DlDOF23	Dl17AG000194
DlDOF23	Dl17AG001194
DlDOF23	Dl17AG001195
DlDOF23	Dl18AG001038
DlDOF23	Dl19AG001093
DlDOF23	Dl1AG000328
DlDOF23	Dl1AG001140
DlDOF23	Dl1AG001696
DlDOF23	Dl1AG001755
DlDOF23	Dl1AG003035
DlDOF23	Dl1AG003416
DlDOF23	Dl22AG000308
DlDOF23	Dl23AG000323
DlDOF23	Dl23AG001068
DlDOF23	Dl23AG001682
DlDOF23	Dl23AG001864
DlDOF23	Dl24AG000849
DlDOF23	Dl24AG001563
DlDOF23	Dl25AG001252
DlDOF23	Dl26AG000280
DlDOF23	Dl28AG000366
DlDOF23	Dl28AG001294
DlDOF23	Dl28AG001411
DlDOF23	Dl29AG000509
DlDOF23	Dl29AG000511
DlDOF23	Dl2AG000292
DlDOF23	Dl2AG001256
DlDOF23	Dl2AG002409
DlDOF23	Dl2AG002679
DlDOF23	Dl2AG002739
DlDOF23	Dl2AG003112
DlDOF23	Dl30AG000816
DlDOF23	Dl32AG000225
DlDOF23	Dl33AG000027
DlDOF23	Dl34AG000118
DlDOF23	Dl34AG000541
DlDOF23	Dl36AG000032
DlDOF23	Dl3AG001229
DlDOF23	Dl3AG001490
DlDOF23	Dl3AG001820
DlDOF23	Dl5AG000158
DlDOF23	Dl6AG001559
DlDOF23	Dl7AG000280
DlDOF23	Dl7AG000357
DlDOF23	Dl7AG001748
DlDOF23	Dl8AG000563
DlDOF23	Dl8AG000940
DlDOF23	Dl8AG000941
DlDOF23	Dl9AG000776
DlDOF23	Dl9AG001550
DlDOF23	Dl9AG001614
DlDOF24	Dl10AG000949
DlDOF24	Dl10AG000950
DlDOF24	Dl10AG001856
DlDOF24	Dl12AG000326
DlDOF24	Dl12AG000473
DlDOF24	Dl12AG000523
DlDOF24	Dl12AG001675
DlDOF24	Dl12AG001776
DlDOF24	Dl12AG002031
DlDOF24	Dl13AG000037
DlDOF24	Dl13AG001232
DlDOF24	Dl13AG001720
DlDOF24	Dl13AG001804
DlDOF24	Dl14AG000176
DlDOF24	Dl14AG001513
DlDOF24	Dl14AG001685
DlDOF24	Dl15AG000542
DlDOF24	Dl15AG000973
DlDOF24	Dl15AG001017
DlDOF24	Dl15AG001499
DlDOF24	Dl16AG001287
DlDOF24	Dl16AG001368
DlDOF24	Dl17AG001236
DlDOF24	Dl17AG001379
DlDOF24	Dl19AG000182
DlDOF24	Dl19AG000493
DlDOF24	Dl19AG000716
[truncated: 6,857 more rows]

## Sheet: Table S8
Supplementary Table S8. Molecular docking results of DlDOFs with DOF binding sites in IMR gene Promoters.
[truncated: 14 more rows]

[truncated: 2 more sheets: Table S9, Table S10]
